# Supplementary material for: Clinical expression and antigenic profiles of a Plasmodium vivax vaccine candidate: merozoite surface protein 7 (PvMSP-7)
Source: Malar J. 2019 Jun 13;18:197. doi: 10.1186/s12936-019-2826-7 (PMC6567670; doi:10.1186/s12936-019-2826-7)
Supplement: Supplementary file 1 — Additional file 1. Transcript abundance values (CPM) for RNA-seq data mapped to 5838 Plasmodium vivax PvPO1 genes. Log2 transformed normalized read counts for 5838 genes generated by DEseq2 after mapping RNA-seq data with Tophat2. [file 12936_2019_2826_MOESM1_ESM.xlsx]

## Sheet: Normalised_reads
ID	UBT3086	UBT3091	UBT3087	UBT3089	UBT3090	YL3111	YL3112	YL3114	YL3113	YL3115
PVP01_0000010	0	0	1.20095	0	0	0	0	0	0	0
PVP01_0000030	0	3.10717	0	0	4.04049	0	0.939274	0	0	0.640958
PVP01_0000040	0	1.55359	1.20095	0	4.04049	0	0	0.679434	0	15.7035
PVP01_0000050	10.2834	0	14.4114	6.84805	18.1822	6.26528	16.2808	8.49293	19.983	38.778
PVP01_0000060	0	0	0	1.71201	0	0	3.7571	3.39717	29.9745	39.0985
PVP01_0000070	0	0.621435	8.40666	5.99205	0	0	5.32255	1.35887	0	7.6915
PVP01_0000080	0	3.10717	0	1.71201	0	0	1.25237	0.679434	0	2.56383
PVP01_0000090	10.2834	8.07865	25.22	35.9523	10.1012	0	20.9771	6.11491	64.9448	92.6185
PVP01_0000100	61.7006	68.3578	88.8704	89.8807	103.032	32.5794	77.9598	125.356	654.444	456.362
PVP01_0000110	0	0.621435	25.22	34.2403	32.3239	40.0978	30.9961	19.7036	9.99151	27.8817
PVP01_0000120	0	3.10717	84.0666	95.8728	60.6073	20.0489	78.2729	28.1965	1074.09	1051.49
PVP01_0000130	30.8503	47.8505	913.924	681.381	620.215	225.55	379.78	524.863	2123.2	3004.49
PVP01_0000140	0	0	25.22	37.6643	28.2834	7.51833	2.19164	30.2348	109.907	37.8165
PVP01_0000150	0	4.03933	539.227	448.548	529.304	67.665	199.126	45.1824	9.99151	8.65294
PVP01_0000160	41.1337	54.0648	39.6314	11.1281	30.3037	1.25306	30.9961	597.562	1878.4	3268.57
PVP01_0000170	15.4252	4.35004	1493.98	1441.52	1309.12	221.791	468.385	119.92	59.949	32.6889
PVP01_0000180	0	0	2.4019	3.42403	4.04049	0	5.00946	0	19.983	60.2501
PVP01_0000190	0	1.24287	94.8752	49.6484	50.5061	2.50611	15.3415	8.83264	84.9278	85.5679
PVP01_0000200	0	3.10717	36.0285	24.8242	38.3846	30.0733	35.6924	138.944	29.9745	32.6889
PVP01_0000210	0	0	2.4019	0	0	0	0	4.41632	129.89	118.898
PVP01_0000220	0	0	0	0	0	12.5306	0	27.5171	94.9193	502.511
PVP01_0000230	0	0	0	0	0	0	0	0	0	0.640958
PVP01_0000260	0	0	0	0.856007	0	0	0	0	0	0
PVP01_0000290	0	0	0	1.71201	0	0	0	0	0	0
PVP01_0000300	0	1.24287	0	0	0	0	0	0	0	0
PVP01_0000320	0	0	0	0	0	0	0	0	0	0.640958
PVP01_0000330	0	0	0	1.71201	0	0	0	0	0	0
PVP01_0000340	0	0.932152	9.60761	0	0	0	0.626183	0	0	0
PVP01_0000350	0	0	0	0	0	0	1.25237	0	0	0
PVP01_0000370	0	0	0	1.71201	0	0	0	0	0	0.640958
PVP01_0000390	0	0	2.4019	1.71201	4.04049	0	0	0	0	6.0891
PVP01_0000420	0	0	0	0	0	0	0	0.339717	0	0.640958
PVP01_0000440	0	0	2.4019	0	0	0	0	0	0	0
PVP01_0000470	0	0	0	0	0	0	0	1.69859	0	0
PVP01_0000540	0	0	0	0	0	0	0.313091	0	0	0
PVP01_0000580	0	0	2.4019	1.71201	0	0	0	0	0	0
PVP01_0000600	0	0.621435	2.4019	5.13604	0	0	0	0	0	1.28192
PVP01_0000620	0	0	2.4019	0	0	0	0	0	0	0
PVP01_0000630	0	0	0	7.70406	0	0	0	0	0	0
PVP01_0000640	0	0	3.60285	1.71201	0	0	0	0	0	0
PVP01_0000650	0	0	1.20095	0	0	0	0	0	0	0
PVP01_0000680	0	0	0	3.42403	0	0	0	0	0	0
PVP01_0000690	0	0	0	0	0	0	0	0	0	5.12767
PVP01_0000820	0	0	0	0	0	0	0	0	0	2.24335
PVP01_0000840	0	0	0	0	0	0	0	0	0	0.640958
PVP01_0000930	0	0	0	0	0	0	0	0	0	1.28192
PVP01_0000940	0	0	2.4019	0	0	0	0	0	0	0
PVP01_0000960	0	0	0	0	0	0	0	0	29.9745	0.320479
PVP01_0000970	0	0	0	0	2.02024	0	0.626183	0	0	0.640958
PVP01_0001020	0	0	3.60285	0	0	0	0	0	0	0
PVP01_0001030	0	0	2.4019	0	0	0	0	0	0	0
PVP01_0001080	0	0	2.4019	3.42403	0	0	0	0	0	0
PVP01_0001090	0	0	31.2247	13.6961	18.1822	0	1.25237	0	0	4.16623
PVP01_0001180	0	0	9.60761	6.84805	0	0	0	0	0	0.320479
PVP01_0001190	0	0	0	0	0	0	0	0	0	1.28192
PVP01_0001200	0	0	2.4019	6.84805	0	0	0	0	0	0.640958
PVP01_0001230	0	0	0	5.13604	0	0	0	0	0	0
PVP01_0001280	0	0	0	0	0	0	0.313091	0	0	0
PVP01_0001320	0	0	0	0	2.02024	0	0	0	0	0
PVP01_0001330	0	0	0	0	0	0	0	0.679434	0	0
PVP01_0001400	0	0	0	0	0	0	0	0	0	1.28192
PVP01_0001430	5.14172	84.5151	49.239	4.28003	6.06073	3.75917	26.6128	2.0383	9.99151	3.52527
PVP01_0001440	20.5669	13.3608	530.82	545.276	357.583	96.4852	293.054	602.658	1528.7	2030.24
PVP01_0001450	0	0	0	0	0	0	0	0	0	5.12767
PVP01_0001470	0	0	2.4019	0	0	0	0	0	0	0.640958
PVP01_0001490	10.2834	0	0	0.856007	2.02024	0	5.00946	1.35887	0	0.640958
PVP01_0001500	0	0	0	1.71201	4.04049	0	14.4022	5.43547	64.9448	91.0161
PVP01_0001550	0	0	8.40666	9.41607	4.04049	1.25306	2.50473	1.35887	0	2.56383
PVP01_0001600	0	0	0	0	0	0	1.25237	2.0383	0	0.961438
PVP01_0001670	0	0	0	1.71201	2.02024	0	0	0	0	0
PVP01_0001680	0	0	0	0	0	0	0	0	0	3.20479
PVP01_0001690	0	0	0	0	0	0	0.939274	0	0	0
PVP01_0001790	0	0	0	0	0	0	0	0	0	3.52527
PVP01_0001870	0	0	0	3.42403	0	0	0	0	0	0
PVP01_0001900	0	0	0	0	0	0	0	0.679434	0	0
PVP01_0001910	0	0	0	0	0	0	0	4.41632	0	0
PVP01_0001930	0	0	0	0.856007	0	0	0	0	0	0
PVP01_0001940	0	0	2.4019	1.71201	4.04049	0	0	0	0	0.640958
PVP01_0001960	0	0	7.20571	5.13604	0	0	0.626183	0	0	1.92288
PVP01_0001970	0	0	0	0	0	0	0.313091	0	0	0
PVP01_0001990	0	0	0	0.856007	0	0	0	0	0	0.640958
PVP01_0002000	0	0.621435	0	3.42403	4.04049	0	0	0	0	0
PVP01_0002030	0	0	0	6.84805	0	0	0	0	0	0
PVP01_0002040	0	0	0	1.71201	0	0	0	0	0	0
PVP01_0002050	0	0.621435	58.8466	21.4002	2.02024	0	0.313091	0	9.99151	1.28192
PVP01_0002090	0	0.310717	0	0	2.02024	0	1.25237	2.0383	0	1.28192
PVP01_0002140	0	0	4.80381	1.71201	4.04049	0	7.2011	0.679434	0	0
PVP01_0002180	0	0	4.80381	0.856007	0	0	0.626183	0	4.99575	0.640958
PVP01_0002190	0	0	0	3.42403	4.04049	0	0	0	0	0
PVP01_0002200	0	0.310717	0	0	0	1.25306	0	1.69859	0	0
PVP01_0002210	0	0	0	0	0	15.0367	1.25237	1.69859	0	0
PVP01_0002240	0	0.932152	7.20571	5.99205	4.04049	0	0.939274	0	19.983	0
PVP01_0002290	0	0	0	0	0	0	0	0	0	2.88431
PVP01_0002300	0	0	0	0	0	0	0	0	0	0.640958
PVP01_0002320	0	0	0	0	0	0	0.626183	0	0	8.65294
PVP01_0002330	0	1.24287	0	0	8.08098	0	0	0.339717	34.9703	0.640958
PVP01_0002350	0	0	0	0	0	0	0.626183	0	0	0
PVP01_0002370	0	0	0	0	4.04049	0	0	0	0	0
PVP01_0002390	0	0	0	0	0	0	0	0	0	11.2168
PVP01_0002420	0	0	7.20571	3.42403	4.04049	0	0	0	0	0
PVP01_0002440	0	0	0	0	0	0	0	0.679434	0	0
PVP01_0002460	0	0	0	0	0	0	0	0	0	0.320479
PVP01_0002530	0	0.310717	8.40666	5.13604	0	0	0.313091	0	0	0
PVP01_0002630	0	0	0	1.71201	0	0	0	0	0	0
PVP01_0002680	0	0	0	1.71201	0	0	0	0	0	0
PVP01_0002710	0	0	2.4019	0	0	0	0	0	0	8.65294
PVP01_0002720	0	0	0	0	0	0	0	0	0	11.5373
PVP01_0003930	0	0.621435	3.60285	0	0	0	0	0	0	1.6024
PVP01_0003940	0	0	1.20095	0	0	0	0	0	0	0
PVP01_0003960	0	0	0	0	0	0	0	0	0	0.640958
PVP01_0003980	0	0	0	0	0	2.50611	3.7571	0.679434	0	0
PVP01_0004040	0	0	0	0	2.02024	0	0	0	0	0
PVP01_0004070	0	0	0	0	0	0	1.25237	0	0	0.961438
PVP01_0004080	0	0	0	0	0	0	0.313091	0	0	0
PVP01_0004100	0	0	0	0	0	0	1.25237	0	0	0
PVP01_0004110	0	0	28.8228	19.6882	38.3846	2.50611	9.39274	0.679434	19.983	1.28192
PVP01_0004130	0	0	0	0	0	0	0	0.679434	0	0
PVP01_0004140	0	0	0	0	0	0	0	0.679434	0	0
PVP01_0004150	0	0	0	0	2.02024	0	0	0	0	0
PVP01_0004170	0	0	7.20571	0	0	0	0	0	0	0
PVP01_0004190	0	0	0	0.856007	4.04049	0	0	0	0	0
PVP01_0004210	71.9841	50.9577	88.8704	107.857	137.377	32.5794	82.6561	170.198	279.762	62.8139
PVP01_0004220	15.4252	42.2576	25.22	19.6882	58.5871	2.50611	15.3415	11.5504	0	16.024
PVP01_0004230	0	6.83578	8.40666	1.71201	4.04049	0	7.51419	4.0766	0	4.16623
PVP01_0004240	0	0.621435	15.6124	3.42403	6.06073	0	2.19164	47.2207	319.728	545.776
PVP01_0004250	0	5.90363	18.0143	12.8401	24.2429	7.51833	15.9677	18.005	124.894	19.8697
PVP01_0004260	0	0	3.60285	6.84805	0	7.51833	4.69637	15.627	534.546	431.044
PVP01_0004270	0	0	18.0143	5.99205	18.1822	7.51833	6.57492	2.0383	39.966	0.640958
PVP01_0004280	0	1.8643	379.501	230.266	234.348	26.3142	162.181	29.5554	514.563	628.46
PVP01_0004290	0	0	75.6599	29.1042	46.4656	0	14.0891	36.3497	29.9745	133.64
PVP01_0004300	0	0.621435	26.4209	14.5521	0	0	0.939274	1.01915	14.9873	9.93485
PVP01_0004310	0	0	22.8181	11.9841	0	0	1.87855	0.339717	0	9.2939
PVP01_0004320	0	0	19.2152	11.1281	14.1417	2.50611	9.70583	8.49293	4.99575	50.3152
PVP01_0004330	0	1.24287	6.00476	0	0	0	0	0	0	7.05054
PVP01_0004340	0	2.48574	0	0	0	11.2775	0.626183	0	0	12.1782
PVP01_0004350	10.2834	0	0	0	0	0	2.19164	1.35887	9.99151	51.2767
PVP01_0004360	0	2.48574	21.6171	11.9841	20.2024	0	0.626183	0	0	0.320479
PVP01_0004380	0	0.621435	12.0095	19.6882	16.162	20.0489	6.57492	6.79434	9.99151	5.12767
PVP01_0004390	0	3.72861	12.0095	20.5442	28.2834	3.75917	0.626183	5.09576	0	0
PVP01_0004400	0	5.90363	4.80381	0	0	0	5.32255	0.679434	0	3.52527
PVP01_0004410	0	0	1.20095	0	0	0	0	0.679434	0	0
PVP01_0004420	0	0	0	0	0	0	0	0	0	0.320479
PVP01_0004510	0	0	0	0	0	0	0	0	9.99151	0
PVP01_0004590	0	0	0	0	0	0	0	0	0	0.961438
PVP01_0004600	0	0	0	0	0	0	0.626183	0	0	2.56383
PVP01_0004610	0	0	2.4019	0	0	0	0	0	0	0
PVP01_0004620	0	0	0	0	0	0	0	2.71774	0	0
PVP01_0004630	0	0	3.60285	1.71201	0	0	0	0	0	0
PVP01_0004650	0	0	0	0	0	0	0	0	0	1.28192
PVP01_0004670	0	1.24287	4.80381	8.56007	22.2227	0	0	0	0	0.640958
PVP01_0004680	0	0	0	0	0	0	0	0.339717	0	0
PVP01_0004780	0	0	0	0	0	0	0.626183	0	0	0
PVP01_0004870	0	0	0	0	0	0	0	0	0	0.640958
PVP01_0004920	0	0	0	0	0	0	0.626183	0	0	0.640958
PVP01_0004950	0	0	14.4114	0	8.08098	0	2.50473	0	0	8.97342
PVP01_0004960	30.8503	1.8643	45.6361	3.42403	14.1417	0	9.07965	2.0383	0	18.5878
PVP01_0004970	0	0	0	0	0	0	0	0	0	1.28192
PVP01_0004980	0	0	0	0	0	0	0	0	0	2.24335
PVP01_0004990	0	0	0	0	0	1.25306	1.56546	0	4.99575	12.8192
PVP01_0005000	0	0	0	0	0	0	0	0	0	0.640958
PVP01_0005030	0	0	0	0	0	0	0	0	0	0.640958
PVP01_0005040	0	0	0	0	0	0	0	0	0	1.6024
PVP01_0005060	0	0	6.00476	1.71201	0	0	0	0	0	0
PVP01_0005100	0	0	0	1.71201	8.08098	0	0	0	0	0
PVP01_0005140	0	0	0	1.71201	0	0	0	0	0	0
PVP01_0005150	0	0	0	0	0	0	0	0	0	1.28192
PVP01_0005160	0	0	0	0	0	0	0	0.679434	19.983	1.28192
PVP01_0005170	0	0	4.80381	1.71201	0	0	0.626183	0	0	0.320479
PVP01_0005260	0	0	0	0	0	0	0	0	0	0.640958
PVP01_0005270	0	0	0	0	0	0	0	0	0	0.640958
PVP01_0005290	0	0	0	0	0	0	0.313091	0	0	0
PVP01_0005360	0	0	0	0	0	0	0	0	0	0.320479
PVP01_0005370	0	0	0	0	0	0	0	0	0	10.2553
PVP01_0005390	0	0	0	1.71201	4.04049	0	0	0	0	0
PVP01_0005410	0	0	0	0	0	0	0	0	0	0.320479
PVP01_0005420	10.2834	0	0	0	0	0	0	0	0	0
PVP01_0005430	0	7.1465	0	0	0	0	0	0	0	6.0891
PVP01_0005440	0	0	0	0	0	0	0	0	0	0.320479
PVP01_0005450	0	0	2.4019	0	0	0	0	0	29.9745	1.92288
PVP01_0005460	0	0	0	5.13604	8.08098	0	0	0	9.99151	0
PVP01_0005510	0	0	4.80381	0	0	0	0	0	0	0
PVP01_0005520	0	0	0	0	0	0	0.313091	0.679434	0	0
PVP01_0005540	0	0	0	0	0	0	0	0	0	0.320479
PVP01_0005550	0	0	0	0	0	0	0.626183	2.0383	0	0
PVP01_0005570	0	0	0	3.42403	0	1.25306	0.626183	0.679434	0	0
PVP01_0005650	0	0	0	1.71201	0	0	0	0	0	0
PVP01_0005710	0	0	2.4019	0	0	0	3.13091	0	0	2.24335
PVP01_0005730	0	0	0	0	0	0	0	0	0	1.92288
PVP01_0005740	0	0	0	0	0	0	0.626183	0.679434	24.9788	17.9468
PVP01_0005750	0	0	2.4019	0	0	0	0	1.35887	49.9575	34.6118
PVP01_0005760	0	0	0	0	0	0	0	0	0	1.6024
PVP01_0005790	0	0	0	0	0	0	0	0	0	1.92288
PVP01_0005800	0	0	12.0095	9.41607	4.04049	0	1.25237	1.69859	0	18.2673
PVP01_0005820	0	0	15.6124	8.56007	24.2429	0	0.939274	1.35887	0	0.640958
PVP01_0005830	20.5669	0	0	0	0	0	0	0.339717	0	0.961438
PVP01_0005840	0	0	7.20571	11.9841	0	0	0	0	0	0
PVP01_0005870	0	0	0	0.856007	0	0	0	0	0	0
PVP01_0005880	0	0	0	3.42403	0	0	0	0	0	0.640958
PVP01_0005900	0	0	2.4019	10.2721	8.08098	0	0	0	0	0
PVP01_0005910	0	0	7.20571	1.71201	16.162	0	0.313091	0	0	0.640958
PVP01_0005920	0	0	0	0	0	0	0	0	0	0.640958
PVP01_0005930	0	0	0	0	0	0	0.313091	0	0	0
PVP01_0005950	0	0	0	0	0	0	0	1.35887	0	0
PVP01_0005960	0	0	0	0	0	0	0	0	0	0.640958
PVP01_0005980	0	0	0	0	0	0	1.25237	0	0	0
PVP01_0006000	0	0	0	0	0	0	0	0	0	1.6024
PVP01_0006010	0	0	0	0	0	0	0	0	0	1.28192
PVP01_0006040	0	0.621435	2.4019	0	0	0	0.626183	0	0	0
PVP01_0006100	0	0	0	1.71201	4.04049	0	2.50473	0	0	0
PVP01_0006110	0	0	0	0	0	0	0	0	0	0.640958
PVP01_0006200	0	0	0	0	0	0	0	0.679434	0	0
PVP01_0006300	0	0	0	0	0	0	0	0	0	0.640958
PVP01_0006310	0	0	0	0	0	0	0	0.679434	0	0
PVP01_0006390	0	0	0	0	0	0	0	0	0	0.961438
PVP01_0006400	0	0	0	0	0	0	1.25237	0	0	0
PVP01_0006410	0	0	0	0	0	0	0	0	0	0.640958
PVP01_0006420	0	0	0	0	0	0	0	0	0	6.0891
PVP01_0006510	0	0	6.00476	0	0	0	0	0	0	0
PVP01_0006540	0	0	0	0	0	0	0	0	0	0.961438
PVP01_0006620	0	0	0	0	0	0	0	0	9.99151	0
PVP01_0006650	0	1.24287	14.4114	5.13604	4.04049	6.26528	5.32255	0	0	0
PVP01_0006750	0	0	0	0	0	2.50611	4.07019	3.39717	29.9745	8.65294
PVP01_0006800	0	0	0	0	0	0	1.25237	0	0	0
PVP01_0006820	0	0	3.60285	0	0	0	0	0	9.99151	0
PVP01_0006830	0	0	0	3.42403	0	0	0	0	0	0.640958
PVP01_0006920	0	0	0	0	0	0	0	0	0	0.640958
PVP01_0006930	0	0	0	0	0	0	3.13091	0.679434	0	0
PVP01_0006940	0	0	0	0	0	0	0	0	0	0.640958
PVP01_0006980	0	0	0	1.71201	0	0	0	0	0	0
PVP01_0007000	0	0	0	1.71201	0	0	0	0	0	0
PVP01_0007070	0	0	0	1.71201	0	0	0	0	0	0
PVP01_0007080	0	0	7.20571	3.42403	0	0	0	0	0	2.24335
PVP01_0007090	0	0	0	0	0	0	0	0.679434	0	0
PVP01_0007110	0	0	1.20095	0	0	0	0	0	0	0
PVP01_0007150	0	0	0	0	0	2.50611	0	0	0	3.20479
PVP01_0007160	0	0	0	0	0	0	5.63565	0	0	9.2939
PVP01_0007190	0	0	0	0	0	0	0	0	0	0.640958
PVP01_0007210	0	0	0	0	0	0	2.50473	0.339717	0	0
PVP01_0007220	0	1.24287	9.60761	4.28003	4.04049	0	0	0	0	0
PVP01_0007230	0	0	2.4019	0	0	0	4.69637	0	0	0
PVP01_0007240	0	0	7.20571	0	0	0	2.19164	0	0	0
PVP01_0007260	0	0	0	0	0	0	0	0	0	3.84575
PVP01_0007270	0	0	0	1.71201	0	0	0	0	0	0
PVP01_0007290	0	0	10.8086	1.71201	42.4251	0	1.25237	3.39717	0	7.05054
PVP01_0007300	0	0.932152	10.8086	1.71201	8.08098	0	0	0.339717	0	14.1011
PVP01_0007310	0	15.5359	12.0095	1.71201	2.02024	0	2.50473	0	0	0
PVP01_0007330	0	0	0	0	0	0	0	0	0	0.640958
PVP01_0007340	0	0	64.8514	5.99205	24.2429	0	3.13091	1.35887	0	1.92288
PVP01_0007410	0	0	0	0	4.04049	0	0	0	0	0
PVP01_0007420	0	0	0	0	0	0	0	0	9.99151	0
PVP01_0007430	0	0	0	1.71201	0	0	0	0	0	0
PVP01_0007450	0	0	1.20095	0	0	0	0	0	0	0
PVP01_0007460	0	0	0	0	0	7.51833	0.626183	0	0	0
PVP01_0007470	0	0	2.4019	0	0	0	0	0	0	0
PVP01_0007500	0	0	0	0	0	0	4.38328	0	0	0
PVP01_0007540	0	0	0	0	4.04049	0	0	0	0	0
PVP01_0007550	0	0	0	0	0	0	0.626183	0	0	0
PVP01_0007600	0	0	0	0	0	0	0	0	0	1.28192
PVP01_0007610	0	0	0	0	0	0	0	0.679434	19.983	0
PVP01_0007620	0	0	2.4019	0	16.162	0	0	0	0	0
PVP01_0007640	0	0	3.60285	0	0	0	0	0	0	0
PVP01_0007650	0	0	0	0	0	0	0	4.41632	0	1.92288
PVP01_0007660	0	0	0	0	0	5.01222	0	2.71774	19.983	0.320479
PVP01_0007670	0	0	0	0	0	0	0	0	0	0.320479
PVP01_0007720	0	0.621435	4.80381	3.42403	4.04049	0	0	0	0	5.12767
PVP01_0007730	0	0	0	38.5203	60.6073	2.50611	0	0	0	0
PVP01_0007740	0	0.621435	0	1.71201	0	0	0	0	0	0
PVP01_0007770	0	0	0	0	0	0	0	0	0	1.6024
PVP01_0007800	0	0	0	0.856007	0	0	1.25237	0	0	0
PVP01_0007810	0	1.24287	0	3.42403	2.02024	0	2.50473	0	0	0
PVP01_0007820	0	0	0	0	0	0	0	0	0	3.20479
PVP01_0007830	0	0	1.20095	0	4.04049	0	0	2.71774	0	2.56383
PVP01_0007850	0	0	0	0	0	0	0	0	9.99151	0
PVP01_0007860	0	0	0	0	0	0	0	0	0	1.28192
PVP01_0007920	0	0	24.019	3.42403	0	0	0	0	0	1.28192
PVP01_0007950	0	0	0	0	0	0	0	0	0	0.640958
PVP01_0008010	0	0	0	0	0	0	0	0	0	0.320479
PVP01_0008030	0	0	2.4019	0	0	0	0	0	0	0
PVP01_0008060	0	0	0	0	0	0	0	0	0	2.24335
PVP01_0008070	0	0	0	0	0	0	0	0	0	0.640958
PVP01_0008090	0	0	9.60761	5.13604	8.08098	0	0	0	0	3.20479
PVP01_0008100	0	0	2.4019	0	0	0	0	0	0	0
PVP01_0008110	0	0	0	0	2.02024	0	0	0	0	0
PVP01_0008220	0	0	2.4019	0	0	0	0	0	0	0
PVP01_0008230	0	0.621435	1.20095	1.71201	0	0	0	0	0	0
PVP01_0008270	0	0	0	0	0	0	0	0	0	1.92288
PVP01_0008280	0	0	0	0	0	0	0	0	0	0.640958
PVP01_0008300	0	0	2.4019	0	0	0	0	0	0	0
PVP01_0008330	0	0	2.4019	0	0	0	0	0	0	0
PVP01_0008360	0	0	0	1.71201	0	0	0	0	0	0
PVP01_0008380	0	0	0	0	0	0	0.626183	0	0	0
PVP01_0008390	0	0	3.60285	0.856007	0	2.50611	1.25237	0	0	0
PVP01_0008420	0	0	0	0	0	0	0.626183	0	0	0
PVP01_0008430	0	0	0	0	0	0	1.25237	0	0	0.640958
PVP01_0008520	0	0	6.00476	1.71201	4.04049	0	0	0	0	0
PVP01_0008540	0	0	0	0	0	0	0	0	0	2.56383
PVP01_0008550	0	0	0	1.71201	0	0	0	0	0	0
PVP01_0008560	0	0	0	0	0	0	0.626183	0	0	0
PVP01_0008580	0	0	3.60285	0	8.08098	0	2.50473	0	0	0
PVP01_0008590	0	0	0	0	0	0	0.626183	0	0	0
PVP01_0008640	0	0	0	0	10.1012	0	0	1.35887	0	0
PVP01_0008650	0	0	12.0095	1.71201	16.162	0	0	0	0	0
PVP01_0008690	0	0	0	0	0	2.50611	0	0	0	0
PVP01_0008700	0	0.932152	1.20095	1.71201	0	0	0	0	0	8.97342
PVP01_0008710	0	0	0	0	0	0	1.87855	0	0	0
PVP01_0008720	0	0	2.4019	3.42403	0	0	0	0	0	0
PVP01_0008730	0	0	0	1.71201	0	0	0	0	0	0.961438
PVP01_0008770	0	0	0	0	4.04049	0	0	0.339717	0	0.640958
PVP01_0008780	0	0	3.60285	0	0	0	0	0	0	0.640958
PVP01_0008800	0	0	0	0	0	0	0	0.679434	0	0
PVP01_0008820	0	0	0	0	0	11.2775	4.38328	10.1915	9.99151	0.640958
PVP01_0008830	0	0	0	0	0	5.01222	0	0	0	0.320479
PVP01_0008840	0	0	0	0	0	0	0	0	9.99151	0
PVP01_0008910	0	0	0	0	0	0	0	0	0	0.640958
PVP01_0008930	0	0	0	0	0	0	0	1.35887	0	0
PVP01_0009050	0	0	12.0095	4.28003	14.1417	0	3.13091	0	0	1.92288
PVP01_0009060	0	0	1.20095	1.71201	0	0	0	0	0	0
PVP01_0009070	0	0	2.4019	0	4.04049	0	0	0	0	1.28192
PVP01_0009080	0	0	0	0	0	0	0	0	0	0.640958
PVP01_0009150	0	0.310717	0	0	0	0	0	0	9.99151	0
PVP01_0009170	0	0	8.40666	0	0	0	0.626183	0	0	1.28192
PVP01_0009180	0	0	0	0	0	10.0244	39.4495	36.6894	44.9618	23.0745
PVP01_0009190	0	0	0	0	0	0	1.25237	0	0	1.6024
PVP01_0009200	0	0	0	0	0	0	0	0.679434	0	0.320479
PVP01_0009210	0	0	2.4019	0	4.04049	0	0	3.39717	0	0.320479
PVP01_0009220	0	0	1.20095	0	4.04049	0	0.313091	0	4.99575	0.961438
PVP01_0009330	0	0	0	0	0	0	0.313091	0	0	0
PVP01_0009340	0	0	4.80381	0	0	0	0	0	0	0
PVP01_0009360	0	0	0	0	0	0	2.19164	0	0	0
PVP01_0009370	0	0	0	0	0	0	0	0	0	0.640958
PVP01_0009380	0	0	0	0	0	0	0	0	0	1.28192
PVP01_0009400	0	0.621435	3.60285	5.13604	0	5.01222	0	0	0	0
PVP01_0009410	0	0.621435	39.6314	28.2482	8.08098	2.50611	7.51419	0	9.99151	17.9468
PVP01_0009420	0	8.70009	2.4019	3.42403	0	0	5.32255	0	0	1.92288
PVP01_0009430	0	1.24287	12.0095	8.56007	20.2024	0	0.313091	0	0	8.33246
PVP01_0009460	0	0	2.4019	0	4.04049	0	0	0	0	0
PVP01_0009470	0	0	0	0	0	0	0	0	19.983	0
PVP01_0009490	0	0	0	2.56802	8.08098	0	0	0	0	0
PVP01_0009500	0	0	0	0	0	0	0.313091	0	0	0
PVP01_0009510	0	0	0	0	2.02024	0	0	0	0	0
PVP01_0009560	0	0	0	1.71201	0	0	0	0	0	0.640958
PVP01_0009580	0	0	0	0	0	0	1.87855	0.679434	0	0
PVP01_0009590	0	0	0	0	0	0	0	0.679434	0	0
PVP01_0009620	0	0	2.4019	1.71201	0	2.50611	2.50473	2.0383	0	0.961438
PVP01_0009670	0	0	0	0	0	0	0	0	0	2.88431
PVP01_0010320	0	0	0	0	0	0	0	0	0	1.92288
PVP01_0010340	10.2834	5.2822	2.4019	1.71201	0	0	1.25237	0	9.99151	0
PVP01_0010350	0	0	2.4019	3.42403	0	0	0	0	0	0
PVP01_0010380	0	2.48574	0	12.8401	4.04049	0	0	0.339717	0	34.9322
PVP01_0010390	0	0	0	0	0	0	0	0	0	0.640958
PVP01_0010400	0	0	0	0	0	0	0	0	0	1.28192
PVP01_0010440	0	0	7.20571	0	10.1012	0	0	0	0	0
PVP01_0010460	0	0	0	0	0	0	0	0.679434	0	0
PVP01_0010470	0	0	2.4019	0	0	0	0.313091	0	0	0
PVP01_0010480	0	0	2.4019	0	0	0	0	0	0	0
PVP01_0010500	0	0.621435	0	0	0	0	0	0	0	0
PVP01_0010510	0	0	0	0	0	0	2.50473	0	59.949	0
PVP01_0010540	0	0.310717	0	0	0	0	0	0	0	0
PVP01_0010550	0	0	0	3.42403	0	7.51833	1.25237	13.249	0	0.640958
PVP01_0010570	0	0	4.80381	7.70406	4.04049	0	0.626183	8.83264	64.9448	82.3631
PVP01_0010590	0	0	2.4019	0	0	0	0	0	0	6.73006
PVP01_0010600	0	0	2.4019	0	0	0	0.626183	0	0	0
PVP01_0010610	0	0	0	0	4.04049	0	0	0	0	0
PVP01_0010640	0	0	0	0	8.08098	5.01222	3.44401	0	0	0.640958
PVP01_0010670	15.4252	27.3431	8.40666	3.42403	0	0	5.00946	6.11491	0	0.640958
PVP01_0010690	0	0	0	0	0	2.50611	8.76656	5.43547	0	13.1396
PVP01_0010780	0	0	0	5.13604	0	0	0	0	0	0
PVP01_0010810	0	0.932152	0	4.28003	6.06073	0	3.44401	0	0	0
PVP01_0010840	0	0	0	0	0	2.50611	0.313091	0.679434	0	6.0891
PVP01_0010850	0	0	0	0	0	0	0	0	0	2.88431
PVP01_0010860	0	0	0	0	0	0	0	0	4.99575	0
PVP01_0010870	0	2.48574	4.80381	5.13604	12.1215	2.50611	7.51419	9.51208	0	0
PVP01_0010900	0	0	0	0	0	0	0	0.679434	19.983	0
PVP01_0010910	0	1.8643	0	0	0	0	0	0	0	0
PVP01_0010930	0	0	4.80381	0	0	0	0	0	0	0
PVP01_0010960	0	0	0	0	0	5.01222	0	0	0	5.12767
PVP01_0010970	15.4252	13.9823	10.8086	1.71201	0	13.7836	0.626183	4.41632	104.911	12.4987
PVP01_0010980	0	0	0	0	0	0	0	0	0	0.640958
PVP01_0010990	0	18.0216	325.458	205.442	139.397	16.2897	86.4132	121.279	24.9788	67.6211
PVP01_0011020	15.4252	13.9823	6.00476	25.6802	8.08098	87.7139	17.8462	59.7902	69.9406	8.33246
PVP01_0011040	0	0	0	0	0	0	0.939274	0	0	0
PVP01_0011050	0	0	10.8086	13.6961	0	0	1.25237	0	0	0.640958
PVP01_0011080	0	0	0	0	0	0	0	0	0	0.320479
PVP01_0011090	0	0	0	0	0	0	0	0	0	2.56383
PVP01_0011120	0	0	0	0	0	0	0	0	0	0.640958
PVP01_0011130	0	0	0	0	0	0	0	0	0	0.640958
PVP01_0011150	0	0	2.4019	3.42403	0	0	0	0	0	0
PVP01_0100200	0	0	0	0	0	0	0	0	0	1.28192
PVP01_0100300	0	0	0	0	0	0	0	0	0	5.76863
PVP01_0100600	0	0	0	0	0	0	0	0	0	0.640958
PVP01_0100800	0	0	0	0	0	0	0	2.37802	0	0
PVP01_0101200	0	0.621435	0	0	0	0	0	0	0	0.320479
PVP01_0101300	0	0	2.4019	0	2.02024	0	0	1.35887	0	0
PVP01_0101500	0	0	8.40666	0	0	1.25306	1.25237	2.0383	0	0
PVP01_0101600	0	0	4.80381	0	0	0	3.13091	0.679434	0	0.640958
PVP01_0101700	0	0	0	2.56802	0	0	0.626183	0	0	0
PVP01_0101800	0	0	0	0	0	0	0.626183	0	0	0
PVP01_0101900	0	0	2.4019	5.13604	0	0	0	0	0	0
PVP01_0102100	0	1.55359	0	0	0	0	0	2.0383	0	0
PVP01_0102200	10.2834	6.21435	0	5.99205	0	0	0	33.2923	0	0.320479
PVP01_0102300	0	4.03933	2.4019	31.6723	28.2834	5.01222	6.57492	133.509	9.99151	2.88431
PVP01_0102400	0	1.24287	2.4019	13.6961	16.162	2.50611	10.332	4.41632	24.9788	48.7128
PVP01_0102500	51.4172	51.8898	80.4637	85.6007	72.7288	71.4241	59.8005	135.547	709.397	468.541
PVP01_0102600	0	0.621435	74.459	36.8083	36.3644	2.50611	27.239	78.1349	479.592	314.711
PVP01_0102700	0	1.8643	156.124	77.8966	78.7895	13.7836	21.9164	36.6894	399.66	325.927
PVP01_0102800	0	0	0	0	0	6.26528	0	1.69859	0	3.52527
PVP01_0102900	0	0	0	0	0	0	0	0	0	1.28192
PVP01_0103000	0	0	0	0	0	0	0.626183	0	0	0
PVP01_0103100	20.5669	1.24287	15.6124	8.56007	4.04049	8.77139	9.70583	4.75604	0	11.2168
PVP01_0103200	41.1337	18.0216	56.4447	20.5442	34.3442	31.3264	30.683	27.1774	49.9575	44.8671
PVP01_0103300	0	3.10717	14.4114	11.9841	6.06073	2.50611	4.07019	0.679434	0	16.6649
PVP01_0103400	10.2834	19.2645	30.0238	58.2085	60.6073	31.3264	33.5008	37.7086	29.9745	59.2886
PVP01_0103500	0	0	4.80381	10.2721	4.04049	0	1.25237	2.0383	9.99151	3.84575
PVP01_0103600	10.2834	6.52507	37.2295	47.9364	56.5668	12.5306	26.9259	12.2298	19.983	23.0745
PVP01_0103700	236.519	283.996	1872.28	1386.73	1707.11	329.553	524.428	626.778	194.834	282.663
PVP01_0103800	20.5669	27.6538	7.20571	5.13604	0	18.7958	11.5844	6.79434	0	25.9588
PVP01_0103900	0	0.621435	21.6171	12.8401	16.162	2.50611	12.2106	49.9384	9.99151	35.8937
PVP01_0104000	514.172	92.9045	80.4637	38.5203	32.3239	66.4119	32.5615	90.3647	199.83	373.999
PVP01_0104100	66.8423	99.4296	607.681	671.965	600.013	338.325	314.344	595.524	304.741	83.9655
PVP01_0104200	51.4172	60.5899	224.578	213.146	294.956	98.9913	135.256	150.834	254.783	45.1876
PVP01_0104300	390.771	408.283	133.306	25.6802	8.08098	383.435	182.845	197.036	254.783	610.513
PVP01_0104400	0	20.8181	52.8419	72.7606	92.9313	20.0489	44.1459	43.1441	19.983	12.8192
PVP01_0104500	257.086	306.367	80.4637	38.5203	22.2227	22.555	88.918	86.6279	59.949	27.8817
PVP01_0104600	20.5669	37.2861	58.8466	22.2562	40.4049	51.3753	44.459	18.3447	9.99151	74.3512
PVP01_0104700	257.086	515.169	57.6457	11.9841	0	12.5306	68.567	60.1299	9.99151	6.40958
PVP01_0104800	1439.68	1455.4	731.379	521.308	666.681	452.353	586.733	575.141	574.512	685.825
PVP01_0104900	0	14.9144	24.019	29.1042	40.4049	13.7836	20.9771	21.4022	9.99151	5.76863
PVP01_0105000	87.4092	99.4296	9.60761	5.13604	8.08098	38.8447	21.6033	41.4455	49.9575	44.8671
PVP01_0105100	0	3.10717	7.20571	10.2721	10.1012	7.51833	3.13091	1.69859	0	4.48671
PVP01_0105200	61.7006	59.6577	52.8419	56.4964	72.7288	62.6528	58.235	61.4888	119.898	123.705
PVP01_0105300	10.2834	32.936	16.8133	12.8401	0	0	11.8975	10.8709	9.99151	28.8431
PVP01_0105400	30.8503	6.52507	51.6409	70.1926	58.5871	10.0244	20.3509	29.5554	0	19.8697
PVP01_0105500	190.244	267.528	49.239	19.6882	8.08098	55.1344	57.2957	12.5695	119.898	180.75
PVP01_0105600	133.685	129.569	78.0618	17.1201	16.162	13.7836	45.7114	16.9859	19.983	116.654
PVP01_0105700	591.298	832.101	404.721	306.45	383.846	211.766	314.344	393.053	259.779	246.769
PVP01_0105800	10.2834	21.7502	14.4114	39.3763	56.5668	83.9547	19.0986	65.9051	59.949	33.6503
PVP01_0105900	0	15.5359	92.4732	107.001	103.032	23.808	63.2445	15.9667	39.966	16.024
PVP01_0106000	0	0	10.8086	5.13604	4.04049	30.0733	20.3509	8.49293	0	48.3924
PVP01_0106100	118.26	68.3578	1.20095	39.3763	16.162	82.7016	90.7965	25.1391	49.9575	117.616
PVP01_0106200	123.401	194.82	475.577	340.691	381.826	159.138	205.075	233.725	74.9363	143.575
PVP01_0106300	92.5509	135.162	38.4304	32.5283	60.6073	66.4119	42.2673	76.7761	39.966	43.2647
PVP01_0106400	46.2755	23.9252	1.20095	5.13604	0	32.5794	15.0284	19.3639	9.99151	8.97342
PVP01_0106500	51.4172	11.4965	4.80381	17.1201	6.06073	12.5306	5.00946	21.4022	9.99151	15.0625
PVP01_0106600	20.5669	67.7364	369.893	295.322	343.442	86.4608	100.815	68.2831	54.9533	20.5107
PVP01_0106700	1285.43	1290.1	486.385	674.533	519.203	736.796	592.369	1514.8	1963.33	1133.86
PVP01_0106800	0	1.8643	19.2152	16.2641	24.2429	7.51833	6.88801	1.69859	9.99151	20.1902
PVP01_0106900	61.7006	15.2252	14.4114	11.1281	4.04049	7.51833	8.76656	5.77519	29.9745	94.2209
PVP01_0107000	0	0	0	0	0	0	0	0	0	0.640958
PVP01_0107100	0	0	0	0	0	0	0	1.35887	0	0
PVP01_0107200	0	0	0	0	0	0	0.626183	0	0	0
PVP01_0107400	71.9841	152.252	146.516	146.377	127.275	62.6528	104.573	121.279	19.983	34.2913
PVP01_0107500	2020.7	675.5	24.019	0	0	55.1344	56.9826	494.968	39.966	38.4575
PVP01_0107600	41.1337	20.5073	110.488	193.458	135.356	83.9547	78.2729	188.203	159.864	13.1396
PVP01_0107700	61.7006	106.887	16.8133	17.9761	24.2429	20.0489	33.5008	35.6703	0	21.7926
PVP01_0107800	41.1337	34.8003	33.6266	59.0645	42.4251	46.363	32.5615	40.0866	44.9618	19.8697
PVP01_0107900	102.834	142.93	56.4447	118.129	123.235	82.7016	77.0205	203.491	19.983	68.903
PVP01_0108000	41.1337	69.9114	76.8609	81.3206	70.7086	137.836	71.6979	35.3306	59.949	26.2793
PVP01_0108100	102.834	75.1936	68.4542	86.4567	109.093	40.0978	74.5158	44.1632	9.99151	36.8551
PVP01_0108200	20.5669	39.7718	12.0095	5.13604	2.02024	77.6894	17.8462	29.5554	39.966	33.9708
PVP01_0108300	71.9841	30.761	40.8323	27.3922	24.2429	45.11	42.5804	48.9193	9.99151	73.7102
PVP01_0108400	10.2834	4.97148	13.2105	23.9682	12.1215	1.25306	12.5237	5.43547	19.983	4.48671
PVP01_0108500	185.102	42.5683	52.8419	17.9761	38.3846	75.1833	10.0189	162.724	114.902	253.499
PVP01_0108600	20.5669	25.1681	45.6361	47.0804	98.992	43.8569	43.2066	92.403	4.99575	22.1131
PVP01_0108700	1593.93	1540.23	4319.82	4322.83	3769.78	1328.24	2506.92	2631.11	964.18	773.637
PVP01_0108800	133.685	159.087	84.0666	117.273	109.093	169.162	132.125	246.295	159.864	52.8791
PVP01_0108900	35.992	7.45722	2.4019	5.13604	12.1215	45.11	22.5426	9.8518	0	64.0958
PVP01_0109000	20.5669	51.5791	31.2247	31.6723	36.3644	20.0489	66.6885	24.4596	19.983	56.0839
PVP01_0109100	215.952	261.003	827.455	998.104	951.535	517.512	556.363	767.081	439.626	119.859
PVP01_0109200	0	17.0895	1.20095	19.6882	20.2024	17.5428	26.2997	20.0433	79.9321	32.0479
PVP01_0109300	15.4252	16.468	86.4685	113.849	74.749	58.8936	62.6183	295.554	189.839	31.7274
PVP01_0109400	20.5669	25.7895	109.287	112.137	115.154	81.4486	69.1932	56.0533	79.9321	41.6623
PVP01_0109500	0	13.6716	4.80381	17.1201	24.2429	12.5306	8.76656	23.1008	0	6.0891
PVP01_0109600	118.26	139.201	134.507	178.049	137.377	169.162	149.032	261.582	29.9745	49.0333
PVP01_0109700	509.03	368.511	30.0238	63.3445	52.5264	137.836	115.218	65.5654	519.558	233.629
PVP01_0109800	41.1337	12.118	7.20571	10.2721	10.1012	18.7958	14.7153	3.73689	9.99151	19.8697
PVP01_0109900	0	11.8073	60.0476	87.3127	72.7288	53.8814	43.2066	43.4838	9.99151	32.6889
PVP01_0110000	10.2834	25.1681	117.693	160.073	119.194	61.3997	111.774	102.595	109.907	129.474
PVP01_0110100	97.6927	65.8721	67.2533	101.009	82.83	312.011	126.176	139.284	134.885	183.314
PVP01_0110200	41.1337	33.8682	3.60285	14.5521	26.2632	91.473	30.683	34.6511	69.9406	49.6743
PVP01_0110300	133.685	77.6793	14.4114	39.3763	56.5668	125.306	55.7303	62.8477	74.9363	158.637
PVP01_0110400	323.928	543.755	91.2723	50.5044	62.6276	47.6161	144.961	84.5896	109.907	228.822
PVP01_0110500	113.118	181.148	26.4209	11.1281	24.2429	28.8203	52.5994	45.8618	9.99151	49.3538
PVP01_0110600	529.597	541.891	26.4209	19.6882	0	219.285	128.681	120.26	199.83	178.827
PVP01_0110700	41.1337	46.9183	22.8181	41.9443	26.2632	18.7958	34.127	38.388	9.99151	6.73006
PVP01_0110800	133.685	125.841	51.6409	54.7844	101.012	104.004	68.8801	62.5079	94.9193	31.407
PVP01_0110900	0	31.0717	49.239	35.0963	42.4251	47.6161	31.3091	39.7469	24.9788	17.6264
PVP01_0111000	51.4172	155.359	165.731	211.434	254.551	116.534	183.785	160.686	74.9363	31.407
PVP01_0111100	0	30.761	15.6124	17.1201	16.162	18.7958	10.0189	49.5987	74.9363	14.742
PVP01_0111200	0	18.0216	37.2295	35.9523	10.1012	33.8325	17.22	18.6844	14.9873	17.9468
PVP01_0111300	0	18.3323	21.6171	16.2641	8.08098	25.0611	11.2713	19.7036	9.99151	9.2939
PVP01_0111400	15.4252	42.5683	117.693	182.329	218.186	215.525	152.476	357.382	179.847	46.149
PVP01_0111500	0	3.10717	39.6314	58.2085	62.6276	31.3264	23.7949	59.1108	19.983	44.5466
PVP01_0111600	0	34.8003	24.019	43.6563	38.3846	131.571	55.7303	267.357	49.9575	144.536
PVP01_0111700	20.5669	15.8466	21.6171	45.3684	36.3644	25.0611	25.9866	27.8568	9.99151	28.8431
PVP01_0111800	77.1258	39.7718	70.8561	75.3286	101.012	174.175	61.679	138.944	134.885	48.0719
PVP01_0111900	128.543	88.5545	123.698	149.801	119.194	130.318	103.32	88.6662	49.9575	161.201
PVP01_0112000	133.685	164.369	121.296	108.713	111.113	119.04	109.269	25.4788	64.9448	76.915
PVP01_0112100	30.8503	118.383	94.8752	65.9125	60.6073	72.6772	62.6183	37.3689	39.966	61.8525
PVP01_0112200	113.118	37.5968	9.60761	5.99205	4.04049	52.6283	29.1175	138.605	189.839	290.354
PVP01_0112300	82.2675	160.33	80.4637	205.442	177.782	239.334	130.872	453.862	134.885	46.4695
PVP01_0112400	51.4172	32.0039	50.44	72.7606	70.7086	88.9669	42.8935	99.5371	99.9151	122.744
PVP01_0112500	10.2834	70.8436	123.698	138.673	117.174	87.7139	84.2216	69.642	59.949	26.2793
PVP01_0112600	128.543	186.741	114.09	102.721	125.255	83.9547	94.2405	110.748	9.99151	48.0719
PVP01_0112700	179.96	54.0648	14.4114	11.9841	8.08098	40.0978	17.8462	94.7811	19.983	31.407
PVP01_0112800	437.046	471.98	166.932	410.027	317.178	517.512	319.979	1191.73	629.465	108.642
PVP01_0112900	92.5509	41.6361	97.2771	83.0327	66.6681	63.9058	62.3052	33.9717	9.99151	26.2793
PVP01_0113000	0	19.5752	21.6171	40.2323	20.2024	12.5306	19.0986	17.3256	14.9873	33.9708
PVP01_0113100	0	32.0039	44.4352	73.6166	82.83	50.1222	71.0718	101.575	14.9873	8.01198
PVP01_0113200	82.2675	22.3717	45.6361	105.289	68.6883	76.4364	91.1096	68.2831	34.9703	56.4043
PVP01_0113300	102.834	55.6184	91.2723	159.217	163.64	170.415	95.806	330.545	99.9151	24.9974
PVP01_0113400	51.4172	49.0933	49.239	133.537	98.992	83.9547	68.2539	160.686	49.9575	39.0985
PVP01_0113500	118.26	164.369	21.6171	68.4805	32.3239	120.293	95.4929	175.294	144.877	39.7394
PVP01_0113600	365.062	331.846	225.779	293.61	296.976	155.379	257.987	175.634	39.966	191.967
PVP01_0113700	221.094	370.686	14.4114	1.71201	8.08098	57.6405	66.6885	57.7519	59.949	70.1849
PVP01_0113800	272.511	136.094	236.587	285.05	226.267	251.864	154.041	251.73	214.817	151.587
PVP01_0113900	56.5589	38.529	105.684	112.993	54.5466	104.004	100.815	90.3647	59.949	95.1823
PVP01_0114000	77.1258	77.9901	127.301	119.841	56.5668	144.101	96.7453	654.975	219.813	174.341
PVP01_0114100	10.2834	35.4218	4.80381	10.2721	4.04049	52.6283	18.4724	38.388	29.9745	77.2355
PVP01_0114200	102.834	109.994	20.4162	16.2641	24.2429	87.7139	55.4172	26.1582	204.826	249.012
PVP01_0114300	61.7006	18.643	1.20095	2.56802	0	190.464	48.8423	21.7419	99.9151	250.294
PVP01_0114400	10.2834	16.7787	20.4162	46.2244	50.5061	55.1344	53.5386	59.4505	64.9448	8.97342
PVP01_0114500	10.2834	24.8574	25.22	52.2164	20.2024	97.7383	42.5804	95.8002	64.9448	4.16623
PVP01_0114600	41.1337	102.226	58.8466	43.6563	48.4859	41.3508	53.5386	69.642	69.9406	12.1782
PVP01_0114700	0	11.8073	2.4019	0	8.08098	13.7836	3.13091	3.39717	4.99575	27.5612
PVP01_0114800	951.218	2573.98	204.162	19.6882	12.1215	298.227	372.579	310.162	144.877	353.168
PVP01_0114900	5.14172	19.2645	48.0381	47.0804	82.83	7.51833	27.8651	39.4072	54.9533	96.4642
PVP01_0115000	10.2834	22.0609	73.258	34.2403	44.4454	15.0367	16.2808	16.3064	9.99151	27.5612
PVP01_0115100	0	0	15.6124	11.9841	4.04049	1.25306	5.32255	2.71774	0	7.6915
PVP01_0115200	0	0	2.4019	0	0	42.6039	27.239	1.69859	0	116.334
PVP01_0115300	0	3.72861	0	1.71201	0	0	4.38328	419.551	109.907	299.007
PVP01_0115400	5.14172	2.17502	1.20095	9.41607	0	263.142	83.2823	20.7227	89.9236	213.119
PVP01_0115500	0	20.1966	38.4304	63.3445	94.9515	37.5917	40.0757	25.4788	14.9873	2.88431
PVP01_0115600	226.236	239.252	61.2485	75.3286	52.5264	42.6039	75.1419	89.0059	49.9575	72.1078
PVP01_0115700	0	23.3038	37.2295	29.1042	30.3037	40.0978	20.664	15.9667	49.9575	21.7926
PVP01_0115800	318.787	139.201	91.2723	111.281	44.4454	933.526	273.955	135.547	919.219	1325.82
PVP01_0115900	102.834	67.115	64.8514	120.697	103.032	214.272	111.461	249.352	179.847	38.137
PVP01_0116000	1023.2	1432.1	724.174	701.07	614.154	774.388	609.276	2246.21	994.155	966.245
PVP01_0116100	51.4172	35.7325	31.2247	63.3445	52.5264	63.9058	40.3888	84.2498	59.949	30.766
PVP01_0116200	0	15.5359	40.8323	47.9364	28.2834	47.6161	36.0055	89.6853	189.839	44.5466
PVP01_0116300	123.401	185.809	148.918	130.113	56.5668	98.9913	126.489	284.683	124.894	122.103
PVP01_0116400	15.4252	54.997	80.4637	116.417	68.6883	28.8203	55.1041	13.5887	9.99151	26.5998
PVP01_0116500	20.5669	34.4896	19.2152	25.6802	16.162	21.3019	10.6451	12.9092	0	30.125
PVP01_0116600	431.904	121.49	100.88	159.217	163.64	463.63	177.836	493.949	189.839	340.028
PVP01_0116700	0	18.9538	34.8276	65.9125	28.2834	61.3997	42.2673	231.008	34.9703	22.754
PVP01_0116800	92.5509	84.2044	15.6124	35.9523	36.3644	165.403	67.9408	38.7277	14.9873	142.613
PVP01_0116900	20.5669	18.0216	58.8466	66.7685	54.5466	41.3508	36.0055	18.3447	19.983	12.4987
PVP01_0117000	118.26	165.923	12.0095	12.8401	0	37.5917	30.0568	48.5795	79.9321	57.6863
PVP01_0117100	215.952	138.58	70.8561	120.697	70.7086	354.615	143.709	351.267	464.605	120.5
PVP01_0117200	159.393	107.508	75.6599	124.121	121.215	180.44	138.386	117.202	234.8	151.266
PVP01_0117300	0	12.7394	0	6.84805	0	33.8325	25.9866	2.71774	0	35.2527
PVP01_0117400	107.976	49.7148	28.8228	14.5521	0	58.8936	35.0662	45.5221	124.894	186.198
PVP01_0117500	41.1337	20.8181	12.0095	11.1281	4.04049	12.5306	19.4117	9.17236	24.9788	53.52
PVP01_0117600	169.677	163.127	34.8276	17.9761	38.3846	33.8325	65.4361	96.4797	29.9745	65.3778
PVP01_0117700	123.401	214.084	50.44	81.3206	113.134	100.244	81.0907	169.859	39.966	52.5586
PVP01_0117800	143.968	193.888	79.2628	112.137	103.032	170.415	94.8667	279.927	104.911	51.2767
PVP01_0117900	77.1258	77.0579	195.755	246.53	258.591	345.843	206.014	372.67	234.8	84.286
PVP01_0118000	0	29.5182	27.6219	43.6563	54.5466	55.1344	51.347	46.881	19.983	7.6915
PVP01_0118100	1393.41	1455.4	88.8704	82.1767	107.073	235.574	242.646	493.949	464.605	351.245
PVP01_0118200	82.2675	54.3755	134.507	136.961	157.579	112.775	124.923	138.265	59.949	118.257
PVP01_0118300	287.936	148.834	192.152	230.266	159.599	424.786	224.487	462.695	454.614	626.857
PVP01_0118400	185.102	255.72	151.32	182.329	175.761	92.7261	165.938	275.511	164.86	69.8645
PVP01_0118500	51.4172	50.9577	52.8419	70.1926	92.9313	97.7383	55.1041	163.064	144.877	68.903
PVP01_0118600	0	1.24287	0	3.42403	2.02024	5.01222	8.45347	1.35887	0	5.76863
PVP01_0118700	30.8503	18.3323	78.0618	56.4964	68.6883	52.6283	53.8517	71.3406	119.898	33.9708
PVP01_0118800	0	0	0	0.856007	0	10.0244	0	61.1491	9.99151	2.56383
PVP01_0118900	0	0	0	0	0	12.5306	0.626183	2.71774	0	4.48671
PVP01_0119000	0	9.0108	15.6124	18.8321	6.06073	21.3019	8.45347	6.45462	0	3.52527
PVP01_0119100	1275.15	437.801	79.2628	224.274	145.458	1432.24	252.352	273.812	14.9873	47.4309
PVP01_0119200	221.094	150.387	4708.93	5096.66	4917.28	2632.67	2775.87	5627.75	12164.7	10338.3
PVP01_0119300	0	0	0	0	0	2.50611	0	0.679434	29.9745	13.1396
PVP01_0119400	35.992	80.4758	401.118	311.586	345.462	121.546	139.639	46.2015	119.898	131.717
PVP01_0119500	41.1337	81.408	229.382	179.761	153.539	58.8936	192.551	191.94	129.89	117.936
PVP01_0119600	0	0	33.6266	16.2641	38.3846	5.01222	11.2713	4.41632	19.983	18.9083
PVP01_0119700	0	1.8643	14.4114	11.9841	20.2024	2.50611	13.776	8.15321	0	12.8192
PVP01_0119800	0	1.8643	2.4019	5.13604	0	0	0.626183	0	0	1.28192
PVP01_0119900	0	0.621435	0	0	0	2.50611	1.87855	5.09576	0	31.0865
PVP01_0120000	0	0	0	0	0	3.75917	12.8367	2.71774	9.99151	0.640958
PVP01_0120100	0	0	0	0	0	0	2.81782	1.35887	9.99151	0
PVP01_0120200	0	0	0	0	0	2.50611	0	0	0	0
PVP01_0120400	0	0	0	0	0	0	10.6451	3.05745	0	25.6383
PVP01_0120500	0	0	0	0	0	0	0.626183	0	0	0
PVP01_0120600	0	0	0	0	0	0	0	0	0	0.320479
PVP01_0121500	0	0	0	0	2.02024	0	0.626183	0	0	0.320479
PVP01_0121700	0	0	0	0	0	0	0.939274	0	19.983	1.28192
PVP01_0121800	0	0	2.4019	0	4.04049	0	0	0	0	0
PVP01_0121900	0	0	4.80381	0	0	0	0	0	0	0
PVP01_0122000	0	0	0	1.71201	0	0	0	0	0	0.961438
PVP01_0122100	0	0	0	1.71201	0	0	0.626183	0	0	1.92288
PVP01_0200200	0	0	0	0	4.04049	0	1.87855	1.35887	0	1.28192
PVP01_0200300	0	0	4.80381	0	0	0	0.626183	2.0383	0	5.76863
PVP01_0200500	0	0	2.4019	0.856007	0	0	0	0	0	0
PVP01_0200700	0	0	16.8133	5.13604	4.04049	0	0	1.69859	0	3.52527
PVP01_0200800	0	0	0	0	0	0	0.626183	0	0	0
PVP01_0200900	0	0	0	0	0	0	0	0.679434	0	0
PVP01_0201100	0	23.3038	198.157	120.697	143.437	7.51833	92.6751	162.045	924.214	1012.07
PVP01_0201200	143.968	122.423	736.183	686.517	537.385	95.2322	341.896	145.399	304.741	344.836
PVP01_0201300	0	0	0	0	0	2.50611	0	1.01915	19.983	5.76863
PVP01_0201400	0	0.621435	2.4019	0	0	10.0244	4.38328	14.9476	94.9193	108.642
PVP01_0201500	10.2834	37.5968	208.966	151.513	173.741	66.4119	139.639	96.8194	304.741	345.797
PVP01_0201600	185.102	150.698	508.002	404.891	339.401	304.492	280.217	182.088	459.609	264.075
PVP01_0201700	133.685	94.1474	289.429	265.362	153.539	56.3875	232.314	54.3547	259.779	645.125
PVP01_0201800	66.8423	54.6863	135.707	82.1767	42.4251	48.8691	49.7815	1.69859	289.754	52.2381
PVP01_0201900	0	24.236	98.478	79.6086	58.5871	25.0611	71.6979	20.7227	49.9575	91.657
PVP01_0202000	10.2834	4.03933	12.0095	0	0	5.01222	13.1498	199.074	684.418	1239.93
PVP01_0202100	30.8503	6.52507	10.8086	24.8242	34.3442	37.5917	25.0473	38.388	169.856	198.697
PVP01_0202200	30.8503	20.1966	172.937	247.386	214.146	86.4608	164.999	474.245	949.193	943.17
PVP01_0202300	61.7006	4.35004	7.20571	0	0	43.8569	12.2106	827.211	3432.08	1381.91
PVP01_0202400	20.5669	2.79646	0	1.71201	0	2.50611	0	48.5795	0	21.4721
PVP01_0202500	20.5669	12.7394	4.80381	15.4081	8.08098	16.2897	14.7153	140.643	254.783	246.128
PVP01_0202600	15.4252	10.2537	30.0238	55.6404	58.5871	82.7016	48.2161	50.6178	329.72	54.161
PVP01_0202700	174.818	73.64	199.358	431.427	387.887	855.837	136.195	29.8951	24.9788	28.5226
PVP01_0202800	66.8423	36.9754	102.081	229.41	157.579	427.292	87.9787	16.6461	0	12.4987
PVP01_0202900	28536.5	40579.7	8443.89	26282	15004.4	43902	64022.8	48456.2	98391.4	122561
PVP01_0203000	0	3.72861	99.679	71.0486	121.215	37.5917	30.0568	11.8901	19.983	16.024
PVP01_0203100	0	0	0	0	0	0	0	0	0	1.6024
PVP01_0203200	0	0.310717	32.4257	19.6882	16.162	2.50611	11.5844	3.39717	0	10.8963
PVP01_0203300	10.2834	0.932152	10.8086	20.5442	28.2834	5.01222	10.0189	1.69859	0	13.4601
PVP01_0203400	61.7006	71.7757	207.765	142.097	159.599	104.004	128.994	87.3073	39.966	65.6982
PVP01_0203500	0	2.48574	0	7.70406	26.2632	8.77139	12.2106	6.11491	19.983	13.4601
PVP01_0203600	20.5669	18.9538	22.8181	10.2721	48.4859	7.51833	28.4913	7.81349	9.99151	29.1636
PVP01_0203700	10.2834	65.8721	63.6504	86.4567	58.5871	56.3875	82.03	59.7902	84.9278	20.8311
PVP01_0203800	71.9841	115.276	9.60761	5.13604	4.04049	23.808	31.3091	20.383	29.9745	132.037
PVP01_0203900	529.597	325.321	61.2485	51.3604	12.1215	73.9302	96.4322	62.8477	279.762	429.122
PVP01_0204000	61.7006	34.1789	15.6124	4.28003	4.04049	10.0244	19.7248	8.49293	49.9575	29.4841
PVP01_0204100	375.345	262.867	132.105	65.0565	10.1012	37.5917	42.5804	40.766	354.699	337.144
PVP01_0204200	10.2834	6.21435	13.2105	11.1281	24.2429	15.0367	18.7855	8.83264	0	3.84575
PVP01_0204300	107.976	99.4296	166.932	87.3127	84.8503	126.559	99.5631	90.7045	79.9321	112.809
PVP01_0204400	637.573	261.935	266.611	167.777	197.984	196.73	134.003	128.073	469.601	835.489
PVP01_0204500	92.5509	162.194	117.693	88.1687	113.134	90.22	89.8572	135.547	79.9321	35.8937
PVP01_0204600	334.212	498.08	94.8752	104.433	135.356	210.513	146.214	350.248	299.745	136.845
PVP01_0204700	87.4092	174.002	58.8466	71.9046	42.4251	305.745	117.096	97.1591	274.766	84.286
PVP01_0204800	0	6.21435	8.40666	13.6961	20.2024	17.5428	23.1688	12.9092	9.99151	12.8192
PVP01_0204900	118.26	67.115	78.0618	153.225	133.336	357.121	156.233	130.451	219.813	259.909
PVP01_0205000	0	18.9538	12.0095	12.8401	4.04049	286.95	73.5765	22.4213	119.898	195.492
PVP01_0205100	20.5669	21.7502	3.60285	5.99205	16.162	37.5917	14.4022	9.8518	9.99151	21.7926
PVP01_0205200	231.377	306.678	4.80381	1.71201	12.1215	40.0978	55.7303	26.8376	9.99151	28.8431
PVP01_0205300	143.968	148.834	108.086	107.857	135.356	154.126	115.218	138.605	219.813	36.5346
PVP01_0205400	10.2834	16.468	30.0238	11.9841	20.2024	30.0733	28.8044	28.5362	29.9745	20.8311
PVP01_0205500	0	5.59291	15.6124	18.8321	30.3037	35.0855	16.9069	12.5695	0	5.12767
PVP01_0205600	0	3.10717	14.4114	16.2641	32.3239	3.75917	14.4022	21.4022	19.983	8.97342
PVP01_0205700	0	4.35004	7.20571	17.1201	6.06073	40.0978	11.5844	5.77519	0	10.8963
PVP01_0205800	128.543	90.4188	38.4304	35.0963	20.2024	83.9547	40.7019	37.0292	109.907	160.881
PVP01_0205900	0	59.9685	27.6219	45.3684	44.4454	55.1344	40.3888	50.6178	39.966	11.8577
PVP01_0206000	462.755	126.462	62.4495	131.825	52.5264	4340.58	1015.04	353.306	1543.69	4828.66
PVP01_0206100	30.8503	28.8967	20.4162	3.42403	6.06073	85.2077	21.6033	164.763	64.9448	138.767
PVP01_0206200	92.5509	140.134	61.2485	54.7844	56.5668	61.3997	92.0489	69.3023	79.9321	69.544
PVP01_0206300	226.236	507.712	63.6504	130.113	159.599	240.587	152.789	234.405	214.817	83.9655
PVP01_0206400	118.26	64.9399	27.6219	39.3763	66.6681	132.824	57.6088	65.9051	84.9278	135.242
PVP01_0206500	87.4092	73.9507	46.8371	87.3127	105.053	109.016	82.6561	443.331	324.724	293.238
PVP01_0206600	30.8503	13.9823	15.6124	43.6563	42.4251	58.8936	32.5615	432.12	39.966	33.3298
PVP01_0206700	2288.06	1452.6	512.806	848.303	610.114	900.947	782.729	2610.73	2158.17	604.103
PVP01_0206800	41.1337	77.0579	18.0143	34.2403	32.3239	33.8325	45.3983	57.4122	54.9533	30.766
PVP01_0206900	61.7006	137.026	74.459	106.145	145.458	52.6283	127.428	74.398	69.9406	34.6118
PVP01_0207000	30.8503	12.4287	22.8181	51.3604	56.5668	93.9791	41.6412	39.0675	54.9533	25.6383
PVP01_0207100	77.1258	94.7688	44.4352	83.8887	64.6478	117.787	61.679	43.8235	39.966	74.0307
PVP01_0207200	143.968	355.15	49.239	81.3206	86.8705	142.848	99.25	63.1874	54.9533	44.5466
PVP01_0207300	113.118	52.5112	42.0333	37.6643	78.7895	296.974	90.4834	59.7902	389.669	448.991
PVP01_0207400	215.952	274.674	410.725	422.867	381.826	244.346	268.006	633.233	239.796	65.0573
PVP01_0207500	128.543	158.155	7.20571	6.84805	12.1215	50.1222	61.0528	21.0625	89.9236	74.0307
PVP01_0207600	20.5669	20.5073	12.0095	25.6802	20.2024	38.8447	21.2902	46.881	0	33.3298
PVP01_0207700	205.669	182.702	26.4209	32.5283	4.04049	37.5917	46.0244	39.7469	119.898	112.809
PVP01_0207800	246.802	381.561	33.6266	29.1042	34.3442	81.4486	97.3714	63.1874	244.792	379.127
PVP01_0207900	10.2834	16.7787	7.20571	20.5442	16.162	20.0489	9.70583	15.9667	0	17.9468
PVP01_0208000	10.2834	18.0216	14.4114	11.9841	36.3644	18.7958	17.8462	7.47378	0	23.395
PVP01_0208100	190.244	74.8829	38.4304	88.1687	60.6073	129.065	79.5252	213.342	394.665	98.7076
PVP01_0208200	15.4252	32.936	0	0	0	15.0367	5.32255	7.47378	0	8.01198
PVP01_0208300	133.685	125.841	4.80381	2.56802	4.04049	13.7836	24.4211	8.83264	9.99151	23.0745
PVP01_0208400	20.5669	4.03933	40.8323	29.9602	16.162	20.0489	30.683	19.3639	9.99151	8.97342
PVP01_0208500	277.653	388.707	244.994	225.986	175.761	109.016	193.491	225.572	154.868	135.242
PVP01_0208600	46.2755	42.5683	9.60761	1.71201	0	25.0611	34.4401	4.0766	9.99151	21.1516
PVP01_0208700	41.1337	87.0009	75.6599	86.4567	70.7086	81.4486	58.8612	45.5221	9.99151	43.2647
PVP01_0208800	10.2834	46.6076	26.4209	3.42403	4.04049	16.2897	21.9164	6.79434	0	11.2168
PVP01_0208900	35.992	108.751	40.8323	70.1926	32.3239	22.555	64.8099	31.5937	9.99151	37.1756
PVP01_0209000	97.6927	151.63	67.2533	4.28003	2.02024	68.918	56.6696	30.5745	54.9533	84.927
PVP01_0209100	442.188	448.365	176.54	164.353	133.336	363.386	224.8	246.295	539.541	711.784
PVP01_0209200	128.543	63.6971	145.315	187.465	189.903	223.044	178.149	285.023	164.86	149.023
PVP01_0209300	0	7.1465	8.40666	17.9761	24.2429	16.2897	12.2106	26.4979	0	5.76863
PVP01_0209400	20.5669	8.38937	1.20095	0.856007	6.06073	6.26528	0	12.5695	4.99575	0.640958
PVP01_0209500	20.5669	34.8003	4.80381	1.71201	0	5.01222	15.9677	8.15321	4.99575	7.37102
PVP01_0209600	10.2834	13.3608	68.4542	93.3047	90.911	35.0855	37.8841	39.0675	0	11.5373
PVP01_0209700	20.5669	5.2822	4.80381	6.84805	0	2.50611	10.0189	7.13406	0	2.56383
PVP01_0209800	904.942	432.208	73.258	80.4646	88.8908	303.239	326.241	310.162	409.652	900.226
PVP01_0209900	30.8503	15.8466	85.2675	41.0883	62.6276	52.6283	33.8139	66.5845	39.966	8.33246
PVP01_0210000	10.2834	5.2822	4.80381	8.56007	4.04049	22.555	8.14038	37.3689	29.9745	173.7
PVP01_0210100	0	6.21435	21.6171	38.5203	20.2024	52.6283	34.127	143.021	19.983	8.33246
PVP01_0210200	0	4.97148	34.8276	41.0883	46.4656	8.77139	30.9961	22.0816	9.99151	1.28192
PVP01_0210300	51.4172	48.7826	92.4732	48.7924	54.5466	90.22	67.0016	34.9909	9.99151	48.0719
PVP01_0210400	488.463	452.715	127.301	132.681	175.761	224.297	160.303	408.68	304.741	142.613
PVP01_0210500	41.1337	62.4542	7.20571	2.56802	4.04049	7.51833	7.2011	133.509	29.9745	4.16623
PVP01_0210600	30.8503	115.898	7.20571	0	0	15.0367	39.7626	6.11491	19.983	22.1131
PVP01_0210700	0	12.7394	6.00476	3.42403	4.04049	7.51833	10.6451	10.1915	0	8.33246
PVP01_0210800	20.5669	30.1396	129.703	163.497	111.113	62.6528	71.3848	64.5462	84.9278	35.8937
PVP01_0210900	20.5669	11.1858	13.2105	11.1281	4.04049	30.0733	14.4022	10.5312	0	65.3778
PVP01_0211000	30.8503	23.6145	21.6171	35.0963	12.1215	47.6161	42.8935	13.9284	119.898	80.7608
PVP01_0211100	123.401	63.6971	33.6266	107.857	82.83	111.522	62.9314	81.8718	134.885	21.1516
PVP01_0211200	51.4172	83.8937	14.4114	12.8401	16.162	28.8203	24.4211	205.869	29.9745	46.149
PVP01_0211300	545.022	793.261	273.817	384.347	349.502	335.819	350.036	695.401	684.418	281.381
PVP01_0211400	51.4172	37.2861	56.4447	68.4805	82.83	43.8569	43.2066	48.5795	14.9873	46.4695
PVP01_0211500	20.5669	137.337	55.2438	91.5927	82.83	52.6283	91.7358	54.6945	9.99151	27.8817
PVP01_0211600	118.26	131.123	36.0285	110.425	131.316	157.885	135.882	91.0442	49.9575	54.8019
PVP01_0211700	30.8503	26.7217	9.60761	0	0	15.0367	12.2106	3.39717	19.983	35.8937
PVP01_0211800	41.1337	124.908	243.793	288.474	311.118	154.126	181.906	156.949	39.966	8.65294
PVP01_0211900	10.2834	33.8682	32.4257	28.2482	16.162	52.6283	19.4117	38.0483	44.9618	18.2673
PVP01_0212000	128.543	205.695	46.8371	64.2005	66.6681	111.522	72.9503	115.844	149.873	99.669
PVP01_0212100	298.22	469.805	421.534	350.963	367.685	335.819	371.953	750.095	244.792	157.035
PVP01_0212200	647.857	952.349	323.056	386.915	363.644	496.21	417.351	798.675	459.609	329.773
PVP01_0212300	20.5669	29.8289	42.0333	13.6961	4.04049	30.0733	28.8044	14.6078	19.983	86.2089
PVP01_0212400	0	28.586	18.0143	46.2244	52.5264	23.808	30.3699	15.627	0	5.12767
PVP01_0212500	0	2.48574	18.0143	20.5442	6.06073	8.77139	12.5237	7.81349	9.99151	0
PVP01_0212600	0	19.2645	85.2675	93.3047	127.275	60.1466	73.5765	80.1732	59.949	27.5612
PVP01_0212700	20.5669	18.9538	48.0381	35.0963	50.5061	0	24.7342	24.4596	0	16.9854
PVP01_0212800	30.8503	157.844	21.6171	41.9443	52.5264	65.1589	64.1837	38.388	59.949	37.4961
PVP01_0212900	10.2834	3.72861	4.80381	15.4081	8.08098	37.5917	12.8367	9.17236	9.99151	16.024
PVP01_0213000	0	9.32152	16.8133	28.2482	24.2429	15.0367	19.0986	11.5504	19.983	5.76863
PVP01_0213100	30.8503	88.2437	129.703	125.833	147.478	65.1589	88.2918	45.1824	59.949	16.6649
PVP01_0213200	0	14.293	9.60761	4.28003	2.02024	7.51833	6.88801	3.73689	14.9873	14.742
PVP01_0213300	56.5589	41.6361	69.6552	107.857	105.053	58.8936	63.5576	67.9434	9.99151	38.137
PVP01_0213400	0	18.3323	12.0095	22.2562	12.1215	23.808	23.1688	22.0816	19.983	61.532
PVP01_0213500	61.7006	129.88	129.703	150.657	191.923	62.6528	107.703	45.5221	24.9788	41.6623
PVP01_0213600	41.1337	181.459	68.4542	71.9046	113.134	117.787	169.069	777.952	229.805	133.319
PVP01_0213700	61.7006	87.933	202.961	175.481	135.356	78.9425	133.064	60.4696	9.99151	33.3298
PVP01_0213800	380.487	451.783	163.329	23.9682	16.162	37.5917	120.54	57.7519	59.949	191.326
PVP01_0213900	0	30.1396	13.2105	7.70406	2.02024	5.01222	8.45347	8.83264	0	20.8311
PVP01_0214000	20.5669	24.236	6.00476	16.2641	6.06073	41.3508	21.2902	3.39717	19.983	21.1516
PVP01_0214100	0	1.55359	2.4019	6.84805	4.04049	0	6.57492	0.679434	0	7.05054
PVP01_0214200	25.7086	4.66076	6.00476	11.9841	4.04049	1.25306	3.13091	2.0383	0	4.48671
PVP01_0214300	246.802	176.177	63.6504	70.1926	58.5871	100.244	124.61	144.719	249.788	274.01
PVP01_0214400	20.5669	44.1219	12.0095	0	0	16.2897	12.5237	20.0433	9.99151	24.0359
PVP01_0214500	20.5669	19.2645	16.8133	9.41607	12.1215	25.0611	15.6546	8.15321	9.99151	16.9854
PVP01_0214600	10.2834	13.0501	20.4162	33.3843	12.1215	22.555	20.9771	23.4405	9.99151	10.5758
PVP01_0214700	5.14172	6.21435	16.8133	23.9682	18.1822	15.0367	12.5237	12.2298	0	8.65294
PVP01_0214800	313.645	329.671	109.287	39.3763	26.2632	50.1222	69.1932	48.5795	149.873	250.615
PVP01_0214900	0	2.48574	7.20571	27.3922	44.4454	2.50611	12.2106	11.8901	29.9745	1.28192
PVP01_0215000	97.6927	68.6685	81.6647	187.465	127.275	96.4852	113.965	143.7	149.873	71.7873
PVP01_0215100	30.8503	10.8751	26.4209	11.9841	66.6681	12.5306	25.6735	31.9334	234.8	28.5226
PVP01_0215200	20.5669	24.8574	20.4162	35.0963	42.4251	15.0367	26.6128	13.249	0	8.65294
PVP01_0215300	0	25.1681	13.2105	13.6961	22.2227	16.2897	17.8462	5.43547	44.9618	13.7806
PVP01_0215400	25.7086	8.07865	21.6171	18.8321	16.162	6.26528	9.70583	10.5312	0	27.2407
PVP01_0215500	0	0	8.40666	0	0	0	0.313091	3.73689	0	3.52527
PVP01_0215600	303.361	86.6902	98.478	70.1926	24.2429	298.227	169.069	49.5987	154.868	1204.36
PVP01_0215700	0	1.24287	0	5.13604	8.08098	7.51833	5.63565	2.71774	0	4.48671
PVP01_0215800	0	1.8643	2.4019	13.6961	14.1417	5.01222	5.32255	7.47378	0	1.92288
PVP01_0215900	0	6.83578	52.8419	47.0804	113.134	12.5306	27.552	21.0625	9.99151	6.40958
PVP01_0216000	56.5589	97.5653	381.903	477.652	533.345	169.162	334.695	630.855	119.898	94.2209
PVP01_0216100	0	4.97148	0	0	0	15.0367	5.94874	2.71774	0	25.6383
PVP01_0216200	71.9841	225.27	78.0618	0	12.1215	50.1222	82.03	55.7136	59.949	69.2235
PVP01_0216400	0	0	0	0	0	0	0	0.339717	0	0
PVP01_0216500	0	1.55359	6.00476	1.71201	0	1.25306	3.13091	7.13406	0	6.73006
PVP01_0216600	0	2.17502	3.60285	1.71201	0	0	1.56546	5.09576	0	0.640958
PVP01_0216700	380.487	457.065	1723.37	1211.25	1242.45	290.709	743.279	467.451	2338.01	2074.46
PVP01_0216800	0	29.2074	81.6647	98.4408	141.417	22.555	49.1554	87.3073	244.792	178.186
PVP01_0216900	77.1258	87.0009	8.40666	0	0	11.2775	28.1782	15.627	0	8.97342
PVP01_0217000	0	2.48574	114.09	107.857	113.134	6.26528	37.571	33.632	39.966	205.427
PVP01_0217100	0	11.1858	54.0428	28.2482	40.4049	0	17.5331	22.0816	154.868	171.456
PVP01_0217200	0	11.8073	206.564	140.385	139.397	16.2897	54.1648	11.8901	19.983	44.8671
PVP01_0217300	0	0	14.4114	0	8.08098	0	1.56546	0	0	0
PVP01_0217400	0	0.310717	6.00476	0.856007	0	0	0	0.339717	0	0
PVP01_0217700	0	0	0	0	0	1.25306	0.313091	0	0	0
PVP01_0217800	0	0	14.4114	3.42403	0	0	0	1.35887	0	0
PVP01_0218200	0	0	0	1.71201	8.08098	0	0	0	0	0
PVP01_0218300	0	0	1.20095	0	0	5.01222	0	0	0	0
PVP01_0218400	0	0	1.20095	0	0	0	0	0	0	0
PVP01_0218900	0	0	1.20095	0	0	0	0	0.679434	0	1.28192
PVP01_0219300	5.14172	0	0	0	0	0	0	0	0	0
PVP01_0219600	0	0	9.60761	0	4.04049	0	0.939274	0	0	0
PVP01_0219700	0	0	0	0	0	0	3.7571	0.679434	0	5.76863
PVP01_0219800	0	1.24287	4.80381	1.71201	0	0	0	0	0	0
PVP01_0220000	0	0	2.4019	0	0	0	0	0	0	0
PVP01_0220100	0	0.621435	0	0	0	0	0	0	0	0
PVP01_0220300	0	0	0	0	0	0	0	0	0	1.28192
PVP01_0220600	0	0	0	0	0	0	0	0.679434	0	0
PVP01_0220800	0	0	0	5.13604	8.08098	0	0	0	0	0
PVP01_0221100	0	0	0	1.71201	0	0	0	0	0	0
PVP01_0221200	0	0	0	0	0	0	0	0	0	1.28192
PVP01_0221300	0	0	0	0	0	0	0	0	4.99575	0
PVP01_0221800	0	0	0	0	0	0	0	0	0	1.92288
PVP01_0300100	0	0	0	0.856007	0	0	0	0	9.99151	1.28192
PVP01_0300200	0	2.48574	4.80381	0	0	0	0	0	0	0
PVP01_0300300	0	1.55359	0	0	0	0	0	0	0	20.1902
PVP01_0300400	0	0	0	0	0	0	0	0.679434	0	1.92288
PVP01_0300600	0	0	48.0381	14.5521	16.162	0	7.82729	10.1915	59.949	189.724
PVP01_0300700	771.258	719.932	3619.67	3201.47	2973.8	1106.45	2598.97	670.941	324.724	1694.37
PVP01_0300800	0	8.07865	88.8704	72.7606	70.7086	17.5428	36.0055	27.8568	64.9448	191.326
PVP01_0300900	0	0	2.4019	3.42403	4.04049	0	0.626183	0	29.9745	37.1756
PVP01_0301000	0	0	0	0	0	0	0	0	0	0.320479
PVP01_0301200	0	0	4.80381	0	4.04049	0	0	0	0	0
PVP01_0301300	0	0	0	0	0	0	1.87855	0	0	0
PVP01_0301400	0	0	0	0	0	0	1.25237	0	0	0.320479
PVP01_0301500	0	0	9.60761	14.5521	2.02024	10.0244	13.4629	2.71774	19.983	28.8431
PVP01_0301600	0	0	0	5.13604	4.04049	0	0.313091	0	0	13.7806
PVP01_0301900	0	0.621435	1.20095	0.856007	4.04049	0	1.56546	0	0	2.24335
PVP01_0302000	0	0	38.4304	10.2721	6.06073	5.01222	6.26183	9.51208	9.99151	5.12767
PVP01_0302100	0	0	4.80381	2.56802	8.08098	0	0.626183	14.2681	29.9745	32.3684
PVP01_0302300	35.992	8.38937	26.4209	9.41607	16.162	12.5306	18.1593	11.2107	9.99151	38.137
PVP01_0302400	107.976	35.4218	21.6171	23.9682	16.162	58.8936	18.1593	31.5937	129.89	46.149
PVP01_0302500	0	0	1.20095	10.2721	8.08098	2.50611	3.44401	2.71774	0	4.48671
PVP01_0302600	20.5669	13.6716	117.693	88.1687	119.194	50.1222	52.2863	87.9867	39.966	29.1636
PVP01_0302700	0	0	2.4019	9.41607	12.1215	0	5.00946	2.0383	0	4.16623
PVP01_0302800	41.1337	12.118	21.6171	11.1281	0	7.51833	3.13091	1.35887	0	18.5878
PVP01_0302900	133.685	646.603	40.8323	8.56007	4.04049	150.367	94.8667	31.5937	49.9575	153.83
PVP01_0303000	0	26.7217	57.6457	98.4408	92.9313	61.3997	49.4684	23.1008	9.99151	27.8817
PVP01_0303100	128.543	121.801	67.2533	103.577	113.134	65.1589	70.1325	295.214	69.9406	41.6623
PVP01_0303200	231.377	215.016	78.0618	86.4567	76.7693	104.004	107.39	216.739	129.89	134.922
PVP01_0303300	15.4252	22.6824	8.40666	16.2641	0	11.2775	13.1498	24.1199	29.9745	27.2407
PVP01_0303400	164.535	58.7256	16.8133	8.56007	0	25.0611	14.0891	23.1008	0	90.0546
PVP01_0303500	41.1337	9.32152	2.4019	5.99205	2.02024	6.26528	12.2106	2.0383	0	15.7035
PVP01_0303600	20.5669	34.4896	14.4114	44.5124	54.5466	35.0855	44.7721	46.5412	9.99151	30.125
PVP01_0303700	0	4.97148	4.80381	3.42403	0	1.25306	0.939274	2.71774	0	0
PVP01_0303800	0	0	0	0	0	2.50611	0	0.679434	0	0
PVP01_0303900	0	1.24287	0	0	0	12.5306	1.56546	0.679434	0	25.9588
PVP01_0304000	61.7006	28.586	7.20571	18.8321	4.04049	125.306	38.1972	37.3689	119.898	207.671
PVP01_0304100	71.9841	51.2684	2.4019	1.71201	0	10.0244	11.2713	30.9143	9.99151	7.37102
PVP01_0304200	15.4252	13.9823	0	0	0	6.26528	0.626183	13.249	0	0.640958
PVP01_0304300	30.8503	42.5683	9.60761	1.71201	0	12.5306	10.9582	16.6461	0	6.40958
PVP01_0304400	20.5669	5.2822	76.8609	77.8966	52.5264	12.5306	30.0568	20.7227	9.99151	9.61438
PVP01_0304500	61.7006	137.026	176.54	166.921	165.66	56.3875	141.204	187.184	19.983	39.4189
PVP01_0304600	10.2834	4.35004	2.4019	4.28003	0	2.50611	1.25237	19.3639	0	1.28192
PVP01_0304700	113.118	168.409	37.2295	66.7685	50.5061	52.6283	60.4266	27.5171	189.839	38.4575
PVP01_0304800	226.236	235.834	492.39	532.436	466.676	245.599	273.642	333.602	149.873	133.64
PVP01_0304900	0	2.48574	12.0095	23.1122	12.1215	12.5306	10.332	1.01915	29.9745	1.92288
PVP01_0305000	0	24.8574	38.4304	19.6882	28.2834	20.0489	30.9961	12.5695	29.9745	24.9974
PVP01_0305100	205.669	178.662	515.208	600.917	573.749	349.602	304.951	447.068	274.766	426.878
PVP01_0305200	0	0	2.4019	1.71201	6.06073	1.25306	0.626183	1.35887	0	2.56383
PVP01_0305300	113.118	59.0363	13.2105	5.99205	0	22.555	9.39274	63.1874	29.9745	24.3564
PVP01_0305400	287.936	218.434	98.478	144.665	86.8705	83.9547	134.629	219.457	539.541	275.933
PVP01_0305500	61.7006	156.602	213.769	225.13	189.903	83.9547	127.428	92.403	24.9788	84.286
PVP01_0305600	56.5589	103.469	45.6361	0	2.02024	10.0244	45.3983	9.51208	0	98.3871
PVP01_0305700	5.14172	14.293	57.6457	76.1846	56.5668	35.0855	44.7721	16.3064	9.99151	22.754
PVP01_0305800	71.9841	120.558	55.2438	86.4567	94.9515	97.7383	87.6656	173.256	174.851	55.1224
PVP01_0305900	30.8503	13.9823	4.80381	5.13604	0	20.0489	12.5237	5.43547	0	13.7806
PVP01_0306000	143.968	134.851	31.2247	15.4081	18.1822	70.1711	77.9598	44.1632	9.99151	92.6185
PVP01_0306100	77.1258	58.1042	22.8181	18.8321	30.3037	26.3142	49.7815	26.1582	29.9745	41.6623
PVP01_0306200	10.2834	13.3608	9.60761	8.56007	12.1215	27.5672	9.39274	12.5695	19.983	56.4043
PVP01_0306300	0	5.90363	6.00476	9.41607	14.1417	17.5428	10.9582	1.35887	0	5.44815
PVP01_0306400	0	14.9144	22.8181	14.5521	26.2632	13.7836	14.7153	5.43547	4.99575	11.8577
PVP01_0306500	0	50.3362	52.8419	77.8966	58.5871	61.3997	71.0718	22.761	29.9745	43.5852
PVP01_0306600	10.2834	11.4965	51.6409	51.3604	44.4454	67.665	36.0055	54.6945	199.83	60.2501
PVP01_0306700	10.2834	1.24287	7.20571	5.99205	2.02024	5.01222	4.07019	4.75604	0	4.80719
PVP01_0306800	0	3.10717	24.019	19.6882	48.4859	0	15.6546	6.79434	0	6.40958
PVP01_0306900	15.4252	8.07865	0	1.71201	0	2.50611	1.87855	1.35887	0	1.28192
PVP01_0307000	179.96	311.028	24.019	6.84805	0	12.5306	30.0568	36.01	64.9448	105.758
PVP01_0307100	791.825	793.261	88.8704	33.3843	4.04049	448.594	175.644	115.504	409.652	415.661
PVP01_0307200	30.8503	56.8613	18.0143	17.1201	0	6.26528	30.0568	18.3447	49.9575	25.3179
PVP01_0307300	20.5669	4.66076	0	12.8401	8.08098	5.01222	4.69637	20.0433	9.99151	5.76863
PVP01_0307400	51.4172	57.7934	30.0238	40.2323	42.4251	38.8447	25.0473	54.6945	49.9575	37.8165
PVP01_0307500	215.952	30.761	76.8609	44.5124	22.2227	26.3142	17.8462	46.5412	214.817	365.987
PVP01_0307600	20.5669	73.64	14.4114	41.0883	50.5061	26.3142	41.9543	46.5412	29.9745	14.1011
PVP01_0307700	56.5589	24.5467	4.80381	23.9682	40.4049	50.1222	40.0757	48.9193	179.847	17.9468
PVP01_0307800	195.385	101.605	68.4542	37.6643	16.162	32.5794	46.3375	33.632	39.966	156.394
PVP01_0307900	0	1.24287	4.80381	5.13604	0	2.50611	1.87855	3.05745	0	16.024
PVP01_0308000	0	4.35004	2.4019	0	4.04049	22.555	2.50473	4.0766	0	18.2673
PVP01_0308100	0	2.17502	0	0	4.04049	0	1.25237	0	0	3.84575
PVP01_0308200	35.992	79.8544	28.8228	27.3922	20.2024	41.3508	37.2579	34.3114	59.949	72.7488
PVP01_0308300	20.5669	54.997	34.8276	46.2244	36.3644	70.1711	56.6696	95.4605	24.9788	46.149
PVP01_0308400	185.102	200.413	55.2438	83.8887	82.83	86.4608	97.3714	99.5371	169.856	80.1198
PVP01_0308500	10.2834	16.7787	49.239	54.7844	68.6883	33.8325	41.6412	57.7519	39.966	17.9468
PVP01_0308600	0	7.76793	84.0666	76.1846	78.7895	37.5917	39.4495	102.934	39.966	12.4987
PVP01_0308700	71.9841	43.1897	61.2485	112.137	68.6883	58.8936	64.4968	132.829	84.9278	26.5998
PVP01_0308800	0	6.52507	39.6314	23.9682	12.1215	7.51833	12.5237	26.1582	9.99151	5.12767
PVP01_0308900	61.7006	93.5259	122.497	122.409	157.579	60.1466	75.1419	72.02	49.9575	93.2594
PVP01_0309000	20.5669	3.10717	3.60285	0	2.02024	3.75917	0.939274	2.37802	0	7.37102
PVP01_0309100	195.385	133.919	116.492	78.7526	90.911	43.8569	92.0489	110.748	139.881	88.1318
PVP01_0309200	30.8503	10.5644	26.4209	3.42403	0	20.0489	6.88801	5.43547	39.966	74.3512
PVP01_0309300	51.4172	107.819	120.095	149.801	103.032	92.7261	71.6979	64.2065	84.9278	37.8165
PVP01_0309400	0	0.932152	2.4019	1.71201	0	0	0.626183	1.35887	0	0
PVP01_0309500	0	0	0	1.71201	0	0	0	0	0	0
PVP01_0309600	143.968	226.513	81.6647	137.817	125.255	83.9547	139.639	181.069	144.877	137.486
PVP01_0309700	0	11.4965	48.0381	56.4964	50.5061	15.0367	28.1782	39.4072	49.9575	7.37102
PVP01_0309800	10.2834	8.70009	9.60761	17.1201	38.3846	66.4119	48.8423	21.0625	0	76.274
PVP01_0309900	15.4252	6.52507	45.6361	59.9205	34.3442	38.8447	51.347	87.9867	59.949	38.137
PVP01_0310000	118.26	64.6292	90.0713	126.689	111.113	139.089	92.6751	134.868	74.9363	104.156
PVP01_0310100	205.669	255.099	54.0428	16.2641	10.1012	37.5917	55.4172	115.504	99.9151	95.8233
PVP01_0310200	133.685	77.6793	99.679	105.289	103.032	177.934	112.713	94.1016	149.873	305.417
PVP01_0310300	92.5509	42.5683	43.2342	104.433	8.08098	1496.15	407.958	153.892	864.265	1386.71
PVP01_0310400	0	5.90363	16.8133	16.2641	16.162	8.77139	9.07965	24.4596	9.99151	3.84575
PVP01_0310500	0	9.94296	22.8181	29.1042	76.7693	60.1466	50.7208	108.03	29.9745	7.6915
PVP01_0310600	0	12.7394	24.019	19.6882	16.162	37.5917	13.776	30.2348	49.9575	4.16623
PVP01_0310700	15.4252	20.1966	51.6409	118.985	84.8503	75.1833	39.4495	93.4222	49.9575	24.6769
PVP01_0311000	51.4172	5.2822	4.80381	13.6961	8.08098	81.4486	38.1972	10.5312	29.9745	170.815
PVP01_0311100	215.952	180.216	45.6361	83.8887	139.397	196.73	103.633	128.073	99.9151	86.8499
PVP01_0311200	390.771	375.036	62.4495	74.4726	98.992	111.522	153.415	133.849	194.834	189.403
PVP01_0311300	442.188	527.287	192.152	92.4487	92.9313	98.9913	192.551	127.734	249.788	526.547
PVP01_0311400	92.5509	313.203	36.0285	4.28003	4.04049	3.75917	67.6278	46.2015	34.9703	26.2793
PVP01_0311500	0	44.1219	9.60761	15.4081	14.1417	32.5794	20.0379	13.9284	39.966	23.7155
PVP01_0311600	10.2834	7.45722	20.4162	23.1122	24.2429	8.77139	11.2713	17.3256	0	5.12767
PVP01_0311700	5.14172	4.97148	44.4352	66.7685	56.5668	7.51833	30.3699	11.2107	14.9873	3.52527
PVP01_0311800	241.661	119.626	136.908	164.353	90.911	338.325	151.536	441.632	424.639	147.1
PVP01_0311900	71.9841	45.6755	96.0761	98.4408	127.275	134.077	77.3336	189.902	269.771	65.0573
PVP01_0312000	0	1.24287	33.6266	17.1201	16.162	38.8447	20.0379	41.7852	49.9575	26.9203
PVP01_0312100	539.88	1552.97	199.358	204.586	282.834	555.103	468.385	362.138	304.741	340.669
PVP01_0312200	35.992	37.9075	10.8086	34.2403	34.3442	91.473	54.1648	67.9434	19.983	15.383
PVP01_0312300	71.9841	41.6361	32.4257	74.4726	40.4049	116.534	76.0812	97.8385	14.9873	32.6889
PVP01_0312400	20.5669	17.4002	33.6266	49.6484	60.6073	88.9669	47.903	55.0342	49.9575	57.0453
PVP01_0312500	30.8503	18.643	15.6124	48.7924	14.1417	58.8936	25.9866	149.815	84.9278	21.4721
PVP01_0312600	51.4172	66.1828	326.659	408.315	361.624	194.224	201.944	319.674	219.813	92.6185
PVP01_0312700	0	8.70009	48.0381	47.0804	60.6073	0	20.3509	14.2681	0	35.2527
PVP01_0312800	51.4172	36.9754	42.0333	67.6245	80.8098	73.9302	51.9732	47.9001	9.99151	28.8431
PVP01_0312900	365.062	235.524	99.679	79.6086	38.3846	164.15	90.4834	115.844	159.864	156.394
PVP01_0313000	66.8423	103.158	13.2105	15.4081	0	32.5794	25.0473	30.5745	4.99575	15.7035
PVP01_0313100	30.8503	109.062	49.239	77.8966	66.6681	78.9425	82.6561	90.7045	34.9703	17.9468
PVP01_0313200	10.2834	50.3362	57.6457	53.9284	58.5871	38.8447	41.6412	45.5221	44.9618	16.024
PVP01_0313300	154.252	54.6863	108.086	41.9443	28.2834	46.363	39.1364	28.5362	29.9745	229.784
PVP01_0313400	138.826	144.173	25.22	16.2641	0	221.791	118.662	85.9484	134.885	448.671
PVP01_0313500	46.2755	196.373	150.119	136.105	169.701	114.028	129.62	106.671	79.9321	16.9854
PVP01_0313600	0	5.90363	1.20095	1.71201	0	76.4364	16.9069	2.0383	19.983	17.6264
PVP01_0313700	10.2834	5.59291	34.8276	33.3843	28.2834	10.0244	22.8557	12.9092	0	33.9708
PVP01_0313800	817.533	161.884	272.616	95.0168	70.7086	124.052	68.567	95.4605	474.597	892.214
PVP01_0313900	164.535	275.606	140.511	29.1042	0	28.8203	75.1419	34.3114	79.9321	176.264
PVP01_0314000	0	1.24287	0	1.71201	0	18.7958	1.87855	0	0	12.1782
PVP01_0314100	0	1.24287	2.4019	10.2721	12.1215	10.0244	8.14038	2.0383	0	14.742
PVP01_0314200	0	5.59291	27.6219	22.2562	36.3644	3.75917	16.5938	7.47378	9.99151	16.6649
PVP01_0314300	35.992	22.3717	15.6124	17.9761	12.1215	52.6283	10.332	13.9284	29.9745	21.7926
PVP01_0314400	0	19.2645	26.4209	29.9602	34.3442	85.2077	28.4913	36.3497	29.9745	4.48671
PVP01_0314500	0	2.48574	4.80381	1.71201	4.04049	17.5428	7.82729	6.11491	9.99151	39.4189
PVP01_0314600	10.2834	8.07865	8.40666	19.6882	16.162	6.26528	12.2106	13.5887	0	10.2553
PVP01_0314700	61.7006	31.0717	28.8228	41.9443	52.5264	43.8569	28.1782	43.4838	39.966	13.4601
PVP01_0314800	30.8503	33.5575	13.2105	44.5124	24.2429	48.8691	56.6696	81.8718	39.966	71.4669
PVP01_0314900	51.4172	45.9862	7.20571	22.2562	0	81.4486	58.8612	78.8144	179.847	448.991
PVP01_0315000	41.1337	28.8967	123.698	133.537	92.9313	85.2077	51.6601	143.361	24.9788	24.9974
PVP01_0315100	329.07	203.831	124.899	252.522	189.903	304.492	193.177	407.321	214.817	157.676
PVP01_0315200	77.1258	78.9222	16.8133	11.1281	12.1215	80.1955	59.8005	39.7469	69.9406	188.762
PVP01_0315300	179.96	454.89	363.888	635.157	529.304	479.92	533.195	452.503	269.771	87.8113
PVP01_0315400	82.2675	214.084	126.1	224.274	226.267	209.26	180.967	210.964	289.754	55.7634
PVP01_0315500	15.4252	58.1042	38.4304	59.9205	50.5061	27.5672	35.3793	20.7227	0	24.0359
PVP01_0315600	575.872	773.686	266.611	407.459	359.604	476.161	309.647	613.529	339.711	166.97
PVP01_0315700	10.2834	16.468	27.6219	54.7844	56.5668	114.028	61.9921	26.4979	29.9745	49.9948
PVP01_0315800	61.7006	53.4434	21.6171	45.3684	50.5061	161.644	70.7587	79.8335	64.9448	64.0958
PVP01_0315900	30.8503	30.4503	38.4304	26.5362	22.2227	55.1344	18.1593	16.9859	39.966	20.1902
PVP01_0316000	0	0.621435	1.20095	2.56802	0	2.50611	2.19164	4.75604	0	3.52527
PVP01_0316100	61.7006	78.3008	18.0143	49.6484	72.7288	131.571	88.6049	84.2498	19.983	44.2261
PVP01_0316200	46.2755	22.0609	78.0618	103.577	56.5668	50.1222	33.5008	71.6803	44.9618	8.65294
PVP01_0316300	128.543	64.3185	40.8323	53.9284	38.3846	96.4852	67.9408	73.3789	49.9575	41.0213
PVP01_0316400	946.076	1097.76	497.194	499.908	466.676	629.034	476.525	806.149	904.231	270.484
PVP01_0316500	92.5509	68.0471	37.2295	87.3127	62.6276	95.2322	60.4266	56.393	99.9151	77.8764
PVP01_0316600	339.353	212.531	56.4447	139.529	105.053	260.635	96.7453	121.958	174.851	159.919
PVP01_0316700	575.872	751.315	181.344	307.306	327.28	607.732	368.509	565.289	429.635	353.489
PVP01_0316800	46.2755	188.605	123.698	148.945	141.417	161.644	110.208	104.293	49.9575	17.6264
PVP01_0316900	30.8503	78.3008	27.6219	77.8966	38.3846	127.812	25.3604	122.638	49.9575	57.6863
PVP01_0317000	169.677	241.427	86.4685	148.945	103.032	149.114	113.965	192.62	189.839	192.928
PVP01_0317100	51.4172	30.761	51.6409	55.6404	90.911	60.1466	49.1554	99.1974	44.9618	23.395
PVP01_0317200	380.487	399.583	81.6647	51.3604	20.2024	82.7016	62.3052	41.1058	89.9236	269.203
PVP01_0317300	77.1258	170.584	336.266	425.435	311.118	269.407	257.987	176.313	154.868	55.4429
PVP01_0317400	200.527	31.6932	20.4162	9.41607	12.1215	78.9425	39.4495	30.9143	49.9575	513.728
PVP01_0317500	102.834	183.634	52.8419	61.6325	18.1822	156.632	96.1191	60.8094	44.9618	51.2767
PVP01_0317600	41.1337	46.9183	26.4209	47.9364	34.3442	43.8569	28.4913	38.7277	9.99151	32.0479
PVP01_0317700	82.2675	77.3686	15.6124	57.3525	52.5264	101.497	30.3699	223.194	159.864	27.5612
PVP01_0317800	107.976	193.577	63.6504	82.1767	52.5264	200.489	107.703	129.092	144.877	59.2886
PVP01_0317900	421.621	204.141	7.20571	17.9761	46.4656	41.3508	32.2484	167.481	159.864	35.5732
PVP01_0318000	221.094	105.955	69.6552	76.1846	74.749	162.897	100.502	125.695	219.813	55.7634
PVP01_0318100	56.5589	105.955	145.315	160.073	141.417	86.4608	73.8896	49.5987	69.9406	36.2141
PVP01_0318200	41.1337	104.09	30.0238	27.3922	46.4656	61.3997	40.7019	45.8618	39.966	25.6383
PVP01_0318300	56.5589	60.5899	54.0428	85.6007	66.6681	110.269	86.7263	165.782	169.856	84.927
PVP01_0318400	10.2834	11.8073	9.60761	0	2.02024	6.26528	11.2713	13.5887	0	14.742
PVP01_0318500	41.1337	16.7787	9.60761	29.9602	12.1215	1274.36	224.8	130.791	359.694	824.913
PVP01_0318600	15.4252	33.2468	16.8133	16.2641	14.1417	131.571	44.1459	76.4363	64.9448	127.871
PVP01_0318700	35.992	22.6824	74.459	83.0327	66.6681	46.363	61.3659	84.2498	49.9575	9.93485
PVP01_0318800	0	5.59291	4.80381	0.856007	0	22.555	10.6451	16.3064	0	51.2767
PVP01_0318900	10.2834	3.41789	0	6.84805	0	165.403	48.8423	14.9476	109.907	249.333
PVP01_0319000	46.2755	35.1111	15.6124	11.1281	0	201.742	85.1609	34.3114	209.822	205.107
PVP01_0319100	128.543	133.919	104.483	196.026	141.417	240.587	196.935	572.084	254.783	182.032
PVP01_0319200	0	2.17502	0	3.42403	4.04049	22.555	5.32255	39.0675	29.9745	26.2793
PVP01_0319300	41.1337	44.4326	22.8181	46.2244	56.5668	109.016	59.4874	129.092	114.902	66.3392
PVP01_0319400	51.4172	190.47	56.4447	139.529	119.194	117.787	102.381	72.3597	114.902	29.4841
PVP01_0319500	832.958	980.003	106.885	44.5124	68.6883	104.004	154.041	158.648	209.822	303.494
PVP01_0319600	97.6927	109.994	219.774	229.41	266.672	124.052	169.069	287.74	99.9151	73.7102
PVP01_0319700	107.976	146.037	153.722	153.225	145.458	146.607	117.409	269.396	89.9236	135.883
PVP01_0319800	118.26	245.467	63.6504	110.425	96.9717	179.187	108.956	203.151	304.741	132.678
PVP01_0319900	118.26	20.8181	38.4304	54.7844	82.83	47.6161	47.903	33.632	29.9745	33.6503
PVP01_0320000	10.2834	17.4002	46.8371	31.6723	26.2632	20.0489	18.1593	4.75604	0	19.2288
PVP01_0320100	0	5.2822	27.6219	21.4002	8.08098	16.2897	10.0189	3.73689	0	0.320479
PVP01_0320200	179.96	40.704	52.8419	24.8242	18.1822	30.0733	7.2011	32.9526	49.9575	147.741
PVP01_0320300	179.96	175.555	72.0571	28.2482	0	50.1222	57.6088	33.632	134.885	275.292
PVP01_0320400	30.8503	141.376	194.554	224.274	216.166	150.367	164.373	221.835	39.966	45.1876
PVP01_0320500	0	0	0	0	0	0	1.87855	0.679434	0	0.640958
PVP01_0320600	51.4172	12.4287	13.2105	18.8321	0	605.226	162.181	42.8044	139.881	372.717
PVP01_0320700	71.9841	69.9114	2.4019	0	8.08098	15.0367	33.5008	18.3447	9.99151	24.9974
PVP01_0320800	10.2834	9.94296	99.679	88.1687	52.5264	36.3386	38.5102	35.6703	0	40.7009
PVP01_0320900	0	3.10717	30.0238	35.9523	52.5264	7.51833	17.5331	7.13406	0	4.48671
PVP01_0321000	0	1.8643	63.6504	41.0883	48.4859	2.50611	11.2713	3.73689	29.9745	9.2939
PVP01_0321100	5.14172	2.48574	7.20571	0	0	0	2.19164	6.45462	0	1.28192
PVP01_0400200	0	0	0	1.71201	0	0	0	0	0	0
PVP01_0400700	0	0	0	0	0	0	0	0	0	0.320479
PVP01_0401800	0	0	4.80381	0	0	0	0	0	0	0
PVP01_0402000	0	0	2.4019	5.13604	0	0	0	0	9.99151	0
PVP01_0402100	0	0	4.80381	1.71201	0	0	0	0	0	0
PVP01_0402200	0	0	15.6124	8.56007	8.08098	0	0.626183	0	0	0
PVP01_0402700	0	0	0	1.71201	0	0	0	0	0	0
PVP01_0403200	0	0	3.60285	0	2.02024	0	0	0	0	0
PVP01_0403300	0	0	4.80381	0	0	0	0	0	0	0
PVP01_0403400	0	0	0	0	0	2.50611	0.626183	0	0	0
PVP01_0403500	0	0	0	1.71201	0	0	0	0	59.949	0
PVP01_0403600	0	0	0	0	0	0	1.25237	4.75604	9.99151	0
PVP01_0403900	0	0.932152	105.684	68.4805	62.6276	1.25306	27.552	11.5504	9.99151	20.1902
PVP01_0404200	0	0	0	0	0	0	0.626183	5.43547	0	0
PVP01_0404300	0	1.8643	9.60761	12.8401	8.08098	16.2897	5.63565	116.523	379.677	474.63
PVP01_0404400	0	0	2.4019	0.856007	4.04049	10.0244	4.38328	3.05745	24.9788	41.6623
PVP01_0404500	113.118	8.38937	9.60761	0	0	6.26528	10.0189	159.327	1283.91	1317.17
PVP01_0404600	10.2834	4.03933	7.20571	11.9841	30.3037	12.5306	11.5844	8.83264	9.99151	9.93485
PVP01_0404700	0	0.310717	14.4114	8.56007	4.04049	0	3.7571	0.679434	34.9703	72.4283
PVP01_0404800	0	0	24.019	10.2721	12.1215	0	8.14038	6.45462	139.881	173.7
PVP01_0404900	10.2834	0	24.019	9.41607	4.04049	10.0244	17.5331	18.005	89.9236	179.148
PVP01_0405000	344.495	131.744	1108.48	1617.85	1349.52	1467.33	1213.23	3444.05	974.172	597.053
PVP01_0405100	0	22.6824	69.6552	91.5927	103.032	2.50611	62.3052	27.1774	29.9745	84.6065
PVP01_0405200	5.14172	0.621435	8.40666	5.13604	8.08098	7.51833	5.00946	12.9092	9.99151	9.93485
PVP01_0405300	0	14.293	0	0	0	5.01222	1.87855	48.9193	0	3.20479
PVP01_0405400	92.5509	41.6361	91.2723	53.0724	56.5668	66.4119	40.7019	55.0342	49.9575	100.31
PVP01_0405500	0	4.03933	25.22	15.4081	44.4454	13.7836	7.51419	4.75604	9.99151	7.05054
PVP01_0405600	77.1258	123.355	30.0238	43.6563	42.4251	60.1466	49.4684	16.3064	39.966	103.194
PVP01_0405700	0	11.1858	3.60285	10.2721	0	5.01222	5.94874	11.2107	0	4.16623
PVP01_0405800	56.5589	81.408	164.53	157.505	151.518	111.522	149.032	81.1924	129.89	70.1849
PVP01_0405900	200.527	51.5791	26.4209	49.6484	14.1417	1286.89	168.443	89.6853	934.206	1030.66
PVP01_0406000	0	2.79646	9.60761	11.9841	2.02024	0	4.07019	4.41632	0	4.16623
PVP01_0406100	0	0	19.2152	12.8401	6.06073	0	3.7571	0.679434	0	1.92288
PVP01_0406200	9064.85	4899.08	814.245	1488.6	1058.61	4224.05	2525.08	3930.19	3357.15	8568.97
PVP01_0406300	30.8503	44.1219	58.8466	47.0804	38.3846	56.3875	39.4495	71.3406	99.9151	50.6357
PVP01_0406400	257.086	246.71	92.4732	127.545	119.194	306.998	176.584	202.811	299.745	309.583
PVP01_0406500	0	4.97148	15.6124	18.8321	22.2227	6.26528	7.82729	4.41632	0	2.24335
PVP01_0406600	0	28.2753	40.8323	74.4726	34.3442	35.0855	29.7437	61.8285	19.983	18.5878
PVP01_0406700	0	6.52507	0	13.6961	8.08098	11.2775	11.8975	6.79434	19.983	20.1902
PVP01_0406800	30.8503	106.576	56.4447	51.3604	48.4859	78.9425	63.8707	101.915	49.9575	42.3033
PVP01_0406900	0	17.7109	4.80381	2.56802	6.06073	30.0733	4.38328	10.1915	0	5.44815
PVP01_0407000	77.1258	39.4611	82.8656	62.4885	52.5264	36.3386	37.8841	38.388	19.983	97.7461
PVP01_0407100	30.8503	4.97148	39.6314	89.8807	68.6883	41.3508	33.1877	27.1774	29.9745	77.8764
PVP01_0407200	41.1337	49.4041	240.19	251.666	234.348	61.3997	111.461	85.9484	69.9406	31.407
PVP01_0407300	0	2.79646	14.4114	14.5521	10.1012	5.01222	14.7153	11.8901	0	8.65294
PVP01_0407400	61.7006	118.383	134.507	115.561	123.235	130.318	111.461	135.547	114.902	87.1703
PVP01_0407500	15.4252	31.6932	30.0238	16.2641	8.08098	26.3142	21.2902	73.0392	39.966	90.3751
PVP01_0407600	0	30.1396	15.6124	9.41607	0	5.01222	7.2011	4.0766	24.9788	13.1396
PVP01_0407700	10.2834	45.054	27.6219	16.2641	30.3037	15.0367	35.6924	37.7086	19.983	33.6503
PVP01_0407800	71.9841	115.898	49.239	84.7447	48.4859	92.7261	113.026	288.08	49.9575	117.295
PVP01_0407900	35.992	91.0402	54.0428	49.6484	60.6073	101.497	84.8478	78.1349	49.9575	137.165
PVP01_0408000	138.826	170.895	36.0285	23.1122	8.08098	90.22	36.6317	37.7086	164.86	183.955
PVP01_0408100	143.968	85.4473	33.6266	29.1042	0	32.5794	20.0379	29.5554	164.86	195.172
PVP01_0408200	30.8503	63.3863	14.4114	3.42403	28.2834	11.2775	25.3604	3.39717	0	24.0359
PVP01_0408300	123.401	48.1612	4.80381	11.1281	6.06073	42.6039	17.22	158.648	29.9745	15.383
PVP01_0408400	174.818	218.434	62.4495	65.0565	78.7895	179.187	104.259	238.821	154.868	170.815
PVP01_0408500	71.9841	252.303	87.6694	53.9284	56.5668	25.0611	88.918	132.829	0	13.7806
PVP01_0408600	10.2834	28.2753	90.0713	98.4408	80.8098	42.6039	42.8935	53.3356	19.983	27.8817
PVP01_0408700	0	24.5467	62.4495	99.2968	90.911	102.751	65.7492	113.126	59.949	35.5732
PVP01_0408800	0	3.41789	14.4114	19.6882	30.3037	7.51833	14.0891	5.77519	0	7.05054
PVP01_0408900	30.8503	26.411	9.60761	66.7685	92.9313	109.016	44.459	100.217	29.9745	19.2288
PVP01_0409000	287.936	86.0687	24.019	27.3922	8.08098	129.065	59.4874	52.6561	99.9151	365.987
PVP01_0409100	0	35.4218	0	0	0	17.5428	12.5237	10.1915	0	41.9828
PVP01_0409200	128.543	70.8436	21.6171	14.5521	28.2834	15.0367	18.7855	18.005	89.9236	132.037
PVP01_0409300	149.11	198.238	154.923	202.874	230.308	145.354	163.747	201.452	89.9236	83.0041
PVP01_0409400	92.5509	67.7364	20.4162	30.8162	44.4454	68.918	42.2673	24.7993	19.983	25.3179
PVP01_0409500	10.2834	37.5968	73.258	71.9046	78.7895	41.3508	32.5615	59.1108	79.9321	27.8817
PVP01_0409600	56.5589	100.051	52.8419	91.5927	131.316	137.836	74.2027	161.366	134.885	82.6836
PVP01_0409700	0	5.59291	4.80381	1.71201	2.02024	1.25306	3.7571	12.5695	0	1.6024
PVP01_0409800	41.1337	52.822	26.4209	35.0963	30.3037	30.0733	29.4306	31.9334	0	17.3059
PVP01_0409900	46.2755	62.7649	199.358	268.786	210.105	90.22	147.779	498.705	144.877	379.768
PVP01_0410000	349.637	98.8081	9.60761	10.2721	0	56.3875	22.8557	86.2881	119.898	42.9442
PVP01_0410100	195.385	93.2152	218.573	226.842	167.68	134.077	157.485	489.532	189.839	229.463
PVP01_0410200	30.8503	13.3608	0	0.856007	0	8.77139	6.57492	33.2923	0	11.2168
PVP01_0410300	41.1337	9.0108	7.20571	20.5442	18.1822	62.6528	29.1175	298.611	104.911	88.1318
PVP01_0410400	0	0.621435	6.00476	25.6802	10.1012	5.01222	10.9582	11.5504	0	1.28192
PVP01_0410500	0	8.38937	37.2295	76.1846	58.5871	55.1344	61.9921	129.772	59.949	32.0479
PVP01_0410600	56.5589	54.997	15.6124	53.0724	48.4859	82.7016	39.7626	84.2498	129.89	85.5679
PVP01_0410700	0	8.38937	3.60285	15.4081	24.2429	15.0367	16.5938	27.1774	4.99575	10.8963
PVP01_0410800	236.519	403.622	241.391	314.154	260.612	182.946	254.23	433.819	89.9236	54.8019
PVP01_0410900	92.5509	41.0147	272.616	274.778	321.219	139.089	182.219	120.6	104.911	53.1995
PVP01_0411000	241.661	130.501	80.4637	147.233	155.559	229.309	113.965	427.024	344.707	191.967
PVP01_0411100	66.8423	24.5467	8.40666	23.1122	34.3442	154.126	47.2768	136.566	134.885	135.563
PVP01_0411200	20.5669	30.1396	34.8276	20.5442	28.2834	8.77139	12.2106	8.49293	34.9703	8.65294
PVP01_0411300	226.236	51.8898	44.4352	36.8083	28.2834	95.2322	26.6128	169.859	264.775	380.088
PVP01_0411400	92.5509	34.4896	28.8228	28.2482	20.2024	47.6161	30.3699	34.3114	34.9703	88.1318
PVP01_0411500	25.7086	7.45722	13.2105	6.84805	22.2227	27.5672	20.9771	9.17236	9.99151	38.4575
PVP01_0411600	0	1.8643	0	1.71201	8.08098	1.25306	2.19164	4.75604	9.99151	4.48671
PVP01_0411700	25.7086	9.63224	2.4019	13.6961	0	17.5428	9.39274	10.8709	0	6.73006
PVP01_0411800	20.5669	18.0216	86.4685	41.9443	50.5061	53.8814	51.6601	15.2873	0	51.9176
PVP01_0411900	0	8.38937	24.019	24.8242	40.4049	22.555	14.0891	6.45462	0	27.8817
PVP01_0412000	77.1258	171.827	24.019	25.6802	0	30.0733	60.1136	31.254	14.9873	16.6649
PVP01_0412100	20.5669	66.4935	56.4447	49.6484	58.5871	88.9669	76.7074	65.9051	49.9575	12.1782
PVP01_0412200	0	73.9507	81.6647	90.7367	94.9515	98.9913	80.7776	100.896	89.9236	7.05054
PVP01_0412300	10.2834	3.41789	16.8133	22.2562	6.06073	22.555	20.0379	33.9717	0	27.5612
PVP01_0412400	719.841	1346.96	363.888	545.276	531.324	525.03	490.301	1235.89	569.516	112.168
PVP01_0412500	457.613	581.663	475.577	486.212	494.96	390.953	443.024	833.326	329.72	188.762
PVP01_0412600	102.834	58.1042	136.908	237.114	195.964	137.836	107.39	130.112	184.843	152.869
PVP01_0412700	20.5669	40.704	34.8276	34.2403	38.3846	35.0855	30.3699	29.8951	9.99151	46.4695
PVP01_0412800	82.2675	188.605	72.0571	82.1767	74.749	77.6894	88.2918	105.652	49.9575	42.6237
PVP01_0412900	41.1337	26.411	13.2105	2.56802	0	28.8203	13.1498	5.77519	0	31.407
PVP01_0413000	113.118	69.6007	31.2247	53.0724	58.5871	56.3875	39.1364	37.7086	109.907	77.556
PVP01_0413100	61.7006	77.6793	163.329	260.226	195.964	114.028	169.382	99.1974	19.983	30.766
PVP01_0413200	143.968	106.576	37.2295	92.4487	84.8503	85.2077	70.4456	43.1441	114.902	101.912
PVP01_0413300	0	1.24287	12.0095	11.1281	14.1417	6.26528	8.45347	2.71774	0	22.1131
PVP01_0413400	10.2834	9.32152	7.20571	24.8242	20.2024	10.0244	15.9677	19.3639	19.983	38.778
PVP01_0413500	303.361	245.467	22.8181	22.2562	0	35.0855	50.0946	26.4979	29.9745	104.156
PVP01_0413600	0	0.621435	0	0	0	0	1.87855	0.339717	0	1.28192
PVP01_0413700	0	5.90363	9.60761	10.2721	10.1012	5.01222	8.76656	5.09576	0	9.61438
PVP01_0413800	0	4.35004	31.2247	13.6961	8.08098	0	4.38328	2.0383	0	4.16623
PVP01_0413900	25.7086	0.621435	104.483	68.4805	78.7895	12.5306	11.8975	2.71774	0	7.37102
PVP01_0414000	10.2834	12.118	78.0618	50.5044	38.3846	3.75917	21.9164	12.2298	59.949	42.9442
PVP01_0414100	20.5669	11.1858	92.4732	39.3763	92.9313	23.808	23.4819	16.6461	0	0
PVP01_0414200	20.5669	10.8751	82.8656	58.2085	56.5668	72.6772	40.3888	127.394	54.9533	149.343
PVP01_0414300	10.2834	0	0	3.42403	0	2.50611	0.313091	37.7086	0	4.16623
PVP01_0414400	30.8503	13.3608	64.8514	47.9364	107.073	42.6039	32.2484	42.4646	9.99151	16.3444
PVP01_0414500	20.5669	14.6037	0	11.1281	14.1417	6.26528	10.9582	1.35887	0	1.28192
PVP01_0414600	20.5669	29.8289	31.2247	21.4002	32.3239	23.808	21.9164	20.0433	0	37.1756
PVP01_0414700	971.785	700.357	240.19	167.777	92.9313	179.187	180.341	186.844	644.452	803.762
PVP01_0414800	71.9841	157.534	284.625	251.666	286.875	161.644	198.813	94.4413	24.9788	94.8618
PVP01_0414900	66.8423	73.9507	32.4257	31.6723	12.1215	37.5917	70.4456	23.4405	69.9406	76.5945
PVP01_0415000	66.8423	210.666	323.056	401.467	379.806	329.553	329.998	435.857	199.83	94.8618
PVP01_0415100	20.5669	17.0895	36.0285	51.3604	40.4049	80.1955	38.8233	85.269	129.89	87.8113
PVP01_0415200	77.1258	189.848	4.80381	7.70406	6.06073	48.8691	42.2673	54.6945	0	28.8431
PVP01_0415300	0	4.66076	0	0	0	0	5.94874	5.77519	0	17.3059
PVP01_0415400	20.5669	5.2822	32.4257	71.9046	88.8908	81.4486	53.8517	35.3306	39.966	5.44815
PVP01_0415500	51.4172	16.468	33.6266	25.6802	16.162	60.1466	25.3604	19.0242	9.99151	19.5492
PVP01_0415600	10.2834	15.5359	63.6504	69.3365	72.7288	31.3264	38.5102	14.9476	14.9873	16.9854
PVP01_0415700	102.834	142.309	39.6314	98.4408	70.7086	96.4852	60.7397	85.6087	109.907	26.9203
PVP01_0415800	1614.5	270.013	826.254	253.378	60.6073	48.8691	98.6238	158.988	1288.9	2874.38
PVP01_0415900	323.928	84.2044	219.774	104.433	16.162	47.6161	60.1136	87.3073	309.737	518.856
PVP01_0416000	0	8.70009	43.2342	10.2721	24.2429	5.01222	13.1498	7.81349	0	12.1782
PVP01_0416100	10.2834	7.76793	31.2247	45.3684	48.4859	27.5672	22.8557	19.3639	9.99151	14.4216
PVP01_0416200	15.4252	27.9646	21.6171	52.2164	36.3644	32.5794	39.1364	28.876	9.99151	3.84575
PVP01_0416300	0	4.66076	22.8181	12.8401	34.3442	12.5306	10.9582	8.83264	14.9873	0
PVP01_0416400	82.2675	63.3863	48.0381	170.345	113.134	130.318	81.7169	355.004	169.856	49.3538
PVP01_0416500	10.2834	48.1612	111.688	132.681	92.9313	121.546	106.451	377.426	164.86	60.5706
PVP01_0416600	30.8503	30.761	67.2533	25.6802	70.7086	27.5672	51.9732	65.5654	89.9236	32.0479
PVP01_0416700	92.5509	162.816	31.2247	9.41607	12.1215	22.555	59.8005	16.3064	79.9321	43.2647
PVP01_0416800	154.252	242.049	16.8133	0.856007	0	10.0244	38.8233	58.4313	79.9321	22.754
PVP01_0416900	107.976	463.28	169.334	170.345	206.065	155.379	242.333	364.177	364.69	112.809
PVP01_0417000	246.802	599.374	45.6361	3.42403	0	6.26528	104.259	32.6128	14.9873	3.84575
PVP01_0417100	200.527	618.638	58.8466	0	0	7.51833	150.284	14.9476	0	17.9468
PVP01_0417200	478.18	1006.72	148.918	0	0	3.75917	250.786	64.2065	0	7.37102
PVP01_0417300	293.078	664.624	120.095	2.56802	8.08098	2.50611	109.269	77.4555	14.9873	9.93485
PVP01_0417400	20.5669	56.8613	3.60285	0	8.08098	0	87.6656	21.0625	0	1.28192
PVP01_0417500	107.976	142.93	4.80381	1.71201	0	17.5428	11.5844	31.254	29.9745	14.4216
PVP01_0417600	519.314	1865.24	183.746	0	0	7.51833	362.56	43.1441	9.99151	5.12767
PVP01_0417700	560.447	604.345	84.0666	0	4.04049	2.50611	153.728	42.8044	29.9745	11.2168
PVP01_0417800	236.519	955.145	330.262	182.329	204.045	184.199	272.076	274.491	189.839	9.61438
PVP01_0417900	231.377	389.329	93.6742	3.42403	16.162	26.3142	105.199	22.4213	29.9745	65.6982
PVP01_0418000	41.1337	0	2.4019	3.42403	0	6.26528	1.87855	4.0766	9.99151	2.24335
PVP01_0418100	10.2834	1.55359	20.4162	14.5521	12.1215	2.50611	2.81782	4.41632	0	0.961438
PVP01_0418200	149.11	68.3578	105.684	137.817	74.749	189.211	97.0583	377.765	189.839	202.543
PVP01_0418300	102.834	146.348	7.20571	0	4.04049	2.50611	16.9069	5.77519	9.99151	14.1011
PVP01_0418400	41.1337	5.59291	9.60761	6.84805	0	5.01222	1.87855	611.151	19.983	0.640958
PVP01_0418500	0	8.70009	120.095	82.1767	84.8503	31.3264	35.3793	13.9284	19.983	24.0359
PVP01_0418600	10.2834	2.17502	1.20095	3.42403	4.04049	1.25306	2.81782	1.69859	0	2.56383
PVP01_0418700	164.535	191.402	120.095	95.0168	80.8098	86.4608	93.9274	116.863	304.741	104.797
PVP01_0418800	143.968	82.6508	205.363	300.458	309.097	219.285	147.466	319.334	99.9151	33.0094
PVP01_0418900	10.2834	37.9075	4.80381	5.99205	4.04049	2.50611	14.4022	37.0292	39.966	51.2767
PVP01_0419000	0	10.5644	10.8086	13.6961	16.162	7.51833	8.76656	15.627	9.99151	9.61438
PVP01_0419100	169.677	164.059	74.459	35.9523	40.4049	75.1833	77.9598	137.585	109.907	76.915
PVP01_0419200	426.763	936.502	395.113	426.291	442.434	195.477	449.912	350.588	239.796	105.758
PVP01_0419300	20.5669	95.0795	39.6314	34.2403	42.4251	21.3019	37.8841	38.7277	49.9575	34.2913
PVP01_0419400	0	12.118	31.2247	27.3922	60.6073	6.26528	11.5844	25.8185	0	11.8577
PVP01_0419500	102.834	44.4326	80.4637	18.8321	10.1012	37.5917	20.0379	18.6844	109.907	140.37
PVP01_0419600	10.2834	49.7148	24.019	65.0565	44.4454	45.11	51.347	54.6945	39.966	7.6915
PVP01_0419700	20.5669	42.2576	75.6599	84.7447	88.8908	61.3997	50.0946	46.2015	49.9575	22.4335
PVP01_0419800	51.4172	38.2182	32.4257	33.3843	36.3644	50.1222	12.5237	28.5362	59.949	75.6331
PVP01_0419900	30.8503	6.21435	8.40666	0	6.06073	1.25306	5.94874	8.15321	144.877	44.8671
PVP01_0420000	138.826	67.7364	24.019	13.6961	26.2632	27.5672	15.6546	32.6128	9.99151	71.4669
PVP01_0420100	251.944	30.4503	4.80381	22.2562	0	35.0855	1.87855	18.005	169.856	134.601
PVP01_0420200	143.968	22.3717	22.8181	27.3922	8.08098	13.7836	10.6451	14.9476	79.9321	130.756
PVP01_0420300	10.2834	16.1573	28.8228	18.8321	8.08098	17.5428	7.82729	9.8518	19.983	33.9708
PVP01_0420400	113.118	46.6076	276.219	425.435	397.988	126.559	176.27	157.289	9.99151	83.6451
PVP01_0420500	92.5509	99.1188	118.894	128.401	56.5668	177.934	110.834	134.868	209.822	226.258
PVP01_0420600	0	19.2645	55.2438	59.9205	54.5466	10.0244	24.4211	24.1199	0	2.56383
PVP01_0420700	0	1.8643	9.60761	5.13604	0	0	0	2.71774	0	17.3059
PVP01_0420800	272.511	32.936	48.0381	28.2482	0	17.5428	14.4022	20.7227	84.9278	243.564
PVP01_0420900	0	5.90363	31.2247	46.2244	66.6681	17.5428	23.1688	42.8044	29.9745	9.61438
PVP01_0421000	1851.02	1914.02	182.545	45.3684	26.2632	231.815	275.207	206.548	589.499	905.674
PVP01_0421100	123.401	22.6824	21.6171	1.71201	8.08098	16.2897	5.63565	26.4979	39.966	124.025
PVP01_0421200	15.4252	8.38937	4.80381	2.56802	0	5.01222	5.32255	1.35887	0	26.5998
PVP01_0421300	102.834	32.6253	21.6171	59.0645	48.4859	347.096	162.181	85.6087	229.805	455.08
PVP01_0421400	0	9.94296	22.8181	11.1281	26.2632	32.5794	13.776	40.0866	79.9321	15.383
PVP01_0421500	20.5669	29.5182	16.8133	17.9761	4.04049	10.0244	17.5331	6.11491	29.9745	54.8019
PVP01_0421600	0	0	0	0	0	0	0.626183	0	0	0
PVP01_0421700	10.2834	4.66076	51.6409	15.4081	8.08098	22.555	18.7855	8.49293	14.9873	45.1876
PVP01_0421800	0	11.8073	19.2152	7.70406	12.1215	10.0244	8.14038	13.249	0	26.5998
PVP01_0421900	30.8503	68.0471	74.459	53.9284	84.8503	25.0611	52.9125	26.4979	19.983	42.6237
PVP01_0422000	51.4172	48.1612	12.0095	6.84805	0	60.1466	20.3509	12.2298	109.907	103.515
PVP01_0422100	215.952	62.7649	94.8752	92.4487	78.7895	213.019	109.895	253.769	384.673	406.368
PVP01_0422200	0	10.8751	7.20571	3.42403	0	5.01222	2.50473	12.2298	0	7.37102
PVP01_0422300	20.5669	17.7109	2.4019	0	0	0	4.69637	6.11491	0	10.2553
PVP01_0422400	20.5669	6.83578	0	4.28003	16.162	5.01222	7.2011	6.45462	0	3.84575
PVP01_0422500	113.118	50.9577	13.2105	24.8242	56.5668	63.9058	37.8841	58.7711	84.9278	48.0719
PVP01_0422600	179.96	220.609	3001.18	2432.77	2684.91	655.348	1536.97	1833.11	3027.43	2743.94
PVP01_0422700	0	2.17502	52.8419	44.5124	26.2632	23.808	17.22	76.0966	234.8	286.508
PVP01_0422800	61.7006	20.1966	263.008	239.682	226.267	239.334	309.647	710.688	13833.2	3750.89
PVP01_0422900	0	0	2.4019	5.13604	0	2.50611	2.50473	7.81349	84.9278	66.6597
PVP01_0423000	30.8503	3.72861	354.281	251.666	238.389	38.8447	130.872	233.386	714.393	982.269
PVP01_0423100	5.14172	0	6.00476	6.84805	8.08098	16.2897	15.9677	180.729	369.686	445.466
PVP01_0423200	0	4.35004	0	0	4.04049	13.7836	19.7248	26.8376	9.99151	9.2939
PVP01_0423300	0	2.48574	18.0143	16.2641	38.3846	2.50611	20.664	440.953	339.711	662.751
PVP01_0423400	200.527	433.451	43.2342	0	6.06073	8.77139	75.7681	61.1491	19.983	10.5758
PVP01_0423500	71.9841	372.239	39.6314	0	0	0	79.5252	8.15321	0	0
PVP01_0423600	0	0	0	0	0	0	0.626183	4.75604	39.966	127.23
PVP01_0423700	0	0	1.20095	0	0	0	1.87855	2.37802	0	3.20479
PVP01_0423800	0	0	24.019	4.28003	28.2834	2.50611	4.38328	4.0766	0	0.640958
PVP01_0424000	0	0	4.80381	1.71201	0	2.50611	0.626183	0	19.983	15.383
PVP01_0424100	0	0	8.40666	16.2641	16.162	0	3.13091	2.37802	0	6.73006
PVP01_0424200	0	0	16.8133	5.99205	4.04049	2.50611	3.7571	2.71774	14.9873	23.395
PVP01_0424300	0	0.621435	13.2105	10.2721	24.2429	0	0	1.69859	4.99575	3.20479
PVP01_0424400	0	0	0	1.71201	8.08098	0	0	0	0	0
PVP01_0424500	0	0.621435	4.80381	5.13604	4.04049	0	1.25237	0	0	0.320479
PVP01_0500400	0	0	0	0	0	0	0.626183	0	0	5.44815
PVP01_0500500	0	0	0	0	0	0	0.939274	0	0	0
PVP01_0501100	0	0	0	0	4.04049	0	0.626183	0	0	0
PVP01_0501500	10.2834	0	1.20095	0	0	0	0	0	0	0
PVP01_0501900	0	0	0	0	0	0	0	0.679434	0	0
PVP01_0502100	0	0	2.4019	1.71201	0	0	0	0	0	0
PVP01_0502300	0	0	9.60761	9.41607	20.2024	2.50611	4.07019	0	0	3.52527
PVP01_0502400	0	0	4.80381	5.13604	8.08098	0	0.626183	0	9.99151	41.9828
PVP01_0502500	0	0	0	0	0	0	0	0.339717	0	0
PVP01_0502600	0	0	0	0	0	2.50611	5.63565	0	0	1.6024
PVP01_0502700	0	0.621435	0	0	0	0	1.25237	0	0	4.16623
PVP01_0502800	0	0	4.80381	1.71201	0	0	0	0.679434	39.966	29.8046
PVP01_0502900	0	0.621435	14.4114	15.4081	30.3037	2.50611	8.76656	6.45462	9.99151	8.01198
PVP01_0503000	0	4.97148	2.4019	0	0	0	0.626183	0.679434	0	0
PVP01_0503200	0	0.621435	0	0	0	0	0	0	0	0
PVP01_0503300	10.2834	4.03933	12.0095	0	0	0	4.38328	0	0	0.640958
PVP01_0503400	0	0.621435	0	0	0	2.50611	0.626183	20.383	19.983	23.7155
PVP01_0503500	10.2834	1.8643	51.6409	12.8401	40.4049	2.50611	17.22	4.0766	0	17.9468
PVP01_0503600	0	2.48574	56.4447	40.2323	34.3442	13.7836	13.4629	158.988	289.754	674.929
PVP01_0503700	0	1.24287	0	1.71201	0	7.51833	0.939274	20.383	0	0
PVP01_0503800	0	14.293	314.649	372.363	377.786	285.697	218.225	977.366	5600.24	2996.16
PVP01_0503900	0	2.48574	20.4162	22.2562	12.1215	7.51833	8.45347	3.39717	0	12.4987
PVP01_0504000	10.2834	20.5073	85.2675	131.825	101.012	27.5672	61.3659	57.0725	0	78.5174
PVP01_0504100	0	0	3.60285	0.856007	4.04049	5.01222	0.626183	6.45462	0	0.961438
PVP01_0504200	0	1.8643	42.0333	25.6802	46.4656	2.50611	19.4117	150.834	164.86	332.016
PVP01_0504300	10.2834	28.586	172.937	137.817	169.701	10.0244	63.5576	23.1008	129.89	119.539
PVP01_0504400	0	0	0	1.71201	0	0	3.13091	22.4213	0	8.65294
PVP01_0504500	160581	156968	24822.5	63249.5	45003	325507	180608	185112	543903	518130
PVP01_0504600	0	0.310717	0	0	0	0	0.626183	0.679434	0	1.6024
PVP01_0504700	87.4092	32.3146	0	9.41607	18.1822	31.3264	23.1688	20.383	144.877	60.5706
PVP01_0504800	0	3.72861	0	0	0	0	2.81782	2.71774	0	15.7035
PVP01_0504900	10.2834	10.8751	0	2.56802	8.08098	17.5428	9.07965	4.0766	0	49.9948
PVP01_0505000	0	17.4002	21.6171	23.9682	20.2024	5.01222	15.0284	4.75604	0	8.65294
PVP01_0505100	0	1.8643	9.60761	6.84805	10.1012	10.0244	5.32255	6.45462	0	6.40958
PVP01_0505200	0	11.1858	19.2152	37.6643	48.4859	17.5428	27.552	7.81349	9.99151	21.4721
PVP01_0505300	20.5669	6.21435	10.8086	23.9682	14.1417	32.5794	27.239	9.8518	19.983	0.640958
PVP01_0505400	92.5509	74.5722	70.8561	65.9125	76.7693	35.0855	83.5954	119.58	39.966	31.0865
PVP01_0505500	0	41.0147	19.2152	3.42403	0	10.0244	15.0284	4.41632	0	22.4335
PVP01_0505600	0	4.66076	4.80381	9.41607	0	0	4.69637	44.5029	9.99151	8.01198
PVP01_0505700	185.102	46.6076	98.478	35.9523	4.04049	11.2775	16.9069	42.1249	49.9575	213.439
PVP01_0505800	56.5589	22.9931	21.6171	25.6802	0	8.77139	17.5331	15.627	14.9873	28.5226
PVP01_0505900	0	1.8643	12.0095	18.8321	16.162	2.50611	7.2011	1.35887	0	3.52527
PVP01_0506000	0	7.1465	7.20571	25.6802	0	5.01222	8.14038	0.679434	0	6.0891
PVP01_0506100	118.26	106.887	36.0285	27.3922	36.3644	67.665	63.2445	194.998	24.9788	118.257
PVP01_0506200	71.9841	60.2792	55.2438	92.4487	78.7895	82.7016	66.3754	95.1208	119.898	62.8139
PVP01_0506300	30.8503	2.48574	14.4114	39.3763	38.3846	38.8447	25.3604	24.4596	0	33.0094
PVP01_0506400	20.5669	1.8643	13.2105	7.70406	0	141.595	46.0244	10.1915	0	191.326
PVP01_0506500	71.9841	315.689	398.716	427.147	397.988	112.775	311.213	108.709	69.9406	210.555
PVP01_0506600	339.353	787.047	139.31	154.081	167.68	176.681	214.155	621.003	704.401	357.655
PVP01_0506700	0	8.07865	9.60761	4.28003	4.04049	20.0489	6.88801	5.43547	0	31.7274
PVP01_0506800	138.826	77.6793	114.09	193.458	202.024	249.358	153.728	233.046	289.754	150.946
PVP01_0506900	56.5589	72.0864	57.6457	53.0724	96.9717	38.8447	44.7721	31.9334	14.9873	33.9708
PVP01_0507000	0	0	4.80381	0	0	28.8203	19.4117	8.15321	9.99151	62.173
PVP01_0507100	133.685	111.237	45.6361	55.6404	42.4251	61.3997	47.903	159.667	269.771	102.233
PVP01_0507200	107.976	42.5683	19.2152	51.3604	14.1417	1383.37	261.118	86.6279	484.588	899.265
PVP01_0507300	56.5589	63.3863	57.6457	77.8966	88.8908	66.4119	58.8612	104.973	39.966	55.4429
PVP01_0507400	30.8503	79.2329	85.2675	86.4567	80.8098	98.9913	69.5063	144.719	159.864	68.2621
PVP01_0507500	51.4172	51.8898	12.0095	5.99205	4.04049	32.5794	15.3415	52.3164	39.966	43.5852
PVP01_0507600	25.7086	31.0717	578.859	709.63	721.227	116.534	280.53	125.016	54.9533	38.778
PVP01_0507700	51.4172	25.4788	50.44	52.2164	92.9313	31.3264	36.3186	11.2107	19.983	3.52527
PVP01_0507800	179.96	305.124	207.765	273.922	226.267	254.37	201.944	174.954	134.885	130.435
PVP01_0507900	10.2834	22.9931	7.20571	17.9761	26.2632	15.0367	10.0189	3.39717	0	16.6649
PVP01_0508000	30.8503	58.1042	22.8181	23.1122	24.2429	27.5672	37.8841	4.75604	29.9745	52.2381
PVP01_0508100	0	26.1003	10.8086	7.70406	8.08098	21.3019	24.108	12.2298	9.99151	80.7608
PVP01_0508200	1943.57	2264.51	2624.08	2678.45	3115.22	2055.01	1881.37	3051	1733.53	1176.48
PVP01_0508300	41.1337	12.118	12.0095	23.1122	8.08098	58.8936	23.7949	16.3064	4.99575	16.9854
PVP01_0508400	97.6927	42.2576	49.239	43.6563	78.7895	88.9669	47.2768	62.8477	69.9406	174.341
PVP01_0508500	0	31.6932	21.6171	14.5521	0	610.238	154.667	41.7852	464.605	779.085
PVP01_0508600	0	3.10717	6.00476	11.1281	0	129.065	72.9503	7.47378	54.9533	173.7
PVP01_0508700	10.2834	1.24287	0	0	4.04049	0	2.50473	6.11491	0	6.0891
PVP01_0508800	46.2755	52.5112	38.4304	43.6563	50.5061	30.0733	43.2066	66.2448	54.9533	33.6503
PVP01_0508900	0	7.45722	14.4114	11.1281	4.04049	0	8.14038	2.0383	0	14.1011
PVP01_0509000	10.2834	26.1003	6.00476	4.28003	0	8.77139	11.5844	11.8901	0	12.1782
PVP01_0509100	0	23.3038	7.20571	2.56802	0	2.50611	5.32255	3.39717	0	17.3059
PVP01_0509200	0	1.24287	0	0	0	2.50611	1.87855	0	0	13.1396
PVP01_0509300	82.2675	315.689	46.8371	63.3445	30.3037	419.773	244.838	216.06	334.715	687.107
PVP01_0509400	15.4252	22.6824	48.0381	35.0963	105.053	23.808	28.1782	54.6945	34.9703	13.1396
PVP01_0509500	179.96	224.959	94.8752	79.6086	111.113	131.571	103.007	173.935	164.86	88.7727
PVP01_0509600	30.8503	96.6331	16.8133	13.6961	4.04049	16.2897	51.0339	9.51208	19.983	40.7009
PVP01_0509700	10.2834	14.293	28.8228	21.4002	12.1215	15.0367	18.7855	10.8709	0	7.05054
PVP01_0509800	0	9.32152	19.2152	13.6961	32.3239	15.0367	12.2106	10.1915	0	8.01198
PVP01_0509900	20.5669	46.6076	66.0523	88.1687	141.417	78.9425	88.918	47.9001	39.966	27.8817
PVP01_0510000	10.2834	17.4002	30.0238	35.0963	20.2024	61.3997	15.9677	33.2923	59.949	18.2673
PVP01_0510100	246.802	67.7364	64.8514	55.6404	46.4656	85.2077	62.3052	76.0966	119.898	166.649
PVP01_0510200	0	3.10717	30.0238	33.3843	22.2227	7.51833	14.7153	6.79434	0	7.6915
PVP01_0510300	0	2.79646	4.80381	1.71201	4.04049	5.01222	0.626183	4.0766	4.99575	10.5758
PVP01_0510400	0	5.90363	78.0618	32.5283	22.2227	0	20.9771	2.71774	0	19.2288
PVP01_0510500	30.8503	193.266	142.913	71.9046	62.6276	71.4241	85.1609	81.5321	54.9533	38.137
PVP01_0510600	0	0.621435	8.40666	6.84805	4.04049	1.25306	4.38328	1.35887	0	0.961438
PVP01_0510700	0	3.10717	7.20571	3.42403	0	0	2.50473	6.79434	0	1.28192
PVP01_0510800	0	4.97148	9.60761	20.5442	0	466.136	108.33	23.1008	134.885	184.596
PVP01_0510900	71.9841	21.4395	25.22	8.56007	0	35.0855	18.7855	6.11491	14.9873	235.873
PVP01_0511000	529.597	948.309	208.966	232.834	234.348	309.505	300.568	603.677	409.652	132.037
PVP01_0511100	30.8503	5.59291	58.8466	63.3445	54.5466	30.0733	30.0568	63.5271	9.99151	31.7274
PVP01_0511200	61.7006	71.465	45.6361	58.2085	70.7086	56.3875	50.0946	59.4505	74.9363	41.3418
PVP01_0511300	82.2675	76.4365	37.2295	33.3843	38.3846	109.016	53.8517	26.4979	89.9236	103.194
PVP01_0511400	41.1337	8.07865	2.4019	7.70406	8.08098	56.3875	13.776	1150.62	49.9575	33.0094
PVP01_0511500	30.8503	66.4935	99.679	150.657	90.911	72.6772	67.6278	68.2831	84.9278	36.8551
PVP01_0511600	41.1337	9.63224	9.60761	15.4081	28.2834	17.5428	12.8367	16.9859	4.99575	4.80719
PVP01_0511700	92.5509	212.22	252.2	282.482	307.077	137.836	207.267	149.476	49.9575	61.2115
PVP01_0511800	164.535	66.8042	60.0476	63.3445	52.5264	21.3019	12.5237	31.9334	19.983	119.539
PVP01_0511900	113.118	52.2005	46.8371	41.9443	26.2632	33.8325	16.9069	62.5079	49.9575	208.952
PVP01_0512000	20.5669	13.0501	34.8276	43.6563	64.6478	16.2897	25.6735	34.9909	54.9533	22.1131
PVP01_0512100	20.5669	33.8682	50.44	66.7685	58.5871	142.848	72.011	150.834	89.9236	51.5971
PVP01_0512200	0	6.83578	7.20571	12.8401	10.1012	5.01222	16.2808	9.51208	0	27.2407
PVP01_0512300	118.26	35.7325	14.4114	56.4964	34.3442	80.1955	40.3888	24.7993	119.898	53.52
PVP01_0512400	0	1.55359	4.80381	19.6882	14.1417	11.2775	12.5237	9.17236	19.983	20.5107
PVP01_0512500	0	12.7394	10.8086	15.4081	26.2632	10.0244	14.4022	7.13406	9.99151	18.5878
PVP01_0512600	20.5669	19.5752	231.784	178.905	206.065	17.5428	77.6467	48.2398	14.9873	17.3059
PVP01_0512700	20.5669	31.6932	49.239	80.4646	48.4859	63.9058	56.0434	74.7378	29.9745	21.4721
PVP01_0512800	0	2.17502	13.2105	13.6961	24.2429	1.25306	6.26183	3.05745	0	4.48671
PVP01_0512900	46.2755	109.062	40.8323	47.0804	32.3239	35.0855	49.1554	131.131	64.9448	29.1636
PVP01_0513000	30.8503	27.0324	64.8514	53.9284	68.6883	75.1833	40.7019	103.953	39.966	24.9974
PVP01_0513100	118.26	69.9114	4.80381	27.3922	26.2632	93.9791	26.9259	24.4596	39.966	25.9588
PVP01_0513200	128.543	91.3509	118.894	117.273	113.134	134.077	111.774	272.113	79.9321	48.0719
PVP01_0513300	92.5509	169.962	31.2247	15.4081	20.2024	16.2897	45.0852	27.5171	0	29.8046
PVP01_0513400	123.401	76.7472	24.019	25.6802	28.2834	35.0855	26.6128	26.8376	4.99575	88.7727
PVP01_0513500	138.826	162.194	94.8752	101.865	82.83	166.656	133.377	209.605	94.9193	105.758
PVP01_0513600	159.393	62.1435	13.2105	51.3604	38.3846	210.513	104.259	57.7519	94.9193	155.432
PVP01_0513700	41.1337	46.2969	42.0333	6.84805	18.1822	23.808	24.4211	19.0242	19.983	56.4043
PVP01_0513800	61.7006	53.4434	62.4495	53.9284	26.2632	41.3508	64.8099	65.9051	34.9703	33.6503
PVP01_0513900	10.2834	7.76793	4.80381	16.2641	8.08098	10.0244	10.9582	3.05745	29.9745	17.3059
PVP01_0514000	169.677	298.599	138.109	105.289	171.721	78.9425	119.914	209.266	569.516	320.159
PVP01_0514100	15.4252	26.7217	45.6361	42.8003	48.4859	76.4364	49.1554	80.8527	49.9575	119.539
PVP01_0514200	0	3.72861	9.60761	14.5521	30.3037	3.75917	6.26183	14.6078	0	1.28192
PVP01_0514300	267.369	177.42	85.2675	153.225	135.356	164.15	137.76	249.013	149.873	18.5878
PVP01_0514400	41.1337	17.0895	79.2628	57.3525	66.6681	13.7836	33.5008	16.6461	0	8.01198
PVP01_0514500	215.952	39.7718	87.6694	23.9682	0	45.11	14.7153	32.9526	229.805	490.333
PVP01_0514600	30.8503	25.7895	12.0095	6.84805	4.04049	6.26528	14.4022	4.41632	0	4.48671
PVP01_0514700	25.7086	19.2645	6.00476	0	12.1215	75.1833	16.9069	12.5695	89.9236	74.9921
PVP01_0514800	41.1337	49.4041	10.8086	3.42403	4.04049	2.50611	19.7248	4.41632	9.99151	47.4309
PVP01_0514900	5.14172	6.83578	7.20571	6.84805	8.08098	5.01222	5.32255	8.49293	9.99151	6.73006
PVP01_0515000	20.5669	5.2822	26.4209	40.2323	46.4656	31.3264	15.0284	23.4405	0	4.16623
PVP01_0515100	0	0	9.60761	5.13604	4.04049	40.0978	6.57492	4.0766	29.9745	29.8046
PVP01_0515200	0	3.72861	32.4257	12.8401	34.3442	2.50611	8.14038	5.43547	19.983	19.2288
PVP01_0515300	41.1337	47.5398	79.2628	87.3127	94.9515	81.4486	79.2121	86.6279	34.9703	36.5346
PVP01_0515400	2385.76	2273.83	5164.09	6161.54	5167.79	5140.03	3991.92	8923.01	3621.92	3133
PVP01_0515500	0	11.4965	76.8609	78.7526	34.3442	22.555	29.4306	83.2307	9.99151	11.5373
PVP01_0515600	10.2834	56.8613	34.8276	56.4964	76.7693	92.7261	65.123	172.916	59.949	63.1344
PVP01_0515700	10.2834	3.10717	62.4495	58.2085	36.3644	38.8447	35.3793	82.2115	119.898	73.7102
PVP01_0515800	0	3.72861	9.60761	0	4.04049	2.50611	0	12.9092	0	1.92288
PVP01_0515900	0	0.932152	4.80381	6.84805	14.1417	13.7836	3.44401	267.697	209.822	102.233
PVP01_0516000	0	0.621435	0	1.71201	0	0	0	4.41632	0	1.92288
PVP01_0516100	0	0.621435	3.60285	0	0	33.8325	34.4401	41.4455	354.699	222.733
PVP01_0516200	20.5669	1.24287	7.20571	3.42403	4.04049	10.0244	3.7571	5.77519	64.9448	148.061
PVP01_0516300	10.2834	17.0895	4.80381	0	8.08098	7.51833	17.5331	59.4505	19.983	17.6264
PVP01_0516400	0	0	0	0	0	0	0.626183	41.1058	59.949	45.8285
PVP01_0516500	0	1.55359	2.4019	3.42403	0	11.2775	2.81782	170.538	44.9618	74.6716
PVP01_0516600	354.779	663.382	260.606	135.249	107.073	137.836	205.075	226.252	244.792	339.708
PVP01_0516700	15.4252	40.3933	93.6742	82.1767	82.83	124.052	120.54	84.2498	109.907	260.55
PVP01_0516800	149.11	274.363	128.502	111.281	135.356	63.9058	144.648	155.251	49.9575	167.611
PVP01_0516900	0	8.38937	26.4209	16.2641	32.3239	2.50611	6.88801	10.5312	9.99151	7.05054
PVP01_0517000	10.2834	8.38937	13.2105	11.1281	16.162	33.8325	10.9582	4.0766	19.983	12.8192
PVP01_0517100	1300.85	1293.83	656.92	676.245	650.519	621.515	704.769	383.541	469.601	772.996
PVP01_0517200	20.5669	4.97148	2.4019	0	0	10.0244	0.626183	48.2398	0	5.12767
PVP01_0517300	154.252	79.2329	45.6361	33.3843	40.4049	117.787	50.7208	99.8768	19.983	41.9828
PVP01_0517400	10.2834	16.468	9.60761	18.8321	10.1012	190.464	57.2957	19.0242	19.983	186.839
PVP01_0517500	30.8503	21.1288	0	5.13604	0	6.26528	10.6451	1.35887	39.966	22.4335
PVP01_0517600	339.353	161.884	56.4447	38.5203	16.162	70.1711	40.7019	161.366	14.9873	36.8551
PVP01_0517700	236.519	113.723	19.2152	31.6723	16.162	253.117	144.648	177.332	124.894	235.873
PVP01_0517800	236.519	260.692	86.4685	172.057	121.215	209.26	165.938	141.662	74.9363	52.2381
PVP01_0517900	123.401	65.2507	22.8181	60.7765	68.6883	73.9302	24.4211	46.881	74.9363	7.6915
PVP01_0518000	77.1258	194.198	3.60285	0	4.04049	18.7958	30.0568	24.4596	0	9.2939
PVP01_0518100	51.4172	45.3647	56.4447	77.8966	26.2632	72.6772	49.7815	181.749	64.9448	106.72
PVP01_0518200	82.2675	68.3578	92.4732	161.785	179.802	180.44	140.265	247.654	114.902	72.1078
PVP01_0518300	71.9841	16.7787	9.60761	7.70406	16.162	10.0244	13.4629	18.005	29.9745	16.024
PVP01_0518400	15.4252	7.45722	12.0095	1.71201	0	6.26528	5.00946	4.0766	24.9788	103.194
PVP01_0518500	41.1337	57.7934	22.8181	44.5124	28.2834	1560.05	417.038	134.528	479.592	1274.55
PVP01_0518600	5.14172	5.90363	1.20095	19.6882	8.08098	47.6161	28.1782	13.9284	19.983	28.8431
PVP01_0518700	61.7006	87.3116	180.143	325.283	410.11	244.346	258.614	396.11	144.877	54.4815
PVP01_0518800	5.14172	0.932152	0	1.71201	0	115.281	23.1688	4.41632	54.9533	76.915
PVP01_0518900	66.8423	69.9114	9.60761	2.56802	20.2024	48.8691	20.9771	4.0766	4.99575	62.8139
PVP01_0519000	277.653	85.4473	49.239	42.8003	24.2429	66.4119	27.552	62.5079	459.609	566.928
PVP01_0519100	41.1337	18.9538	14.4114	2.56802	12.1215	0	35.0662	9.17236	14.9873	37.1756
PVP01_0519200	51.4172	64.6292	13.2105	47.0804	16.162	80.1955	44.1459	49.9384	54.9533	22.754
PVP01_0519300	5.14172	46.9183	72.0571	60.7765	109.093	111.522	104.573	120.6	84.9278	30.766
PVP01_0519400	25.7086	27.6538	0	3.42403	8.08098	23.808	4.07019	13.5887	0	16.3444
PVP01_0519500	519.314	447.433	88.8704	92.4487	88.8908	175.428	135.569	372.67	294.749	120.821
PVP01_0519600	10.2834	18.0216	16.8133	56.4964	58.5871	25.0611	31.3091	44.5029	9.99151	36.8551
PVP01_0519700	71.9841	94.1474	184.946	188.321	216.166	87.7139	128.054	57.0725	109.907	33.3298
PVP01_0519800	102.834	198.238	42.0333	31.6723	40.4049	15.0367	75.7681	20.7227	34.9703	16.3444
PVP01_0519900	20.5669	11.8073	2.4019	6.84805	12.1215	2.50611	10.0189	4.41632	0	15.0625
PVP01_0520000	128.543	74.8829	38.4304	44.5124	40.4049	177.934	63.8707	63.5271	94.9193	59.9296
PVP01_0520100	56.5589	48.1612	128.502	136.105	125.255	27.5672	79.8383	25.1391	0	14.742
PVP01_0520200	61.7006	37.2861	9.60761	3.42403	6.06073	18.7958	6.88801	16.6461	9.99151	22.4335
PVP01_0520300	0	27.0324	42.0333	47.9364	22.2227	36.3386	52.5994	34.3114	9.99151	19.5492
PVP01_0520400	66.8423	63.0756	184.946	168.633	244.45	96.4852	82.343	62.5079	39.966	13.4601
PVP01_0520500	87.4092	153.494	40.8323	14.5521	4.04049	32.5794	77.6467	12.9092	0	213.439
PVP01_0520600	10.2834	1.8643	48.0381	32.5283	40.4049	10.0244	14.7153	4.75604	9.99151	16.024
PVP01_0520700	0	3.10717	0	2.56802	0	0	1.25237	0	0	4.16623
PVP01_0520800	10.2834	3.41789	9.60761	18.8321	28.2834	0	11.2713	8.15321	9.99151	4.48671
PVP01_0520900	0	5.59291	19.2152	0	10.1012	12.5306	8.76656	2.0383	0	49.0333
PVP01_0521000	92.5509	28.2753	46.8371	8.56007	0	0	11.2713	8.49293	24.9788	176.264
PVP01_0521100	0	11.4965	7.20571	0	4.04049	2.50611	8.45347	6.79434	9.99151	35.8937
PVP01_0521200	20.5669	5.59291	10.8086	17.1201	20.2024	6.26528	10.0189	2.71774	4.99575	54.161
PVP01_0521300	0	1.24287	0	0	0	0	0	0	0	5.76863
PVP01_0521400	61.7006	19.2645	2.4019	11.1281	4.04049	11.2775	8.45347	42.4646	29.9745	27.5612
PVP01_0521500	41.1337	89.4866	60.0476	119.841	84.8503	28.8203	75.1419	41.7852	9.99151	36.2141
PVP01_0521600	5.14172	9.94296	24.019	13.6961	12.1215	13.7836	5.63565	14.9476	9.99151	26.5998
PVP01_0521700	323.928	190.47	43.2342	35.9523	14.1417	76.4364	62.3052	121.619	259.779	324.325
PVP01_0521800	77.1258	41.0147	60.0476	89.0247	46.4656	91.473	68.567	169.519	129.89	81.0812
PVP01_0521900	10.2834	23.9252	31.2247	35.0963	38.3846	18.7958	13.1498	15.2873	0	5.44815
PVP01_0522000	15.4252	30.761	66.0523	58.2085	64.6478	27.5672	33.1877	15.9667	39.966	26.2793
PVP01_0522100	0	9.32152	27.6219	30.8162	58.5871	23.808	17.22	27.8568	0	3.84575
PVP01_0522200	0	5.2822	26.4209	16.2641	16.162	16.2897	22.5426	11.2107	0	24.0359
PVP01_0522300	0	9.32152	8.40666	27.3922	12.1215	17.5428	11.2713	32.9526	19.983	16.9854
PVP01_0522400	82.2675	235.524	462.366	499.052	456.575	248.105	278.025	240.52	309.737	95.5028
PVP01_0522500	25.7086	14.9144	19.2152	22.2562	58.5871	12.5306	23.4819	36.01	29.9745	14.1011
PVP01_0522600	46.2755	14.6037	19.2152	11.9841	16.162	37.5917	25.0473	22.4213	9.99151	34.9322
PVP01_0522700	77.1258	72.3972	193.353	219.994	206.065	177.934	233.253	742.961	1139.03	728.449
PVP01_0522800	0	11.8073	28.8228	58.2085	32.3239	27.5672	36.6317	23.7802	109.907	66.6597
PVP01_0522900	0	0	0	1.71201	0	2.50611	0	14.6078	29.9745	29.8046
PVP01_0523000	10.2834	0.932152	60.0476	14.5521	32.3239	17.5428	9.07965	6.11491	0	7.05054
PVP01_0523100	0	1.8643	1.20095	1.71201	0	3.75917	3.13091	4.0766	9.99151	0.640958
PVP01_0523200	0	0	0	12.8401	12.1215	7.51833	4.38328	9.51208	0	0
PVP01_0523300	0	0	265.41	142.097	161.62	28.8203	95.4929	29.2157	4.99575	24.9974
PVP01_0523400	0	3.72861	85.2675	58.2085	80.8098	2.50611	32.5615	105.992	354.699	788.379
PVP01_0523500	0	0	4.80381	3.42403	10.1012	0	7.51419	13.9284	9.99151	31.407
PVP01_0523600	0	0	0	0	0	0	1.87855	10.8709	59.949	9.61438
PVP01_0523700	0	0	12.0095	11.1281	16.162	1.25306	10.332	13.9284	29.9745	1.92288
PVP01_0523800	0	0	39.6314	17.9761	34.3442	0	7.2011	9.8518	0	0
PVP01_0523900	10.2834	7.45722	4.80381	8.56007	4.04049	2.50611	1.87855	15.627	0	0.640958
PVP01_0524000	5.14172	0.621435	223.377	339.835	298.996	190.464	153.102	96.1399	64.9448	124.666
PVP01_0524100	0	0	90.0713	56.4964	68.6883	27.5672	19.0986	39.7469	9.99151	82.3631
PVP01_0524200	0	1.24287	136.908	103.577	64.6478	17.5428	17.8462	23.1008	114.902	58.0067
PVP01_0524300	0	2.17502	9.60761	3.42403	4.04049	0	2.50473	11.8901	29.9745	19.5492
PVP01_0524400	0	0.621435	2.4019	3.42403	4.04049	0	2.50473	2.71774	0	0.640958
PVP01_0524500	0	2.48574	3.60285	0.856007	0	7.51833	3.7571	1.69859	9.99151	4.16623
PVP01_0524600	0	1.24287	2.4019	5.13604	0	11.2775	15.6546	79.8335	74.9363	42.6237
PVP01_0524700	0	5.59291	45.6361	24.8242	12.1215	0	10.9582	14.2681	39.966	29.8046
PVP01_0524900	0	0	0	0	4.04049	0	0	5.77519	189.839	59.6091
PVP01_0525000	0	0	0	1.71201	0	0	0	0.679434	14.9873	60.2501
PVP01_0525100	0	0	0	0	0	0	0	8.83264	39.966	38.4575
PVP01_0525200	25.7086	34.8003	40.8323	56.4964	16.162	8.77139	35.6924	14.6078	74.9363	140.69
PVP01_0525300	0	0.932152	15.6124	28.2482	24.2429	3.75917	2.19164	12.2298	0	6.40958
PVP01_0525400	0	3.10717	0	5.13604	0	8.77139	1.87855	2.37802	9.99151	10.8963
PVP01_0525500	10.2834	22.3717	78.0618	77.0406	92.9313	60.1466	47.5899	71.6803	59.949	26.5998
PVP01_0525600	71.9841	41.9468	22.8181	42.8003	16.162	57.6405	33.5008	17.3256	69.9406	13.7806
PVP01_0525700	35.992	215.638	66.0523	49.6484	36.3644	15.0367	47.5899	27.8568	9.99151	8.33246
PVP01_0525800	159.393	260.381	48.0381	52.2164	16.162	40.0978	68.2539	42.1249	29.9745	54.161
PVP01_0525900	20.5669	57.4827	24.019	3.42403	6.06073	16.2897	14.7153	14.9476	14.9873	6.73006
PVP01_0526000	10.2834	6.52507	4.80381	14.5521	52.5264	18.7958	10.0189	3.39717	0	12.4987
PVP01_0526100	0	3.10717	14.4114	9.41607	6.06073	5.01222	3.44401	2.0383	0	2.56383
PVP01_0526200	20.5669	120.869	117.693	67.6245	103.032	43.8569	94.8667	27.8568	0	111.527
PVP01_0526300	113.118	71.7757	181.344	216.57	240.409	157.885	187.229	252.75	274.766	250.615
PVP01_0526400	10.2834	15.8466	9.60761	2.56802	0	43.8569	32.5615	16.6461	64.9448	1339.6
PVP01_0526500	0	7.45722	15.6124	5.13604	0	7.51833	3.44401	1.69859	0	14.4216
PVP01_0526600	154.252	67.115	67.2533	53.0724	92.9313	60.1466	48.2161	34.9909	49.9575	83.6451
PVP01_0526700	10.2834	22.0609	51.6409	74.4726	58.5871	31.3264	39.1364	88.6662	29.9745	36.8551
PVP01_0526800	704.415	810.04	216.171	297.89	301.016	535.054	407.958	672.64	659.439	457.003
PVP01_0526900	30.8503	16.7787	57.6457	69.3365	56.5668	36.3386	44.459	30.2348	59.949	19.8697
PVP01_0527000	92.5509	23.3038	42.0333	17.1201	0	6.26528	11.2713	19.3639	159.864	142.934
PVP01_0527100	0	8.07865	12.0095	7.70406	6.06073	10.0244	5.00946	0.679434	29.9745	27.2407
PVP01_0527200	10.2834	9.63224	20.4162	11.9841	20.2024	2.50611	10.0189	9.17236	39.966	19.8697
PVP01_0527300	10.2834	51.8898	70.8561	80.4646	46.4656	26.3142	50.4077	41.1058	29.9745	67.3006
PVP01_0527400	935.793	321.592	312.247	184.041	157.579	192.97	122.419	282.984	484.588	880.356
PVP01_0527500	205.669	109.994	98.478	109.569	48.4859	142.848	95.4929	107.011	289.754	220.81
PVP01_0527600	15.4252	30.4503	202.961	208.866	191.923	151.62	141.204	163.064	134.885	95.1823
PVP01_0527700	498.747	614.599	202.961	302.17	220.207	349.602	274.894	1126.84	1808.46	879.074
PVP01_0527800	0	0	7.20571	16.2641	12.1215	10.0244	5.94874	4.41632	0	3.52527
PVP01_0527900	10.2834	11.4965	49.239	57.3525	64.6478	15.0367	30.0568	16.3064	24.9788	5.12767
PVP01_0528000	82.2675	62.7649	7.20571	5.13604	8.08098	7.51833	18.7855	63.1874	34.9703	12.8192
PVP01_0528100	92.5509	28.586	31.2247	40.2323	60.6073	40.0978	48.2161	100.217	179.847	28.2022
PVP01_0528200	20.5669	2.17502	4.80381	6.84805	0	111.522	41.6412	12.5695	39.966	148.061
PVP01_0528300	10.2834	12.4287	9.60761	10.2721	0	20.0489	3.7571	5.43547	0	30.4455
PVP01_0528400	102.834	21.7502	45.6361	13.6961	2.02024	22.555	3.7571	10.5312	59.949	143.895
PVP01_0528500	15.4252	15.8466	18.0143	18.8321	44.4454	16.2897	17.8462	16.3064	0	20.8311
PVP01_0528600	46.2755	8.70009	12.0095	6.84805	26.2632	13.7836	6.88801	8.83264	24.9788	11.8577
PVP01_0528700	5.14172	46.6076	24.019	22.2562	6.06073	70.1711	16.5938	29.5554	69.9406	58.6477
PVP01_0528800	154.252	240.806	194.554	142.097	195.964	150.367	153.102	179.371	214.817	53.8405
PVP01_0528900	0	22.6824	7.20571	5.13604	8.08098	7.51833	12.2106	3.39717	9.99151	10.8963
PVP01_0529000	97.6927	136.094	36.0285	123.265	64.6478	244.346	118.662	126.375	109.907	34.9322
PVP01_0529100	61.7006	24.8574	10.8086	3.42403	8.08098	10.0244	9.07965	16.3064	19.983	19.5492
PVP01_0529200	0	8.07865	26.4209	41.0883	38.3846	27.5672	30.683	13.9284	29.9745	31.7274
PVP01_0529300	570.731	544.998	366.29	382.635	351.523	353.362	297.124	589.069	249.788	205.107
PVP01_0529400	241.661	470.115	248.597	193.458	240.409	250.611	234.192	582.615	1393.82	418.225
PVP01_0529500	77.1258	98.1867	66.0523	59.0645	52.5264	53.8814	57.6088	125.695	309.737	84.286
PVP01_0529600	10.2834	12.118	0	10.2721	20.2024	41.3508	11.8975	20.383	9.99151	17.6264
PVP01_0529700	5.14172	18.9538	7.20571	15.4081	12.1215	50.1222	25.9866	21.4022	19.983	12.4987
PVP01_0529800	457.613	291.764	763.805	950.168	985.879	1211.7	832.51	6167.9	1723.54	780.687
PVP01_0529900	10.2834	9.94296	0	3.42403	0	20.0489	7.2011	3.73689	9.99151	15.383
PVP01_0530000	71.9841	34.4896	6.00476	4.28003	12.1215	51.3753	12.5237	28.1965	24.9788	66.0187
PVP01_0530100	30.8503	53.4434	9.60761	11.9841	0	5.01222	11.8975	9.51208	39.966	43.2647
PVP01_0530200	87.4092	56.5506	48.0381	25.6802	8.08098	122.799	25.0473	28.1965	59.949	178.507
PVP01_0530300	0	12.7394	13.2105	0.856007	0	8.77139	2.50473	0.679434	4.99575	27.8817
PVP01_0530400	0	3.10717	0	0	0	53.8814	12.5237	3.39717	29.9745	118.257
PVP01_0530500	0	18.643	1.20095	1.71201	0	17.5428	10.332	3.73689	0	26.2793
PVP01_0530600	71.9841	120.248	24.019	17.9761	32.3239	17.5428	39.7626	10.5312	9.99151	33.9708
PVP01_0530700	107.976	131.433	521.213	636.869	525.264	434.81	413.594	1577.99	379.677	225.617
PVP01_0530800	2550.29	893.934	580.059	170.345	70.7086	75.1833	208.832	249.013	1358.85	2482.11
PVP01_0530900	46.2755	110.305	464.768	482.788	434.353	124.052	269.885	200.093	154.868	29.8046
PVP01_0531000	354.779	370.375	450.357	496.484	527.284	453.606	375.084	709.329	429.635	240.039
PVP01_0531100	51.4172	22.9931	13.2105	8.56007	4.04049	27.5672	7.82729	7.13406	9.99151	16.9854
PVP01_0531200	0	20.5073	117.693	130.969	141.417	60.1466	56.9826	39.0675	39.966	23.395
PVP01_0531300	20.5669	41.0147	12.0095	14.5521	12.1215	27.5672	17.8462	29.8951	9.99151	34.6118
PVP01_0531400	10.2834	5.59291	24.019	20.5442	38.3846	26.3142	12.5237	5.43547	0	10.5758
PVP01_0531500	51.4172	79.8544	15.6124	8.56007	6.06073	13.7836	19.0986	20.7227	29.9745	91.0161
PVP01_0531600	0	8.70009	9.60761	11.9841	8.08098	2.50611	5.94874	4.75604	0	2.56383
PVP01_0531700	0	15.8466	20.4162	5.13604	6.06073	32.5794	13.1498	7.47378	0	8.65294
PVP01_0531800	20.5669	31.6932	8.40666	3.42403	0	18.7958	11.8975	27.5171	9.99151	12.8192
PVP01_0531900	20.5669	9.0108	7.20571	0	0	7.51833	2.50473	14.9476	0	7.05054
PVP01_0532000	71.9841	64.0078	54.0428	9.41607	0	68.918	65.4361	25.1391	19.983	181.071
PVP01_0532100	71.9841	61.522	72.0571	71.9046	96.9717	88.9669	67.3147	147.437	54.9533	70.5054
PVP01_0532200	41.1337	12.118	46.8371	29.1042	12.1215	37.5917	15.3415	16.6461	69.9406	54.161
PVP01_0532300	390.771	594.713	1264.6	1324.24	1343.46	624.021	977.471	833.666	299.745	368.872
PVP01_0532400	0	4.66076	1.20095	0.856007	0	3.75917	0	9.17236	0	0.640958
PVP01_0532500	0	1.8643	9.60761	0	0	15.0367	0.626183	32.9526	189.839	78.8379
PVP01_0532600	41.1337	35.7325	160.927	188.321	212.126	35.0855	138.7	223.874	289.754	667.558
PVP01_0532700	20.5669	11.4965	140.511	118.985	98.992	72.6772	61.0528	92.403	224.809	336.503
PVP01_0532800	0	60.2792	21.6171	0	0	2.50611	19.0986	6.45462	0	1.28192
PVP01_0532900	20.5669	16.468	212.568	245.674	260.612	61.3997	135.882	179.031	689.414	828.439
PVP01_0533000	0	6.83578	21.6171	35.0963	40.4049	17.5428	25.0473	74.7378	289.754	355.732
PVP01_0533100	0	38.8397	97.2771	24.8242	20.2024	7.51833	68.2539	23.1008	449.618	171.456
PVP01_0533200	0	0.621435	55.2438	35.9523	28.2834	2.50611	27.239	16.3064	59.949	111.847
PVP01_0533300	0	3.72861	8.40666	10.2721	2.02024	0	2.50473	2.37802	0	0
PVP01_0533400	0	0	0	1.71201	0	2.50611	0.313091	0.339717	0	0
PVP01_0533500	0	0	0	0	0	0	0	0.679434	0	0
PVP01_0533600	0	0	0	0	0	2.50611	0	1.01915	0	2.56383
PVP01_0533700	0	0	19.2152	0	0	0	8.45347	328.506	434.631	2117.41
PVP01_0533800	0	0	22.8181	24.8242	2.02024	2.50611	12.5237	3.39717	29.9745	37.4961
PVP01_0533900	0	0	0	0	0	0	1.56546	2.0383	0	0.640958
PVP01_0534000	0	0	0	3.42403	0	5.01222	4.38328	1.35887	9.99151	8.33246
PVP01_0534100	0	4.35004	9.60761	19.6882	10.1012	0	0.626183	0.679434	0	8.33246
PVP01_0534200	0	0	6.00476	6.84805	0	0	0.626183	0.679434	9.99151	63.4549
PVP01_0534300	0	0.932152	18.0143	13.6961	12.1215	5.01222	1.56546	67.6037	0	11.5373
PVP01_0534400	0	0	18.0143	5.99205	0	0	0	1.35887	0	0
PVP01_0534500	0	2.48574	15.6124	3.42403	0	2.50611	3.13091	0	0	19.8697
PVP01_0534600	0	0.621435	6.00476	5.13604	0	2.50611	4.69637	3.39717	0	1.92288
PVP01_0534700	0	0.621435	3.60285	0	0	0	0	0.339717	0	0
PVP01_0534800	0	0	4.80381	1.71201	8.08098	0	2.19164	0	0	16.024
PVP01_0534900	0	0	9.60761	4.28003	0	0	3.7571	0.679434	29.9745	8.01198
PVP01_0535000	0	0.310717	0	1.71201	0	0	0	0	0	0
PVP01_0535100	0	0	2.4019	0	0	0	0	0	0	0
PVP01_0600100	0	0	0	0	2.02024	0	0.939274	0	0	1.92288
PVP01_0600200	0	0	0	0	0	0	5.63565	0	0	0
PVP01_0600300	0	0	0	0	0	0	0	1.35887	99.9151	0
PVP01_0600400	0	1.24287	21.6171	25.6802	18.1822	1.25306	5.32255	0.679434	0	12.4987
PVP01_0600500	0	0.621435	12.0095	6.84805	12.1215	5.01222	3.7571	0	0	5.76863
PVP01_0600600	0	0	0	0	0	0	0.626183	4.75604	29.9745	5.12767
PVP01_0600700	20.5669	2.17502	0	5.13604	0	0	1.87855	4.0766	19.983	0.961438
PVP01_0600800	0	0.310717	0	0	8.08098	0	5.32255	0.339717	0	1.28192
PVP01_0600900	10.2834	7.76793	122.497	86.4567	109.093	12.5306	45.7114	36.3497	259.779	96.7847
PVP01_0601000	0	2.79646	4.80381	0.856007	12.1215	0	2.50473	160.007	529.55	703.452
PVP01_0601100	0	1.8643	43.2342	11.1281	26.2632	33.8325	42.5804	73.0392	9.99151	50.3152
PVP01_0601200	236.519	164.68	1401.51	1163.31	1092.95	191.717	652.796	224.893	204.826	297.725
PVP01_0601300	0	0	0	1.71201	0	0	0.626183	13.9284	0	6.0891
PVP01_0601400	0	0.621435	0	18.8321	8.08098	7.51833	4.38328	36.6894	0	19.8697
PVP01_0601500	257.086	127.705	487.586	744.726	545.466	899.694	463.688	809.886	814.308	39.0985
PVP01_0601600	10.2834	21.1288	68.4542	39.3763	56.5668	15.0367	30.683	360.1	394.665	447.709
PVP01_0601700	0	4.97148	7.20571	0	0	0	1.25237	256.486	64.9448	74.6716
PVP01_0601800	30.8503	18.0216	2.4019	3.42403	0	5.01222	11.8975	74.398	19.983	3.84575
PVP01_0601900	0	2.48574	15.6124	13.6961	20.2024	56.3875	12.2106	149.476	949.193	320.479
PVP01_0602000	0	13.6716	43.2342	53.9284	42.4251	11.2775	61.9921	46.2015	29.9745	3.20479
PVP01_0602100	0	0	1.20095	0	0	7.51833	1.87855	0	0	0.640958
PVP01_0602200	87.4092	34.4896	79.2628	54.7844	68.6883	60.1466	37.2579	48.5795	0	103.515
PVP01_0602300	159.393	51.8898	0	5.13604	0	2.50611	8.76656	14.6078	0	7.6915
PVP01_0602400	20.5669	9.0108	15.6124	20.5442	12.1215	8.77139	10.9582	13.9284	19.983	22.754
PVP01_0602500	149.11	100.051	4.80381	11.1281	12.1215	37.5917	13.1498	34.6511	9.99151	18.9083
PVP01_0602600	66.8423	58.7256	10.8086	3.42403	4.04049	37.5917	37.2579	15.9667	39.966	132.358
PVP01_0602700	5.14172	14.6037	7.20571	5.99205	0	16.2897	12.5237	61.8285	9.99151	25.3179
PVP01_0602800	113.118	185.188	97.2771	154.081	159.599	147.86	184.098	257.506	119.898	53.8405
PVP01_0602900	0	12.4287	2.4019	15.4081	4.04049	46.363	20.0379	18.005	49.9575	54.161
PVP01_0603000	66.8423	177.109	58.8466	76.1846	74.749	110.269	116.783	95.8002	39.966	63.4549
PVP01_0603100	97.6927	181.77	92.4732	161.785	115.154	142.848	162.808	138.265	214.817	35.8937
PVP01_0603200	61.7006	18.3323	14.4114	9.41607	4.04049	18.7958	15.9677	6.11491	0	19.8697
PVP01_0603300	51.4172	16.7787	19.2152	18.8321	8.08098	8.77139	8.14038	8.15321	9.99151	20.5107
PVP01_0603400	1352.27	1099.32	80.4637	102.721	54.5466	829.522	291.801	229.309	269.771	678.775
PVP01_0603500	82.2675	196.995	66.0523	78.7526	64.6478	75.1833	111.461	102.595	29.9745	76.5945
PVP01_0603600	15.4252	8.70009	22.8181	20.5442	16.162	75.1833	41.015	15.2873	29.9745	99.3485
PVP01_0603700	0	4.03933	7.20571	12.8401	14.1417	36.3386	10.0189	19.0242	9.99151	17.9468
PVP01_0603800	241.661	112.48	145.315	254.234	222.227	317.023	202.883	671.281	484.588	62.173
PVP01_0603900	632.431	680.782	217.372	321.859	272.733	280.684	283.035	377.086	574.512	325.607
PVP01_0604000	25.7086	50.3362	15.6124	24.8242	26.2632	25.0611	34.127	82.2115	59.949	40.7009
PVP01_0604100	118.26	87.3116	9.60761	16.2641	16.162	100.244	63.5576	114.824	194.834	65.6982
PVP01_0604200	545.022	580.731	283.425	291.042	408.089	367.145	280.843	1414.92	409.652	98.0666
PVP01_0604300	370.204	165.923	25.22	41.0883	0	895.934	185.037	137.585	789.329	726.847
PVP01_0604400	0	8.70009	0	5.13604	0	109.016	25.0473	7.47378	19.983	113.45
PVP01_0604500	185.102	25.7895	9.60761	18.8321	0	263.142	78.899	54.015	439.626	543.853
PVP01_0604600	56.5589	148.834	254.602	325.283	315.158	185.452	216.346	136.566	79.9321	48.7128
PVP01_0604700	159.393	228.999	18.0143	33.3843	38.3846	62.6528	79.5252	81.8718	74.9363	51.9176
PVP01_0604800	205.669	495.284	66.0523	77.0406	44.4454	101.497	162.808	211.983	54.9533	82.6836
PVP01_0604900	560.447	602.17	28.8228	35.9523	48.4859	130.318	76.0812	99.1974	154.868	116.013
PVP01_0605000	71.9841	22.6824	25.22	32.5283	84.8503	112.775	38.1972	89.6853	44.9618	18.9083
PVP01_0605100	5.14172	10.8751	6.00476	4.28003	0	25.0611	8.76656	4.41632	9.99151	7.37102
PVP01_0605200	41.1337	41.3254	88.8704	135.249	113.134	61.3997	68.567	81.8718	79.9321	28.8431
PVP01_0605300	51.4172	19.5752	18.0143	8.56007	8.08098	31.3264	9.70583	15.9667	44.9618	119.218
PVP01_0605400	185.102	47.5398	30.0238	82.1767	12.1215	2962.22	489.675	209.605	1278.91	1647.9
PVP01_0605500	61.7006	67.4257	6.00476	33.3843	54.5466	167.909	68.8801	132.829	94.9193	315.352
PVP01_0605600	46.2755	98.1867	54.0428	65.9125	82.83	200.489	123.984	153.212	174.851	95.1823
PVP01_0605700	5.14172	30.1396	31.2247	70.1926	46.4656	75.1833	44.7721	100.217	44.9618	13.4601
PVP01_0605800	457.613	196.684	234.185	309.874	305.057	288.203	233.879	666.525	724.384	494.82
PVP01_0605900	113.118	32.6253	94.8752	95.0168	74.749	191.717	91.7358	409.699	239.796	115.693
PVP01_0606000	46.2755	24.8574	4.80381	10.2721	10.1012	77.6894	3.7571	4.75604	0	5.76863
PVP01_0606100	251.944	664.003	164.53	184.041	214.146	230.562	291.175	201.792	69.9406	121.141
PVP01_0606200	174.818	128.637	38.4304	76.1846	68.6883	140.342	73.8896	251.391	49.9575	58.6477
PVP01_0606300	277.653	348.314	204.162	249.098	266.672	419.773	268.632	720.2	174.851	146.779
PVP01_0606400	267.369	138.891	55.2438	23.9682	10.1012	85.2077	19.4117	49.259	164.86	222.413
PVP01_0606500	30.8503	101.294	36.0285	75.3286	82.83	82.7016	69.1932	65.5654	39.966	36.2141
PVP01_0606600	35.992	33.5575	30.0238	71.9046	74.749	55.1344	36.0055	73.3789	29.9745	29.1636
PVP01_0606700	154.252	167.166	32.4257	73.6166	52.5264	112.775	67.6278	104.633	199.83	198.377
PVP01_0606800	92.5509	177.42	57.6457	81.3206	98.992	104.004	75.455	56.7328	39.966	325.286
PVP01_0606900	1444.82	759.083	831.058	816.63	781.835	718.001	568.574	1650.69	1293.9	884.202
PVP01_0607000	581.014	795.747	46.8371	16.2641	8.08098	83.9547	143.709	190.921	184.843	182.032
PVP01_0607100	277.653	504.916	60.0476	35.9523	16.162	88.9669	122.732	118.222	49.9575	179.148
PVP01_0607200	123.401	88.5545	174.138	150.657	244.45	169.162	156.859	371.311	304.741	223.054
PVP01_0607300	0	4.66076	48.0381	33.3843	42.4251	26.3142	14.0891	10.1915	49.9575	20.5107
PVP01_0607400	30.8503	32.0039	92.4732	77.0406	52.5264	7.51833	55.7303	15.9667	9.99151	29.8046
PVP01_0607500	0	0	12.0095	3.42403	8.08098	0	2.50473	4.0766	0	4.16623
PVP01_0607600	56.5589	146.969	97.2771	47.9364	119.194	80.1955	104.886	33.632	69.9406	157.355
PVP01_0607700	10.2834	11.8073	2.4019	20.5442	16.162	10.0244	13.1498	4.75604	0	92.298
PVP01_0607800	0	27.3431	92.4732	73.6166	66.6681	71.4241	45.3983	67.6037	49.9575	100.951
PVP01_0607900	30.8503	2.79646	2.4019	0.856007	4.04049	3.75917	8.14038	33.9717	0	28.2022
PVP01_0608000	41.1337	25.7895	40.8323	23.1122	28.2834	32.5794	28.1782	21.4022	0	18.5878
PVP01_0608100	30.8503	41.0147	9.60761	12.8401	4.04049	26.3142	20.3509	22.761	9.99151	33.6503
PVP01_0608200	118.26	98.1867	12.0095	5.99205	0	73.9302	29.4306	17.6653	4.99575	44.2261
PVP01_0608300	2154.38	456.133	802.235	588.933	624.256	403.484	317.788	518.408	1743.52	3056.73
PVP01_0608400	0	3.41789	61.2485	39.3763	54.5466	10.0244	17.5331	13.249	0	23.0745
PVP01_0608500	5.14172	9.0108	16.8133	20.5442	10.1012	8.77139	13.4629	12.5695	29.9745	31.0865
PVP01_0608600	195.385	101.605	26.4209	22.2562	26.2632	80.1955	55.1041	22.761	64.9448	252.217
PVP01_0608700	15.4252	36.3539	27.6219	0.856007	6.06073	3.75917	9.39274	3.73689	0	34.6118
PVP01_0608800	92.5509	112.169	57.6457	38.5203	12.1215	42.6039	28.8044	32.6128	29.9745	128.512
PVP01_0608900	61.7006	18.3323	38.4304	6.84805	0	16.2897	1.25237	7.81349	79.9321	73.7102
PVP01_0609000	51.4172	14.293	0	5.99205	4.04049	32.5794	1.25237	4.75604	0	10.8963
PVP01_0609100	3203.29	3137.31	1127.69	1268.6	1361.64	1419.71	1266.45	3797.36	5115.65	2082.15
PVP01_0609200	30.8503	10.5644	18.0143	33.3843	56.5668	45.11	31.3091	16.6461	9.99151	16.6649
PVP01_0609300	41.1337	11.4965	13.2105	11.9841	0	46.363	15.6546	10.1915	29.9745	60.891
PVP01_0609400	0	7.76793	12.0095	11.9841	36.3644	2.50611	4.07019	4.0766	0	5.76863
PVP01_0609500	15.4252	18.643	2.4019	9.41607	8.08098	7.51833	13.4629	3.39717	14.9873	25.9588
PVP01_0609600	113.118	33.8682	15.6124	5.99205	0	48.8691	11.8975	8.83264	64.9448	129.794
PVP01_0609700	10.2834	7.1465	16.8133	20.5442	34.3442	26.3142	22.2295	15.9667	19.983	23.0745
PVP01_0609800	20.5669	23.6145	74.459	89.0247	103.032	32.5794	62.6183	77.7952	59.949	21.1516
PVP01_0609900	30.8503	36.9754	44.4352	59.0645	58.5871	45.11	45.7114	49.259	44.9618	15.7035
PVP01_0610000	1439.68	2032.4	1405.11	1815.59	1567.71	1278.12	1783.68	2093.34	4805.92	2873.1
PVP01_0610100	51.4172	25.7895	44.4352	83.0327	115.154	114.028	72.3241	73.3789	29.9745	43.2647
PVP01_0610200	627.29	423.508	80.4637	47.9364	48.4859	189.211	100.189	402.904	1363.84	723.321
PVP01_0610300	1295.71	824.644	86.4685	34.2403	52.5264	107.763	130.559	249.013	324.724	281.06
PVP01_0610400	179.96	73.9507	22.8181	11.1281	24.2429	30.0733	26.9259	41.1058	69.9406	50.9562
PVP01_0610500	169.677	209.734	157.325	184.041	240.409	204.248	199.126	125.356	114.902	75.6331
PVP01_0610600	61.7006	112.79	7.20571	1.71201	0	38.8447	35.3793	11.5504	59.949	70.5054
PVP01_0610700	1773.89	470.426	277.42	268.786	262.632	478.667	241.393	326.808	1843.43	2063.57
PVP01_0610800	35.992	6.21435	14.4114	15.4081	10.1012	2.50611	8.76656	14.9476	19.983	21.7926
PVP01_0610900	10.2834	33.5575	7.20571	10.2721	12.1215	26.3142	30.683	7.47378	0	66.3392
PVP01_0611000	5.14172	13.0501	4.80381	3.42403	8.08098	5.01222	5.00946	7.47378	14.9873	25.6383
PVP01_0611100	627.29	504.294	27.6219	5.13604	4.04049	111.522	98.3107	77.7952	104.911	188.121
PVP01_0611200	447.33	373.172	50.44	126.689	206.065	265.648	170.322	261.242	429.635	345.797
PVP01_0611300	15.4252	10.5644	2.4019	15.4081	10.1012	78.9425	48.5292	18.005	99.9151	194.21
PVP01_0611400	10.2834	8.38937	26.4209	27.3922	16.162	47.6161	21.6033	30.2348	19.983	66.3392
PVP01_0611500	20.5669	15.8466	12.0095	18.8321	8.08098	38.8447	40.0757	24.4596	39.966	84.286
PVP01_0611600	61.7006	41.9468	22.8181	15.4081	2.02024	50.1222	6.57492	11.2107	9.99151	121.462
PVP01_0611700	0	1.8643	0	0	0	0	0.626183	0	0	8.33246
PVP01_0611800	154.252	84.2044	18.0143	18.8321	10.1012	157.885	47.2768	1640.15	484.588	264.075
PVP01_0611900	143.968	217.502	540.428	562.396	577.79	205.501	362.247	276.869	144.877	60.5706
PVP01_0612000	46.2755	26.1003	2.4019	0.856007	0	5.01222	6.57492	7.81349	0	39.4189
PVP01_0612100	87.4092	21.1288	13.2105	28.2482	16.162	60.1466	22.8557	63.1874	9.99151	9.61438
PVP01_0612200	82.2675	18.0216	27.6219	51.3604	38.3846	72.6772	25.9866	124.676	179.847	41.9828
PVP01_0612300	82.2675	71.7757	26.4209	43.6563	72.7288	18.7958	32.2484	66.5845	19.983	33.9708
PVP01_0612400	3336.98	3674.23	124.899	87.3127	98.992	611.491	497.189	1438.7	654.444	534.559
PVP01_0612500	0	5.2822	92.4732	29.9602	101.012	15.0367	24.7342	31.254	0	5.12767
PVP01_0612600	41.1337	13.9823	15.6124	4.28003	0	48.8691	26.6128	8.15321	34.9703	92.6185
PVP01_0612700	25.7086	25.7895	72.0571	90.7367	72.7288	141.595	87.3525	100.556	204.826	157.676
PVP01_0612800	25.7086	95.0795	30.0238	10.2721	12.1215	3.75917	29.7437	17.6653	0	52.2381
PVP01_0612900	77.1258	189.538	863.484	921.063	882.847	126.559	413.594	205.869	34.9703	73.3897
PVP01_0613000	66.8423	10.8751	0	11.1281	8.08098	150.367	50.4077	20.383	49.9575	154.15
PVP01_0613100	102.834	93.8367	54.0428	70.1926	44.4454	60.1466	73.8896	73.7186	49.9575	46.4695
PVP01_0613200	118.26	242.67	114.09	133.537	103.032	131.571	106.138	86.6279	79.9321	29.1636
PVP01_0613300	10.2834	30.1396	12.0095	0	8.08098	13.7836	9.70583	4.0766	0	7.37102
PVP01_0613400	15.4252	27.6538	52.8419	72.7606	20.2024	83.9547	42.2673	65.2257	129.89	63.4549
PVP01_0613500	10.2834	21.7502	72.0571	89.0247	84.8503	45.11	46.6506	52.3164	64.9448	72.7488
PVP01_0613600	143.968	154.427	85.2675	91.5927	68.6883	169.162	73.8896	141.662	84.9278	69.2235
PVP01_0613700	0	7.76793	0	0.856007	8.08098	18.7958	4.07019	38.7277	0	29.8046
PVP01_0613800	0	14.9144	2.4019	1.71201	0	27.5672	14.4022	69.642	0	79.4788
PVP01_0613900	15.4252	34.1789	2.4019	3.42403	4.04049	25.0611	20.664	5.43547	9.99151	28.8431
PVP01_0614000	0	8.07865	0	0	0	5.01222	5.00946	16.9859	0	12.4987
PVP01_0614100	20.5669	6.52507	9.60761	8.56007	8.08098	111.522	50.7208	16.9859	29.9745	119.539
PVP01_0614200	5.14172	21.1288	51.6409	66.7685	101.012	85.2077	44.7721	40.766	9.99151	28.2022
PVP01_0614300	51.4172	38.8397	81.6647	56.4964	60.6073	77.6894	32.5615	30.9143	19.983	18.9083
PVP01_0614400	10.2834	18.3323	9.60761	33.3843	8.08098	71.4241	35.6924	39.0675	39.966	8.33246
PVP01_0614500	143.968	110.926	129.703	148.089	161.62	85.2077	107.703	66.5845	59.949	38.778
PVP01_0614600	0	2.79646	9.60761	7.70406	4.04049	10.0244	7.51419	11.2107	4.99575	15.0625
PVP01_0614700	30.8503	6.21435	396.314	632.589	678.802	119.04	206.014	104.293	39.966	19.5492
PVP01_0614800	20.5669	9.94296	2.4019	12.8401	4.04049	18.7958	5.00946	9.8518	29.9745	5.12767
PVP01_0614900	15.4252	34.4896	8.40666	17.9761	24.2429	21.3019	30.9961	24.1199	29.9745	24.9974
PVP01_0615000	997.493	1518.79	169.334	19.6882	0	135.33	231.061	157.629	244.792	448.991
PVP01_0615100	20.5669	26.411	33.6266	36.8083	34.3442	46.363	26.6128	27.5171	14.9873	29.4841
PVP01_0615200	82.2675	134.541	94.8752	123.265	76.7693	91.473	83.9085	132.49	104.911	68.903
PVP01_0615300	15.4252	7.1465	2.4019	23.1122	10.1012	2.50611	10.6451	17.6653	0	4.80719
PVP01_0615400	41.1337	67.4257	82.8656	111.281	80.8098	38.8447	34.7531	394.412	159.864	157.676
PVP01_0615500	10.2834	4.97148	2.4019	0	0	5.01222	5.00946	3.39717	0	2.88431
PVP01_0615600	46.2755	88.5545	90.0713	132.681	82.83	45.11	105.825	46.2015	24.9788	38.137
PVP01_0615700	30.8503	58.7256	33.6266	64.2005	84.8503	60.1466	44.1459	99.8768	34.9703	6.0891
PVP01_0615800	0	1.8643	24.019	32.5283	34.3442	7.51833	18.1593	26.4979	0	6.0891
PVP01_0615900	51.4172	35.4218	42.0333	41.0883	16.162	53.8814	38.8233	38.0483	9.99151	31.7274
PVP01_0616000	30.8503	11.4965	4.80381	13.6961	8.08098	550.091	177.836	22.761	114.902	753.126
PVP01_0616100	41.1337	16.468	52.8419	62.4885	4.04049	781.906	484.666	86.9676	194.834	1813.59
PVP01_0616200	0	1.8643	25.22	16.2641	16.162	7.51833	16.5938	18.6844	0	2.56383
PVP01_0616300	20.5669	10.8751	2.4019	5.13604	8.08098	353.362	87.0394	91.7236	174.851	267.921
PVP01_0616400	113.118	217.813	36.0285	5.13604	0	92.7261	51.0339	26.8376	44.9618	92.6185
PVP01_0616500	174.818	142.309	9.60761	16.2641	30.3037	47.6161	55.1041	55.7136	59.949	82.0427
PVP01_0616600	20.5669	46.6076	49.239	64.2005	58.5871	48.8691	64.8099	89.3456	29.9745	8.65294
PVP01_0616700	77.1258	68.6685	50.44	40.2323	66.6681	119.04	43.2066	69.642	74.9363	45.8285
PVP01_0616800	30.8503	43.1897	28.8228	14.5521	32.3239	5.01222	25.3604	7.47378	0	25.9588
PVP01_0616900	0	47.229	7.20571	2.56802	4.04049	15.0367	14.4022	7.81349	0	7.37102
PVP01_0617000	0	5.2822	7.20571	5.13604	4.04049	8.77139	3.7571	2.71774	0	5.44815
PVP01_0617100	35.992	8.38937	62.4495	77.0406	82.83	43.8569	40.0757	65.5654	9.99151	13.4601
PVP01_0617200	282.795	478.194	146.516	116.417	151.518	150.367	164.686	320.013	344.707	246.128
PVP01_0617300	35.992	7.76793	6.00476	11.1281	0	42.6039	17.22	12.5695	9.99151	42.6237
PVP01_0617400	0	13.3608	44.4352	52.2164	46.4656	26.3142	29.4306	24.7993	29.9745	63.1344
PVP01_0617500	66.8423	13.3608	2.4019	12.8401	20.2024	46.363	27.8651	30.5745	9.99151	34.9322
PVP01_0617600	10.2834	48.7826	36.0285	36.8083	36.3644	17.5428	30.683	15.2873	9.99151	38.778
PVP01_0617700	0	8.70009	22.8181	41.0883	44.4454	17.5428	23.4819	12.9092	9.99151	30.766
PVP01_0617800	10.2834	40.0825	28.8228	17.9761	20.2024	28.8203	18.7855	21.0625	0	26.5998
PVP01_0617900	0	5.2822	46.8371	89.0247	50.5061	50.1222	40.7019	21.7419	29.9745	19.8697
PVP01_0618000	41.1337	40.0825	168.133	250.81	216.166	208.007	142.144	326.808	49.9575	60.891
PVP01_0618100	10.2834	30.1396	12.0095	33.3843	28.2834	65.1589	31.6222	99.1974	9.99151	17.3059
PVP01_0618200	493.605	759.083	1525.21	1745.4	1818.22	1007.46	925.498	1502.91	629.465	402.201
PVP01_0618300	1537.37	3332.44	222.176	46.2244	8.08098	147.86	402.009	463.714	794.325	1132.25
PVP01_0618400	30.8503	17.7109	20.4162	25.6802	16.162	15.0367	22.2295	12.9092	0	12.4987
PVP01_0618500	46.2755	7.45722	122.497	132.681	137.377	53.8814	59.1743	33.9717	49.9575	21.7926
PVP01_0618600	51.4172	107.508	198.157	225.986	175.761	233.068	159.364	139.624	169.856	53.8405
PVP01_0618700	10.2834	120.558	146.516	155.793	121.215	87.7139	113.026	126.035	104.911	56.7248
PVP01_0618800	20.5669	30.761	100.88	85.6007	52.5264	40.0978	60.1136	41.1058	19.983	43.9056
PVP01_0618900	10.2834	13.9823	14.4114	6.84805	0	296.974	83.9085	24.4596	49.9575	281.381
PVP01_0619000	10.2834	67.7364	30.0238	29.1042	12.1215	13.7836	33.8139	7.81349	19.983	69.2235
PVP01_0619100	30.8503	36.3539	63.6504	39.3763	42.4251	11.2775	30.0568	13.249	29.9745	8.01198
PVP01_0619200	10.2834	23.9252	32.4257	8.56007	24.2429	6.26528	21.6033	8.15321	0	16.024
PVP01_0619300	82.2675	45.3647	22.8181	15.4081	26.2632	10.0244	22.5426	7.47378	9.99151	31.407
PVP01_0619400	0	0.932152	0	0	4.04049	20.0489	1.25237	9.17236	19.983	7.6915
PVP01_0619500	92.5509	78.6115	60.0476	51.3604	76.7693	117.787	64.4968	55.0342	139.881	135.242
PVP01_0619600	82.2675	68.6685	50.44	42.8003	78.7895	67.665	71.3848	102.595	89.9236	75.6331
PVP01_0619700	20.5669	14.6037	4.80381	5.13604	0	17.5428	11.8975	15.2873	0	18.5878
PVP01_0619800	25.7086	3.41789	4.80381	0	0	15.0367	14.0891	3.05745	0	11.5373
PVP01_0619900	0	3.10717	0	3.42403	16.162	10.0244	14.7153	4.0766	0	13.1396
PVP01_0620000	123.401	186.12	299.037	273.922	353.543	81.4486	152.789	107.69	84.9278	33.3298
PVP01_0620100	51.4172	27.0324	73.258	47.9364	90.911	116.534	43.5197	90.7045	79.9321	96.4642
PVP01_0620200	10.2834	9.0108	0	0	0	5.01222	0.626183	5.43547	0	1.28192
PVP01_0620300	159.393	97.5653	6.00476	1.71201	2.02024	36.3386	14.7153	622.022	39.966	14.1011
PVP01_0620400	663.282	905.741	74.459	0	0	10.0244	108.33	21.0625	0	1.92288
PVP01_0620500	30.8503	13.9823	0	0	0	5.01222	1.25237	5.77519	0	0.961438
PVP01_0620600	318.787	272.188	42.0333	1.71201	0	40.0978	51.0339	26.4979	19.983	26.2793
PVP01_0620700	30.8503	1.24287	0	0	0	0	0.939274	139.963	0	1.6024
PVP01_0620800	138.826	186.12	92.4732	155.793	169.701	213.019	202.883	215.041	354.699	117.295
PVP01_0620900	15.4252	2.17502	0	0.856007	0	0	0	136.227	9.99151	1.92288
PVP01_0621000	20.5669	15.5359	7.20571	4.28003	4.04049	13.7836	8.76656	7.47378	0	35.5732
PVP01_0621100	61.7006	16.7787	24.019	17.9761	8.08098	20.0489	20.0379	5.43547	29.9745	43.9056
PVP01_0621200	61.7006	82.0294	25.22	21.4002	26.2632	52.6283	48.8423	22.0816	19.983	53.1995
PVP01_0621300	205.669	256.342	469.572	363.803	395.968	97.7383	255.483	291.477	344.707	425.276
PVP01_0621400	51.4172	63.6971	16.8133	27.3922	24.2429	63.9058	36.3186	28.1965	29.9745	104.476
PVP01_0621500	0	7.45722	36.0285	45.3684	54.5466	35.0855	26.2997	15.627	0	40.0599
PVP01_0621600	20.5669	11.1858	2.4019	1.71201	0	18.7958	21.2902	3.73689	0	114.411
PVP01_0621700	102.834	33.2468	142.913	127.545	113.134	86.4608	83.2823	23.7802	109.907	77.8764
PVP01_0621800	25.7086	4.66076	14.4114	18.8321	20.2024	10.0244	10.9582	16.6461	0	18.5878
PVP01_0621900	51.4172	13.0501	4.80381	4.28003	4.04049	13.7836	6.88801	10.1915	0	22.754
PVP01_0622000	10.2834	35.4218	82.8656	66.7685	72.7288	15.0367	38.1972	33.2923	9.99151	17.3059
PVP01_0622100	0	1.24287	55.2438	56.4964	60.6073	5.01222	19.0986	5.09576	0	4.16623
PVP01_0622200	20.5669	18.9538	62.4495	50.5044	38.3846	20.0489	24.7342	21.0625	59.949	65.3778
PVP01_0622300	0	7.1465	12.0095	5.99205	16.162	3.75917	8.14038	6.11491	0	11.2168
PVP01_0622400	143.968	210.356	135.707	59.9205	48.4859	12.5306	98.9369	12.5695	9.99151	17.6264
PVP01_0622500	0	5.59291	32.4257	39.3763	40.4049	11.2775	23.7949	15.2873	0	7.37102
PVP01_0622600	0	1.24287	9.60761	5.13604	12.1215	0	4.07019	2.71774	9.99151	17.6264
PVP01_0622700	0	2.79646	19.2152	12.8401	0	2.50611	7.51419	6.11491	19.983	49.3538
PVP01_0622800	41.1337	24.5467	0	4.28003	0	7.51833	7.2011	10.1915	0	10.2553
PVP01_0622900	0	2.48574	1.20095	0	0	2.50611	1.25237	0.679434	9.99151	0
PVP01_0623000	0	0	2.4019	11.9841	4.04049	3.75917	8.14038	44.5029	29.9745	56.0839
PVP01_0623100	848.384	1946.64	1154.11	1252.34	1476.8	385.941	1178.48	752.134	229.805	187.16
PVP01_0623200	0	0	0	0	4.04049	2.50611	1.87855	4.75604	84.9278	94.8618
PVP01_0623300	0	0.621435	168.133	113.849	119.194	16.2897	40.0757	24.1199	0	12.4987
PVP01_0623400	0	0	49.239	30.8162	12.1215	2.50611	8.45347	4.0766	59.949	93.9004
PVP01_0623500	20.5669	13.3608	850.274	562.396	618.195	111.522	249.847	374.708	1079.08	1638.29
PVP01_0623600	0	0	0	5.13604	0	0	0.626183	29.2157	74.9363	128.512
PVP01_0623700	0	0.932152	2.4019	0	0	0	0	4.0766	0	1.28192
PVP01_0623800	20.5669	5.90363	4.80381	0	0	2.50611	2.50473	134.868	0	1.28192
PVP01_0623900	0	0	2.4019	1.71201	4.04049	0	1.25237	72.6995	139.881	345.477
PVP01_0624000	0	0.621435	201.76	148.089	137.377	20.0489	47.2768	41.4455	294.749	454.119
PVP01_0624100	0	0	21.6171	18.8321	18.1822	2.50611	16.9069	6.79434	29.9745	41.3418
PVP01_0624300	0	1.24287	156.124	106.145	101.012	0	21.9164	14.2681	0	5.76863
PVP01_0624400	0	0	9.60761	0	8.08098	2.50611	5.94874	3.39717	0	4.80719
PVP01_0624500	0	1.8643	0	0	0	0	4.69637	2.71774	0	0.640958
PVP01_0624600	0	0	0	0	0	0	5.94874	0	0	0
PVP01_0624700	0	0	0	3.42403	8.08098	2.50611	13.1498	0.679434	9.99151	8.97342
PVP01_0624800	0	0	0	0	0	0	0.626183	0	0	0.320479
PVP01_0624900	0	0	0	0	0	0	2.50473	0	0	0
PVP01_0625000	0	0	9.60761	5.99205	10.1012	0	0	1.35887	0	4.48671
PVP01_0700100	87.4092	54.0648	74.459	65.0565	107.073	63.9058	20.9771	23.4405	0	39.7394
PVP01_0700200	0	0	18.0143	38.5203	36.3644	23.808	15.6546	12.5695	0	4.80719
PVP01_0700300	0	0	0	0	0	0	0	8.49293	14.9873	58.0067
PVP01_0700400	0	0	0	0	0	0	0	6.11491	29.9745	91.0161
PVP01_0700500	0	0.621435	14.4114	3.42403	4.04049	6.26528	4.38328	139.284	9.99151	34.9322
PVP01_0700600	0	2.48574	6.00476	5.13604	0	0	2.81782	1.01915	0	8.33246
PVP01_0700700	0	0.621435	13.2105	4.28003	4.04049	2.50611	3.44401	8.83264	9.99151	0.640958
PVP01_0700800	30.8503	9.32152	34.8276	13.6961	28.2834	2.50611	25.0473	8.83264	9.99151	14.742
PVP01_0700900	20.5669	0	1.20095	11.9841	8.08098	0	13.776	12.9092	0	2.56383
PVP01_0701000	0	0	34.8276	42.8003	64.6478	2.50611	11.2713	3.39717	29.9745	94.2209
PVP01_0701100	25.7086	124.908	27.6219	0	0	10.0244	30.0568	22.761	0	80.7608
PVP01_0701200	0	0.621435	16.8133	2.56802	0	10.0244	4.07019	183.787	19.983	18.2673
PVP01_0701300	0	0	0	0	0	0	0	0	0	1.6024
PVP01_0701400	0	13.6716	9.60761	31.6723	26.2632	20.0489	17.5331	10.5312	9.99151	9.61438
PVP01_0701500	0	4.03933	28.8228	18.8321	16.162	2.50611	8.45347	7.47378	24.9788	57.6863
PVP01_0701600	15.4252	100.672	86.4685	47.0804	70.7086	32.5794	74.5158	20.7227	0	110.245
PVP01_0701700	56.5589	283.374	84.0666	8.56007	12.1215	18.7958	86.4132	56.0533	0	103.194
PVP01_0701800	339.353	287.414	557.241	507.612	618.195	197.983	338.139	257.506	69.9406	209.273
PVP01_0701900	0	54.3755	104.483	49.6484	103.032	12.5306	46.3375	72.02	39.966	24.6769
PVP01_0702000	82.2675	94.1474	22.8181	0	8.08098	25.0611	33.8139	20.383	0	67.3006
PVP01_0702100	61.7006	156.912	62.4495	33.3843	74.749	102.751	127.115	21.7419	79.9321	317.595
PVP01_0702200	20.5669	11.4965	14.4114	31.6723	12.1215	144.101	98.6238	31.254	69.9406	237.155
PVP01_0702300	0	71.465	299.037	237.97	305.057	53.8814	136.821	52.6561	69.9406	40.0599
PVP01_0702400	354.779	382.493	103.282	88.1687	161.62	191.717	151.223	102.255	219.813	204.145
PVP01_0702500	20.5669	124.287	93.6742	111.281	98.992	40.0978	98.3107	57.4122	39.966	115.373
PVP01_0702600	0	10.2537	14.4114	23.1122	4.04049	360.88	108.643	54.6945	319.728	469.502
PVP01_0702700	10.2834	30.1396	9.60761	6.84805	8.08098	21.3019	7.51419	4.75604	0	18.5878
PVP01_0702800	20.5669	7.45722	18.0143	17.9761	20.2024	2.50611	10.6451	6.11491	9.99151	3.20479
PVP01_0702900	10.2834	22.3717	43.2342	24.8242	16.162	1.25306	21.9164	3.05745	0	3.84575
PVP01_0703000	92.5509	69.9114	138.109	97.5848	127.275	75.1833	63.8707	137.585	29.9745	18.5878
PVP01_0703100	0	12.4287	24.019	5.13604	4.04049	5.01222	10.332	5.43547	0	4.80719
PVP01_0703200	30.8503	8.07865	102.081	50.5044	18.1822	17.5428	27.8651	1.35887	0	75.6331
PVP01_0703300	190.244	296.735	207.765	305.594	309.097	205.501	262.371	274.491	204.826	138.447
PVP01_0703400	5.14172	14.293	4.80381	16.2641	6.06073	10.0244	7.51419	1.35887	0	8.97342
PVP01_0703500	303.361	389.64	265.41	236.258	307.077	116.534	174.392	204.51	9.99151	103.515
PVP01_0703600	113.118	32.0039	64.8514	71.9046	20.2024	57.6405	49.1554	52.9959	59.949	172.097
PVP01_0703700	2339.48	287.724	564.447	145.521	20.2024	26.3142	59.4874	176.993	1054.1	2191.76
PVP01_0703800	925.509	821.537	206.564	0	16.162	0	193.491	228.969	0	18.5878
PVP01_0703900	0	8.70009	16.8133	0	0	7.51833	4.38328	2.71774	0	10.5758
PVP01_0704000	10.2834	10.8751	43.2342	20.5442	0	7.51833	6.57492	12.9092	9.99151	52.2381
PVP01_0704100	0	26.411	13.2105	5.99205	16.162	13.7836	19.7248	17.3256	0	16.024
PVP01_0704200	0	24.8574	80.4637	40.2323	60.6073	51.3753	42.2673	65.5654	19.983	66.3392
PVP01_0704300	20.5669	76.7472	198.157	158.361	189.903	23.808	82.9692	43.4838	0	14.742
PVP01_0704400	82.2675	134.851	109.287	108.713	123.235	145.354	109.582	173.935	219.813	284.265
PVP01_0704500	92.5509	89.4866	94.8752	97.5848	113.134	140.342	106.138	145.739	119.898	85.2475
PVP01_0704600	0	4.97148	0	0	16.162	5.01222	4.38328	3.73689	9.99151	8.01198
PVP01_0704700	0	3.72861	4.80381	5.99205	6.06073	5.01222	6.26183	2.71774	0	8.33246
PVP01_0704800	20.5669	25.4788	36.0285	41.0883	52.5264	16.2897	49.1554	31.9334	24.9788	43.2647
PVP01_0704900	10.2834	9.94296	24.019	3.42403	0	53.8814	10.0189	10.1915	69.9406	169.854
PVP01_0705000	0	2.48574	14.4114	11.9841	18.1822	2.50611	5.94874	8.49293	49.9575	8.33246
PVP01_0705100	113.118	132.676	398.716	486.212	523.243	110.269	275.52	594.845	404.656	437.775
PVP01_0705200	0	10.5644	44.4352	60.7765	74.749	62.6528	48.8423	46.2015	34.9703	16.024
PVP01_0705300	0	1.24287	21.6171	26.5362	12.1215	5.01222	5.94874	5.77519	0	10.8963
PVP01_0705400	0	0.621435	30.0238	11.9841	30.3037	5.01222	8.14038	6.79434	9.99151	12.1782
PVP01_0705500	41.1337	23.3038	20.4162	9.41607	12.1215	7.51833	14.0891	1.69859	0	17.3059
PVP01_0705600	205.669	119.937	34.8276	42.8003	30.3037	82.7016	65.123	21.0625	39.966	79.4788
PVP01_0705700	51.4172	95.701	25.22	42.8003	42.4251	88.9669	66.6885	150.155	224.809	99.669
PVP01_0705800	0	12.4287	15.6124	23.9682	34.3442	6.26528	16.9069	8.83264	0	24.0359
PVP01_0705900	51.4172	188.605	109.287	76.1846	70.7086	37.5917	80.7776	66.9243	39.966	48.3924
PVP01_0706000	10.2834	3.10717	8.40666	0.856007	0	15.0367	7.51419	10.1915	0	28.2022
PVP01_0706100	25.7086	12.7394	81.6647	121.553	86.8705	62.6528	77.3336	79.8335	19.983	19.2288
PVP01_0706200	51.4172	15.5359	105.684	77.0406	125.255	33.8325	51.9732	18.3447	0	9.2939
PVP01_0706300	0	12.7394	21.6171	5.13604	16.162	17.5428	13.776	2.0383	0	14.4216
PVP01_0706400	0	4.03933	38.4304	18.8321	16.162	10.0244	15.9677	6.79434	49.9575	23.0745
PVP01_0706500	41.1337	51.8898	25.22	13.6961	54.5466	65.1589	41.6412	34.3114	9.99151	70.1849
PVP01_0706600	30.8503	21.4395	2.4019	1.71201	6.06073	26.3142	12.5237	4.75604	49.9575	25.9588
PVP01_0706700	92.5509	236.767	43.2342	11.1281	12.1215	25.0611	58.235	32.6128	9.99151	54.161
PVP01_0706800	0	27.3431	14.4114	29.1042	34.3442	2.50611	20.0379	2.71774	0	8.01198
PVP01_0706900	30.8503	31.6932	10.8086	5.13604	0	33.8325	7.82729	8.15321	19.983	69.8645
PVP01_0707000	174.818	56.5506	14.4114	17.1201	8.08098	127.812	33.1877	96.8194	139.881	153.83
PVP01_0707100	10.2834	4.35004	48.0381	33.3843	18.1822	26.3142	18.4724	11.8901	0	4.80719
PVP01_0707200	20.5669	6.83578	24.019	20.5442	56.5668	20.0489	21.6033	24.7993	29.9745	17.3059
PVP01_0707300	25.7086	13.6716	30.0238	95.0168	54.5466	63.9058	42.8935	61.8285	39.966	26.5998
PVP01_0707400	0	7.1465	91.2723	97.5848	64.6478	20.0489	23.7949	36.01	14.9873	12.1782
PVP01_0707500	133.685	81.408	22.8181	17.9761	0	51.3753	40.0757	24.4596	144.877	134.922
PVP01_0707600	10.2834	7.1465	7.20571	0	0	33.8325	24.7342	7.13406	4.99575	68.2621
PVP01_0707700	0	1.55359	2.4019	1.71201	0	2.50611	2.50473	0.679434	0	1.92288
PVP01_0707800	51.4172	15.5359	25.22	30.8162	10.1012	67.665	55.1041	13.5887	19.983	70.5054
PVP01_0707900	102.834	191.713	219.774	130.969	197.984	71.4241	111.147	108.03	149.873	85.5679
PVP01_0708000	56.5589	16.7787	3.60285	9.41607	4.04049	295.721	112.087	19.7036	79.9321	313.429
PVP01_0708100	10.2834	54.3755	24.019	3.42403	26.2632	2.50611	21.9164	15.9667	0	30.125
PVP01_0708200	174.818	267.528	211.367	129.257	121.215	92.7261	117.722	206.888	149.873	290.034
PVP01_0708300	10.2834	9.0108	39.6314	28.2482	46.4656	13.7836	18.7855	5.09576	9.99151	0.640958
PVP01_0708400	41.1337	7.76793	69.6552	82.1767	86.8705	35.0855	40.3888	49.9384	9.99151	17.9468
PVP01_0708500	0	1.8643	4.80381	17.9761	4.04049	17.5428	0.313091	13.249	0	6.40958
PVP01_0708600	71.9841	107.508	356.683	253.378	266.672	37.5917	128.054	68.2831	29.9745	81.4017
PVP01_0708700	359.92	1031.58	495.993	505.044	454.555	320.782	529.125	1589.2	799.321	853.757
PVP01_0708800	0	18.3323	28.8228	21.4002	44.4454	16.2897	22.5426	6.11491	0	5.44815
PVP01_0708900	20.5669	49.4041	48.0381	89.0247	107.073	112.775	62.3052	91.0442	39.966	24.9974
PVP01_0709000	41.1337	352.043	94.8752	43.6563	40.4049	63.9058	97.9976	118.222	139.881	167.931
PVP01_0709100	20.5669	11.4965	38.4304	4.28003	10.1012	5.01222	16.5938	2.37802	0	15.0625
PVP01_0709200	71.9841	17.4002	25.22	13.6961	16.162	16.2897	15.3415	7.47378	29.9745	121.462
PVP01_0709300	41.1337	10.5644	8.40666	12.8401	34.3442	12.5306	22.2295	28.5362	44.9618	32.3684
PVP01_0709400	25.7086	22.3717	51.6409	23.9682	12.1215	18.7958	22.2295	11.5504	34.9703	55.1224
PVP01_0709500	0	4.97148	10.8086	1.71201	0	5.01222	2.19164	3.39717	0	34.9322
PVP01_0709600	15.4252	6.52507	25.22	5.13604	0	21.3019	7.2011	182.768	59.949	69.8645
PVP01_0709700	0	13.0501	2.4019	0	0	10.0244	7.2011	1.35887	0	8.65294
PVP01_0709800	30.8503	92.9045	14.4114	3.42403	12.1215	37.5917	39.1364	48.2398	34.9703	63.4549
PVP01_0709900	92.5509	32.6253	68.4542	79.6086	86.8705	98.9913	61.3659	109.389	84.9278	39.7394
PVP01_0710000	0	9.94296	7.20571	4.28003	0	31.3264	18.4724	9.17236	0	51.9176
PVP01_0710100	35.992	71.7757	33.6266	11.1281	24.2429	6.26528	32.8746	11.8901	0	9.2939
PVP01_0710200	56.5589	69.6007	45.6361	53.9284	133.336	57.6405	51.6601	36.3497	69.9406	61.8525
PVP01_0710300	10.2834	7.45722	3.60285	4.28003	12.1215	11.2775	10.9582	5.77519	0	12.4987
PVP01_0710400	25.7086	97.876	223.377	172.913	303.037	76.4364	190.986	94.1016	59.949	86.5294
PVP01_0710500	92.5509	100.362	8.40666	9.41607	0	12.5306	45.7114	17.3256	39.966	60.5706
PVP01_0710600	0	7.1465	24.019	37.6643	44.4454	31.3264	22.5426	29.5554	34.9703	19.5492
PVP01_0710700	0	0.621435	13.2105	13.6961	0	170.415	47.2768	17.6653	24.9788	145.177
PVP01_0710800	20.5669	35.7325	88.8704	68.4805	115.154	25.0611	56.9826	20.383	29.9745	43.2647
PVP01_0710900	35.992	77.0579	48.0381	63.3445	80.8098	126.559	94.5536	210.625	234.8	204.466
PVP01_0711000	20.5669	15.8466	36.0285	35.0963	6.06073	28.8203	8.45347	8.83264	109.907	105.117
PVP01_0711100	0	10.8751	0	3.42403	12.1215	10.0244	8.14038	4.0766	0	7.05054
PVP01_0711200	25.7086	18.3323	10.8086	31.6723	50.5061	68.918	24.4211	49.5987	49.9575	8.33246
PVP01_0711300	20.5669	86.3794	55.2438	73.6166	34.3442	80.1955	78.2729	49.9384	129.89	82.6836
PVP01_0711400	41.1337	14.6037	30.0238	31.6723	58.5871	12.5306	17.8462	14.9476	19.983	21.4721
PVP01_0711500	10.2834	13.6716	25.22	43.6563	16.162	22.555	12.5237	30.9143	9.99151	6.40958
PVP01_0711600	226.236	258.517	97.2771	110.425	153.539	101.497	101.755	56.0533	39.966	41.6623
PVP01_0711700	56.5589	46.6076	86.4685	87.3127	78.7895	81.4486	55.1041	78.1349	89.9236	105.117
PVP01_0711800	10.2834	2.48574	13.2105	11.9841	18.1822	16.2897	9.07965	3.39717	0	36.5346
PVP01_0711900	10.2834	8.38937	1.20095	11.9841	8.08098	0	10.0189	1.35887	19.983	12.4987
PVP01_0712000	133.685	86.6902	28.8228	57.3525	32.3239	87.7139	75.1419	81.1924	79.9321	59.9296
PVP01_0712100	0	61.2113	57.6457	69.3365	74.749	90.22	79.5252	89.6853	89.9236	39.0985
PVP01_0712200	10.2834	4.66076	3.60285	6.84805	4.04049	32.5794	11.8975	22.4213	4.99575	23.0745
PVP01_0712300	0	9.32152	81.6647	86.4567	72.7288	38.8447	73.5765	55.0342	9.99151	8.97342
PVP01_0712400	15.4252	2.48574	26.4209	29.1042	92.9313	18.7958	28.1782	27.8568	19.983	3.20479
PVP01_0712500	51.4172	43.5004	10.8086	11.9841	0	58.8936	22.5426	214.701	9.99151	61.8525
PVP01_0712600	0	2.48574	54.0428	83.8887	66.6681	17.5428	25.6735	27.5171	39.966	23.0745
PVP01_0712700	82.2675	19.2645	68.4542	83.0327	56.5668	109.016	59.4874	123.997	99.9151	29.1636
PVP01_0712800	20.5669	9.0108	12.0095	8.56007	20.2024	190.464	94.2405	27.8568	89.9236	234.911
PVP01_0712900	323.928	351.111	100.88	45.3684	12.1215	81.4486	82.6561	99.1974	134.885	266.959
PVP01_0713000	41.1337	42.879	30.0238	31.6723	64.6478	6.26528	30.683	29.5554	19.983	33.0094
PVP01_0713100	41.1337	47.229	91.2723	66.7685	54.5466	42.6039	67.0016	74.398	19.983	61.532
PVP01_0713200	5.14172	9.63224	9.60761	1.71201	0	50.1222	23.7949	2.37802	0	39.0985
PVP01_0713300	452.471	365.404	34.8276	65.9125	64.6478	176.681	103.32	197.376	144.877	166.97
PVP01_0713400	10.2834	13.6716	16.8133	9.41607	6.06073	33.8325	13.4629	7.47378	19.983	38.137
PVP01_0713500	66.8423	23.6145	58.8466	73.6166	46.4656	15.0367	39.7626	23.1008	19.983	12.1782
PVP01_0713600	215.952	78.9222	38.4304	63.3445	54.5466	81.4486	53.5386	38.7277	119.898	228.181
PVP01_0713700	138.826	63.6971	42.0333	71.0486	52.5264	51.3753	67.9408	41.1058	119.898	197.095
PVP01_0713800	267.369	300.153	907.919	1061.45	1088.91	462.377	572.018	320.013	244.792	125.948
PVP01_0713900	10.2834	4.66076	12.0095	27.3922	16.162	27.5672	24.7342	34.3114	9.99151	34.2913
PVP01_0714000	0	19.5752	20.4162	20.5442	22.2227	21.3019	38.5102	35.3306	29.9745	34.9322
PVP01_0714100	61.7006	36.0432	26.4209	10.2721	14.1417	18.7958	43.8328	11.5504	0	130.435
PVP01_0714200	0	1.24287	0	1.71201	0	20.0489	18.4724	3.39717	0	67.6211
PVP01_0714300	20.5669	16.1573	28.8228	14.5521	4.04049	2.50611	20.664	26.1582	0	8.97342
PVP01_0714400	138.826	132.055	24.019	5.13604	4.04049	45.11	43.2066	140.303	99.9151	121.782
PVP01_0714500	0	9.63224	8.40666	8.56007	20.2024	10.0244	10.9582	15.627	39.966	46.79
PVP01_0714600	113.118	33.8682	102.081	89.0247	125.255	83.9547	56.0434	110.748	104.911	29.1636
PVP01_0714700	10.2834	12.4287	8.40666	3.42403	0	2.50611	6.26183	5.09576	0	8.97342
PVP01_0714800	30.8503	46.6076	156.124	148.945	103.032	216.779	100.502	391.354	299.745	61.8525
PVP01_0714900	0	1.24287	3.60285	15.4081	36.3644	20.0489	16.5938	9.17236	9.99151	3.84575
PVP01_0715000	10.2834	7.45722	4.80381	18.8321	24.2429	27.5672	30.9961	14.9476	9.99151	53.1995
PVP01_0715100	0	16.468	81.6647	45.3684	82.83	15.0367	36.0055	272.793	309.737	238.437
PVP01_0715200	0	1.55359	12.0095	13.6961	8.08098	3.75917	6.88801	6.11491	0	2.24335
PVP01_0715300	0	4.35004	15.6124	29.1042	8.08098	2.50611	6.88801	7.13406	29.9745	23.0745
PVP01_0715400	308.503	296.114	81.6647	37.6643	16.162	61.3997	77.9598	56.7328	79.9321	179.148
PVP01_0715500	200.527	90.7295	30.0238	48.7924	36.3644	83.9547	69.5063	65.9051	34.9703	112.488
PVP01_0715600	20.5669	15.5359	2.4019	1.71201	0	5.01222	5.32255	4.41632	0	19.5492
PVP01_0715700	0	2.79646	8.40666	0	0	0	4.07019	1.35887	0	6.0891
PVP01_0715800	10.2834	3.10717	0	3.42403	4.04049	2.50611	2.50473	2.0383	0	7.05054
PVP01_0715900	138.826	133.919	49.239	22.2562	10.1012	26.3142	56.0434	24.4596	89.9236	166.649
PVP01_0716000	66.8423	43.5004	102.081	86.4567	117.174	17.5428	61.679	48.5795	29.9745	45.508
PVP01_0716100	10.2834	4.97148	32.4257	27.3922	34.3442	10.0244	11.5844	9.17236	9.99151	1.92288
PVP01_0716200	20.5669	34.8003	62.4495	55.6404	60.6073	36.3386	33.8139	34.6511	9.99151	8.65294
PVP01_0716300	730.124	1438.62	1179.33	1060.59	1030.32	243.093	873.838	281.625	139.881	353.168
PVP01_0716400	205.669	136.716	67.2533	15.4081	4.04049	347.096	207.267	41.1058	89.9236	522.061
PVP01_0716500	0	5.90363	37.2295	28.2482	34.3442	5.01222	12.5237	26.8376	79.9321	35.2527
PVP01_0716600	71.9841	16.7787	46.8371	49.6484	48.4859	11.2775	27.239	43.1441	79.9321	34.2913
PVP01_0716700	10.2834	30.1396	81.6647	135.249	131.316	43.8569	67.0016	41.4455	39.966	13.4601
PVP01_0716800	71.9841	24.5467	22.8181	15.4081	16.162	25.0611	11.2713	66.5845	14.9873	60.2501
PVP01_0716900	7681.73	5628.96	366.29	633.445	678.802	1943.49	1599.27	3158.35	4531.15	3218.57
PVP01_0717000	20.5669	76.4365	31.2247	60.7765	40.4049	65.1589	55.1041	46.5412	24.9788	126.269
PVP01_0717100	20.5669	4.35004	4.80381	5.13604	0	18.7958	4.38328	52.3164	0	3.20479
PVP01_0717200	0	4.66076	61.2485	39.3763	34.3442	32.5794	27.239	16.3064	24.9788	8.65294
PVP01_0717300	71.9841	82.6508	206.564	261.082	206.065	159.138	168.13	314.238	79.9321	113.129
PVP01_0717400	617.006	238.01	139.31	213.146	173.741	201.742	108.33	188.883	729.38	284.586
PVP01_0717500	25.7086	145.105	127.301	91.5927	76.7693	60.1466	68.8801	43.4838	39.966	30.125
PVP01_0717600	30.8503	8.38937	7.20571	0	0	26.3142	8.45347	10.1915	29.9745	52.5586
PVP01_0717700	0	1.24287	4.80381	0	0	2.50611	3.13091	3.05745	0	1.28192
PVP01_0717800	370.204	176.798	74.459	64.2005	56.5668	47.6161	63.8707	52.3164	29.9745	153.83
PVP01_0717900	185.102	111.858	84.0666	75.3286	70.7086	38.8447	35.3793	37.7086	24.9788	30.125
PVP01_0718000	35.992	93.2152	38.4304	62.4885	84.8503	66.4119	62.3052	53.3356	99.9151	9.93485
PVP01_0718100	10.2834	4.03933	46.8371	17.1201	8.08098	3.75917	11.8975	5.43547	0	0.961438
PVP01_0718200	20.5669	178.662	37.2295	9.41607	10.1012	23.808	59.8005	57.0725	9.99151	99.669
PVP01_0718300	699.274	848.258	76.8609	20.5442	10.1012	239.334	178.462	229.649	144.877	230.425
PVP01_0718400	10.2834	14.293	9.60761	3.42403	4.04049	11.2775	5.32255	9.17236	14.9873	14.4216
PVP01_0718500	0	13.0501	20.4162	29.1042	34.3442	10.0244	17.5331	16.9859	0	20.8311
PVP01_0718600	154.252	102.847	42.0333	62.4885	80.8098	228.056	175.957	141.662	119.898	307.98
PVP01_0718700	0	3.10717	2.4019	4.28003	16.162	90.22	32.2484	12.9092	94.9193	101.912
PVP01_0718800	154.252	71.1543	43.2342	60.7765	48.4859	90.22	64.1837	51.2973	54.9533	99.0281
PVP01_0718900	10.2834	28.586	12.0095	4.28003	4.04049	5.01222	13.1498	5.43547	0	8.65294
PVP01_0719000	138.826	208.802	51.6409	43.6563	74.749	104.004	86.7263	80.8527	119.898	74.3512
PVP01_0719100	56.5589	81.0972	24.019	10.2721	4.04049	37.5917	37.8841	26.1582	9.99151	75.3126
PVP01_0719200	5.14172	20.1966	159.727	155.793	173.741	28.8203	59.4874	36.6894	29.9745	21.7926
PVP01_0719300	46.2755	24.5467	51.6409	67.6245	70.7086	42.6039	58.235	61.8285	0	29.1636
PVP01_0719400	20.5669	4.35004	31.2247	42.8003	58.5871	33.8325	24.108	16.6461	19.983	12.4987
PVP01_0719500	5.14172	8.70009	0	3.42403	0	30.0733	7.2011	7.13406	9.99151	24.6769
PVP01_0719600	10.2834	11.4965	8.40666	16.2641	12.1215	20.0489	11.2713	12.2298	9.99151	30.125
PVP01_0719700	71.9841	44.1219	259.405	257.658	222.227	166.656	143.396	447.407	89.9236	77.556
PVP01_0719800	0	23.9252	26.4209	23.9682	32.3239	32.5794	37.571	36.01	39.966	39.4189
PVP01_0719900	0	4.35004	12.0095	6.84805	4.04049	5.01222	2.50473	8.49293	0	11.8577
PVP01_0720000	0	11.8073	26.4209	40.2323	42.4251	13.7836	25.6735	19.7036	0	24.0359
PVP01_0720100	82.2675	76.4365	181.344	142.097	165.66	120.293	131.811	120.6	54.9533	25.3179
PVP01_0720200	46.2755	59.9685	30.0238	63.3445	46.4656	58.8936	65.123	48.2398	64.9448	28.5226
PVP01_0720300	20.5669	9.94296	27.6219	20.5442	46.4656	17.5428	17.5331	19.0242	0	9.93485
PVP01_0720400	61.7006	65.8721	64.8514	68.4805	44.4454	117.787	58.5481	93.0825	109.907	49.3538
PVP01_0720500	545.022	81.7187	85.2675	17.9761	10.1012	41.3508	22.2295	34.6511	514.563	489.051
PVP01_0720600	411.337	598.442	375.898	410.027	472.737	337.072	335.634	708.99	619.473	403.804
PVP01_0720700	118.26	155.359	377.099	901.375	648.499	337.072	354.42	560.873	324.724	157.035
PVP01_0720800	20.5669	11.4965	4.80381	25.6802	8.08098	140.342	68.8801	18.3447	39.966	241.321
PVP01_0720900	10.2834	14.9144	70.8561	66.7685	92.9313	61.3997	53.8517	61.8285	29.9745	27.8817
PVP01_0721000	401.054	213.463	1429.13	2013.33	1965.7	877.139	935.83	611.151	414.648	189.724
PVP01_0721100	92.5509	71.7757	40.8323	39.3763	46.4656	60.1466	51.0339	56.7328	0	59.2886
PVP01_0721200	0	66.1828	36.0285	41.0883	4.04049	41.3508	29.4306	23.1008	39.966	16.024
PVP01_0721300	215.952	342.721	222.176	232.834	323.239	206.754	262.058	694.382	244.792	114.411
PVP01_0721400	15.4252	13.9823	10.8086	6.84805	4.04049	7.51833	6.26183	5.09576	9.99151	8.65294
PVP01_0721500	0	12.118	80.4637	43.6563	48.4859	16.2897	13.4629	21.0625	19.983	7.05054
PVP01_0721600	0	41.9468	12.0095	14.5521	8.08098	10.0244	16.9069	9.51208	0	9.61438
PVP01_0721700	25.7086	80.1651	57.6457	47.0804	82.83	52.6283	56.9826	36.6894	9.99151	22.4335
PVP01_0721800	0	5.59291	14.4114	11.9841	8.08098	0	8.45347	8.83264	0	5.44815
PVP01_0721900	0	51.5791	104.483	124.977	64.6478	70.1711	83.9085	234.745	249.788	247.089
PVP01_0722000	20.5669	74.2615	26.4209	8.56007	0	25.0611	21.2902	9.8518	19.983	43.2647
PVP01_0722100	128.543	81.0972	12.0095	13.6961	20.2024	61.3997	43.2066	18.6844	59.949	69.544
[truncated: 3,839 more rows]

## Sheet: LOG2
	Patient Group:
	1		2			3			4
ID	UBT3086	UBT3091	UBT3087	UBT3089	UBT3090	YL3111	YL3112	YL3114	YL3113	YL3115
PVP01_0000010	0	0	1.13813	0	0	0	0	0	0	0
PVP01_0000030	0	2.03815	0	0	2.33356	0	0.955517	0	0	0.714539
PVP01_0000040	0	1.35253	1.13813	0	2.33356	0	0	0.747975	0	4.06208
PVP01_0000050	3.49613	0	3.94593	2.97234	4.2617	2.86102	4.11109	3.24685	4.39115	5.3139
PVP01_0000060	0	0	0	1.43936	0	0	2.25008	2.13658	4.95301	5.32547
PVP01_0000070	0	0.697271	3.23368	2.80571	0	0	2.66051	1.23809	0	3.11961
PVP01_0000080	0	2.03815	0	1.43936	0	0	1.17144	0.747975	0	1.83343
PVP01_0000090	3.49613	3.18248	4.71259	5.20759	3.47265	0	4.45793	2.83084	6.04319	6.54872
PVP01_0000100	5.97041	6.11599	6.48977	6.5059	6.70089	5.06951	6.30305	6.98135	9.35633	8.83719
PVP01_0000110	0	0.697271	4.71259	5.13915	5.05849	5.36099	4.99982	4.37181	3.45832	4.85208
PVP01_0000120	0	2.03815	6.41052	6.59802	5.94503	4.39567	6.30876	4.86772	10.0702	10.0396
PVP01_0000130	4.99324	5.6103	9.83751	9.41443	9.27895	7.82369	8.57281	9.03854	11.0527	11.5534
PVP01_0000140	0	0	4.71259	5.27293	4.87201	3.09057	1.6743	4.96508	6.7932	5.2786
PVP01_0000150	0	2.33323	9.07742	8.81233	9.05068	6.1015	7.64477	5.52927	3.45832	3.27097
PVP01_0000160	5.3969	5.78306	5.34452	3.60028	4.96826	1.17188	4.99982	9.22536	10.8761	11.6749
PVP01_0000170	4.03784	2.41955	10.5459	10.4944	10.3555	7.79955	8.87463	6.91791	5.92953	5.0742
PVP01_0000180	0	0	1.76634	2.14536	2.33356	0	2.58724	0	4.39115	5.93664
PVP01_0000190	0	1.16535	6.58309	5.66244	5.68667	1.80987	4.03047	3.29758	6.42505	6.43576
PVP01_0000200	0	2.03815	5.21057	4.69065	5.29956	4.9576	5.19741	7.12871	4.95301	5.0742
PVP01_0000210	0	0	1.76634	0	0	0	0	2.43731	7.03221	6.90566
PVP01_0000220	0	0	0	0	0	3.75815	0	4.83375	6.58375	8.97588
PVP01_0000230	0	0	0	0	0	0	0	0	0	0.714539
PVP01_0000260	0	0	0	0.892202	0	0	0	0	0	0
PVP01_0000290	0	0	0	1.43936	0	0	0	0	0	0
PVP01_0000300	0	1.16535	0	0	0	0	0	0	0	0
PVP01_0000320	0	0	0	0	0	0	0	0	0	0.714539
PVP01_0000330	0	0	0	1.43936	0	0	0	0	0	0
PVP01_0000340	0	0.950209	3.40703	0	0	0	0.70149	0	0	0
PVP01_0000350	0	0	0	0	0	0	1.17144	0	0	0
PVP01_0000370	0	0	0	1.43936	0	0	0	0	0	0.714539
PVP01_0000390	0	0	1.76634	1.43936	2.33356	0	0	0	0	2.8256
PVP01_0000420	0	0	0	0	0	0	0	0.421928	0	0.714539
PVP01_0000440	0	0	1.76634	0	0	0	0	0	0	0
PVP01_0000470	0	0	0	0	0	0	0	1.4322	0	0
PVP01_0000540	0	0	0	0	0	0	0.392967	0	0	0
PVP01_0000580	0	0	1.76634	1.43936	0	0	0	0	0	0
PVP01_0000600	0	0.697271	1.76634	2.61731	0	0	0	0	0	1.19025
PVP01_0000620	0	0	1.76634	0	0	0	0	0	0	0
PVP01_0000630	0	0	0	3.12169	0	0	0	0	0	0
PVP01_0000640	0	0	2.20253	1.43936	0	0	0	0	0	0
PVP01_0000650	0	0	1.13813	0	0	0	0	0	0	0
PVP01_0000680	0	0	0	2.14536	0	0	0	0	0	0
PVP01_0000690	0	0	0	0	0	0	0	0	0	2.61534
PVP01_0000820	0	0	0	0	0	0	0	0	0	1.69749
PVP01_0000840	0	0	0	0	0	0	0	0	0	0.714539
PVP01_0000930	0	0	0	0	0	0	0	0	0	1.19025
PVP01_0000940	0	0	1.76634	0	0	0	0	0	0	0
PVP01_0000960	0	0	0	0	0	0	0	0	4.95301	0.401062
PVP01_0000970	0	0	0	0	1.59467	0	0.70149	0	0	0.714539
PVP01_0001020	0	0	2.20253	0	0	0	0	0	0	0
PVP01_0001030	0	0	1.76634	0	0	0	0	0	0	0
PVP01_0001080	0	0	1.76634	2.14536	0	0	0	0	0	0
PVP01_0001090	0	0	5.0101	3.87736	4.2617	0	1.17144	0	0	2.36911
PVP01_0001180	0	0	3.40703	2.97234	0	0	0	0	0	0.401062
PVP01_0001190	0	0	0	0	0	0	0	0	0	1.19025
PVP01_0001200	0	0	1.76634	2.97234	0	0	0	0	0	0.714539
PVP01_0001230	0	0	0	2.61731	0	0	0	0	0	0
PVP01_0001280	0	0	0	0	0	0	0.392967	0	0	0
PVP01_0001320	0	0	0	0	1.59467	0	0	0	0	0
PVP01_0001330	0	0	0	0	0	0	0	0.747975	0	0
PVP01_0001400	0	0	0	0	0	0	0	0	0	1.19025
PVP01_0001430	2.61864	6.41811	5.65074	2.40055	2.81982	2.25071	4.78726	1.60327	3.45832	2.178
PVP01_0001440	4.43075	3.84407	9.0548	9.09349	8.48616	6.60711	8.19994	9.23759	10.579	10.9881
PVP01_0001450	0	0	0	0	0	0	0	0	0	2.61534
PVP01_0001470	0	0	1.76634	0	0	0	0	0	0	0.714539
PVP01_0001490	3.49613	0	0	0.892202	1.59467	0	2.58724	1.23809	0	0.714539
PVP01_0001500	0	0	0	1.43936	2.33356	0	3.94507	2.68605	6.04319	6.52381
PVP01_0001550	0	0	3.23368	3.38074	2.33356	1.17188	1.8093	1.23809	0	1.83343
PVP01_0001600	0	0	0	0	0	0	1.17144	1.60327	0	0.971911
PVP01_0001670	0	0	0	1.43936	1.59467	0	0	0	0	0
PVP01_0001680	0	0	0	0	0	0	0	0	0	2.07203
PVP01_0001690	0	0	0	0	0	0	0.955517	0	0	0
PVP01_0001790	0	0	0	0	0	0	0	0	0	2.178
PVP01_0001870	0	0	0	2.14536	0	0	0	0	0	0
PVP01_0001900	0	0	0	0	0	0	0	0.747975	0	0
PVP01_0001910	0	0	0	0	0	0	0	2.43731	0	0
PVP01_0001930	0	0	0	0.892202	0	0	0	0	0	0
PVP01_0001940	0	0	1.76634	1.43936	2.33356	0	0	0	0	0.714539
PVP01_0001960	0	0	3.03663	2.61731	0	0	0.70149	0	0	1.54739
PVP01_0001970	0	0	0	0	0	0	0.392967	0	0	0
PVP01_0001990	0	0	0	0.892202	0	0	0	0	0	0.714539
PVP01_0002000	0	0.697271	0	2.14536	2.33356	0	0	0	0	0
PVP01_0002030	0	0	0	2.97234	0	0	0	0	0	0
PVP01_0002040	0	0	0	1.43936	0	0	0	0	0	0
PVP01_0002050	0	0.697271	5.9032	4.48544	1.59467	0	0.392967	0	3.45832	1.19025
PVP01_0002090	0	0.390357	0	0	1.59467	0	1.17144	1.60327	0	1.19025
PVP01_0002140	0	0	2.537	1.43936	2.33356	0	3.03582	0.747975	0	0
PVP01_0002180	0	0	2.537	0.892202	0	0	0.70149	0	2.58394	0.714539
PVP01_0002190	0	0	0	2.14536	2.33356	0	0	0	0	0
PVP01_0002200	0	0.390357	0	0	0	1.17188	0	1.4322	0	0
PVP01_0002210	0	0	0	0	0	4.0033	1.17144	1.4322	0	0
PVP01_0002240	0	0.950209	3.03663	2.80571	2.33356	0	0.955517	0	4.39115	0
PVP01_0002290	0	0	0	0	0	0	0	0	0	1.95766
PVP01_0002300	0	0	0	0	0	0	0	0	0	0.714539
PVP01_0002320	0	0	0	0	0	0	0.70149	0	0	3.27097
PVP01_0002330	0	1.16535	0	0	3.18285	0	0	0.421928	5.16873	0.714539
PVP01_0002350	0	0	0	0	0	0	0.70149	0	0	0
PVP01_0002370	0	0	0	0	2.33356	0	0	0	0	0
PVP01_0002390	0	0	0	0	0	0	0	0	0	3.61079
PVP01_0002420	0	0	3.03663	2.14536	2.33356	0	0	0	0	0
PVP01_0002440	0	0	0	0	0	0	0	0.747975	0	0
PVP01_0002460	0	0	0	0	0	0	0	0	0	0.401062
PVP01_0002530	0	0.390357	3.23368	2.61731	0	0	0.392967	0	0	0
PVP01_0002630	0	0	0	1.43936	0	0	0	0	0	0
PVP01_0002680	0	0	0	1.43936	0	0	0	0	0	0
PVP01_0002710	0	0	1.76634	0	0	0	0	0	0	3.27097
PVP01_0002720	0	0	0	0	0	0	0	0	0	3.64815
PVP01_0003930	0	0.697271	2.20253	0	0	0	0	0	0	1.37984
PVP01_0003940	0	0	1.13813	0	0	0	0	0	0	0
PVP01_0003960	0	0	0	0	0	0	0	0	0	0.714539
PVP01_0003980	0	0	0	0	0	1.80987	2.25008	0.747975	0	0
PVP01_0004040	0	0	0	0	1.59467	0	0	0	0	0
PVP01_0004070	0	0	0	0	0	0	1.17144	0	0	0.971911
PVP01_0004080	0	0	0	0	0	0	0.392967	0	0	0
PVP01_0004100	0	0	0	0	0	0	1.17144	0	0	0
PVP01_0004110	0	0	4.89835	4.37073	5.29956	1.80987	3.3775	0.747975	4.39115	1.19025
PVP01_0004130	0	0	0	0	0	0	0	0.747975	0	0
PVP01_0004140	0	0	0	0	0	0	0	0.747975	0	0
PVP01_0004150	0	0	0	0	1.59467	0	0	0	0	0
PVP01_0004170	0	0	3.03663	0	0	0	0	0	0	0
PVP01_0004190	0	0	0	0.892202	2.33356	0	0	0	0	0
PVP01_0004210	6.18951	5.69926	6.48977	6.76629	7.11246	5.06951	6.3864	7.41952	8.1332	5.9958
PVP01_0004220	4.03784	5.43488	4.71259	4.37073	5.89693	1.80987	4.03047	3.64966	0	4.08949
PVP01_0004230	0	2.97008	3.23368	1.43936	2.33356	0	3.08987	2.34386	0	2.36911
PVP01_0004240	0	0.697271	4.05419	2.14536	2.81982	0	1.6743	5.59158	8.32521	9.09481
PVP01_0004250	0	2.78736	4.24901	3.79078	4.65781	3.09057	4.08472	4.24831	6.97606	4.38334
PVP01_0004260	0	0	2.20253	2.97234	0	3.09057	2.51004	4.05545	9.06487	8.75504
PVP01_0004270	0	0	4.24901	2.80571	4.2617	3.09057	2.92123	1.60327	5.35636	0.714539
PVP01_0004280	0	1.51818	8.57175	7.85341	7.87865	4.77158	7.35033	4.93335	9.01	9.29797
PVP01_0004290	0	0	6.2604	4.91189	5.56881	0	3.91544	5.22303	4.95301	7.07296
PVP01_0004300	0	0.697271	4.77721	3.95904	0	0	0.955517	1.01375	3.99885	3.45086
PVP01_0004310	0	0	4.57398	3.69867	0	0	1.52534	0.421928	0	3.36372
PVP01_0004320	0	0	4.33737	3.60028	3.92046	1.80987	3.42033	3.24685	2.58394	5.68132
PVP01_0004330	0	1.16535	2.80833	0	0	0	0	0	0	3.00909
PVP01_0004340	0	1.80146	0	0	0	3.61794	0.70149	0	0	3.72008
PVP01_0004350	3.49613	0	0	0	0	0	1.6743	1.23809	3.45832	5.7081
PVP01_0004360	0	1.80146	4.49934	3.69867	4.40616	0	0.70149	0	0	0.401062
PVP01_0004380	0	0.697271	3.7015	4.37073	4.10114	4.39567	2.92123	2.96243	3.45832	2.61534
PVP01_0004390	0	2.24142	3.7015	4.42923	4.87201	2.25071	0.70149	2.60781	0	0
PVP01_0004400	0	2.78736	2.537	0	0	0	2.66051	0.747975	0	2.178
PVP01_0004410	0	0	1.13813	0	0	0	0	0.747975	0	0
PVP01_0004420	0	0	0	0	0	0	0	0	0	0.401062
PVP01_0004510	0	0	0	0	0	0	0	0	3.45832	0
PVP01_0004590	0	0	0	0	0	0	0	0	0	0.971911
PVP01_0004600	0	0	0	0	0	0	0.70149	0	0	1.83343
PVP01_0004610	0	0	1.76634	0	0	0	0	0	0	0
PVP01_0004620	0	0	0	0	0	0	0	1.89442	0	0
PVP01_0004630	0	0	2.20253	1.43936	0	0	0	0	0	0
PVP01_0004650	0	0	0	0	0	0	0	0	0	1.19025
PVP01_0004670	0	1.16535	2.537	3.25702	4.53746	0	0	0	0	0.714539
PVP01_0004680	0	0	0	0	0	0	0	0.421928	0	0
PVP01_0004780	0	0	0	0	0	0	0.70149	0	0	0
PVP01_0004870	0	0	0	0	0	0	0	0	0	0.714539
PVP01_0004920	0	0	0	0	0	0	0.70149	0	0	0.714539
PVP01_0004950	0	0	3.94593	0	3.18285	0	1.8093	0	0	3.31809
PVP01_0004960	4.99324	1.51818	5.54338	2.14536	3.92046	0	3.33337	1.60327	0	4.29188
PVP01_0004970	0	0	0	0	0	0	0	0	0	1.19025
PVP01_0004980	0	0	0	0	0	0	0	0	0	1.69749
PVP01_0004990	0	0	0	0	0	1.17188	1.35922	0	2.58394	3.7886
PVP01_0005000	0	0	0	0	0	0	0	0	0	0.714539
PVP01_0005030	0	0	0	0	0	0	0	0	0	0.714539
PVP01_0005040	0	0	0	0	0	0	0	0	0	1.37984
PVP01_0005060	0	0	2.80833	1.43936	0	0	0	0	0	0
PVP01_0005100	0	0	0	1.43936	3.18285	0	0	0	0	0
PVP01_0005140	0	0	0	1.43936	0	0	0	0	0	0
PVP01_0005150	0	0	0	0	0	0	0	0	0	1.19025
PVP01_0005160	0	0	0	0	0	0	0	0.747975	4.39115	1.19025
PVP01_0005170	0	0	2.537	1.43936	0	0	0.70149	0	0	0.401062
PVP01_0005260	0	0	0	0	0	0	0	0	0	0.714539
PVP01_0005270	0	0	0	0	0	0	0	0	0	0.714539
PVP01_0005290	0	0	0	0	0	0	0.392967	0	0	0
PVP01_0005360	0	0	0	0	0	0	0	0	0	0.401062
PVP01_0005370	0	0	0	0	0	0	0	0	0	3.49254
PVP01_0005390	0	0	0	1.43936	2.33356	0	0	0	0	0
PVP01_0005410	0	0	0	0	0	0	0	0	0	0.401062
PVP01_0005420	3.49613	0	0	0	0	0	0	0	0	0
PVP01_0005430	0	3.02618	0	0	0	0	0	0	0	2.8256
PVP01_0005440	0	0	0	0	0	0	0	0	0	0.401062
PVP01_0005450	0	0	1.76634	0	0	0	0	0	4.95301	1.54739
PVP01_0005460	0	0	0	2.61731	3.18285	0	0	0	3.45832	0
PVP01_0005510	0	0	2.537	0	0	0	0	0	0	0
PVP01_0005520	0	0	0	0	0	0	0.392967	0.747975	0	0
PVP01_0005540	0	0	0	0	0	0	0	0	0	0.401062
PVP01_0005550	0	0	0	0	0	0	0.70149	1.60327	0	0
PVP01_0005570	0	0	0	2.14536	0	1.17188	0.70149	0.747975	0	0
PVP01_0005650	0	0	0	1.43936	0	0	0	0	0	0
PVP01_0005710	0	0	1.76634	0	0	0	2.04646	0	0	1.69749
PVP01_0005730	0	0	0	0	0	0	0	0	0	1.54739
PVP01_0005740	0	0	0	0	0	0	0.70149	0.747975	4.69926	4.24388
PVP01_0005750	0	0	1.76634	0	0	0	0	1.23809	5.67122	5.15428
PVP01_0005760	0	0	0	0	0	0	0	0	0	1.37984
PVP01_0005790	0	0	0	0	0	0	0	0	0	1.54739
PVP01_0005800	0	0	3.7015	3.38074	2.33356	0	1.17144	1.4322	0	4.26808
PVP01_0005820	0	0	4.05419	3.25702	4.65781	0	0.955517	1.23809	0	0.714539
PVP01_0005830	4.43075	0	0	0	0	0	0	0.421928	0	0.971911
PVP01_0005840	0	0	3.03663	3.69867	0	0	0	0	0	0
PVP01_0005870	0	0	0	0.892202	0	0	0	0	0	0
PVP01_0005880	0	0	0	2.14536	0	0	0	0	0	0.714539
PVP01_0005900	0	0	1.76634	3.49468	3.18285	0	0	0	0	0
PVP01_0005910	0	0	3.03663	1.43936	4.10114	0	0.392967	0	0	0.714539
PVP01_0005920	0	0	0	0	0	0	0	0	0	0.714539
PVP01_0005930	0	0	0	0	0	0	0.392967	0	0	0
PVP01_0005950	0	0	0	0	0	0	0	1.23809	0	0
PVP01_0005960	0	0	0	0	0	0	0	0	0	0.714539
PVP01_0005980	0	0	0	0	0	0	1.17144	0	0	0
PVP01_0006000	0	0	0	0	0	0	0	0	0	1.37984
PVP01_0006010	0	0	0	0	0	0	0	0	0	1.19025
PVP01_0006040	0	0.697271	1.76634	0	0	0	0.70149	0	0	0
PVP01_0006100	0	0	0	1.43936	2.33356	0	1.8093	0	0	0
PVP01_0006110	0	0	0	0	0	0	0	0	0	0.714539
PVP01_0006200	0	0	0	0	0	0	0	0.747975	0	0
PVP01_0006300	0	0	0	0	0	0	0	0	0	0.714539
PVP01_0006310	0	0	0	0	0	0	0	0.747975	0	0
PVP01_0006390	0	0	0	0	0	0	0	0	0	0.971911
PVP01_0006400	0	0	0	0	0	0	1.17144	0	0	0
PVP01_0006410	0	0	0	0	0	0	0	0	0	0.714539
PVP01_0006420	0	0	0	0	0	0	0	0	0	2.8256
PVP01_0006510	0	0	2.80833	0	0	0	0	0	0	0
PVP01_0006540	0	0	0	0	0	0	0	0	0	0.971911
PVP01_0006620	0	0	0	0	0	0	0	0	3.45832	0
PVP01_0006650	0	1.16535	3.94593	2.61731	2.33356	2.86102	2.66051	0	0	0
PVP01_0006750	0	0	0	0	0	1.80987	2.34204	2.13658	4.95301	3.27097
PVP01_0006800	0	0	0	0	0	0	1.17144	0	0	0
PVP01_0006820	0	0	2.20253	0	0	0	0	0	3.45832	0
PVP01_0006830	0	0	0	2.14536	0	0	0	0	0	0.714539
PVP01_0006920	0	0	0	0	0	0	0	0	0	0.714539
PVP01_0006930	0	0	0	0	0	0	2.04646	0.747975	0	0
PVP01_0006940	0	0	0	0	0	0	0	0	0	0.714539
PVP01_0006980	0	0	0	1.43936	0	0	0	0	0	0
PVP01_0007000	0	0	0	1.43936	0	0	0	0	0	0
PVP01_0007070	0	0	0	1.43936	0	0	0	0	0	0
PVP01_0007080	0	0	3.03663	2.14536	0	0	0	0	0	1.69749
PVP01_0007090	0	0	0	0	0	0	0	0.747975	0	0
PVP01_0007110	0	0	1.13813	0	0	0	0	0	0	0
PVP01_0007150	0	0	0	0	0	1.80987	0	0	0	2.07203
PVP01_0007160	0	0	0	0	0	0	2.73024	0	0	3.36372
PVP01_0007190	0	0	0	0	0	0	0	0	0	0.714539
PVP01_0007210	0	0	0	0	0	0	1.8093	0.421928	0	0
PVP01_0007220	0	1.16535	3.40703	2.40055	2.33356	0	0	0	0	0
PVP01_0007230	0	0	1.76634	0	0	0	2.51004	0	0	0
PVP01_0007240	0	0	3.03663	0	0	0	1.6743	0	0	0
PVP01_0007260	0	0	0	0	0	0	0	0	0	2.27672
PVP01_0007270	0	0	0	1.43936	0	0	0	0	0	0
PVP01_0007290	0	0	3.56176	1.43936	5.44046	0	1.17144	2.13658	0	3.00909
PVP01_0007300	0	0.950209	3.56176	1.43936	3.18285	0	0	0.421928	0	3.91658
PVP01_0007310	0	4.04753	3.7015	1.43936	1.59467	0	1.8093	0	0	0
PVP01_0007330	0	0	0	0	0	0	0	0	0	0.714539
PVP01_0007340	0	0	6.04114	2.80571	4.65781	0	2.04646	1.23809	0	1.54739
PVP01_0007410	0	0	0	0	2.33356	0	0	0	0	0
PVP01_0007420	0	0	0	0	0	0	0	0	3.45832	0
PVP01_0007430	0	0	0	1.43936	0	0	0	0	0	0
PVP01_0007450	0	0	1.13813	0	0	0	0	0	0	0
PVP01_0007460	0	0	0	0	0	3.09057	0.70149	0	0	0
PVP01_0007470	0	0	1.76634	0	0	0	0	0	0	0
PVP01_0007500	0	0	0	0	0	0	2.42849	0	0	0
PVP01_0007540	0	0	0	0	2.33356	0	0	0	0	0
PVP01_0007550	0	0	0	0	0	0	0.70149	0	0	0
PVP01_0007600	0	0	0	0	0	0	0	0	0	1.19025
PVP01_0007610	0	0	0	0	0	0	0	0.747975	4.39115	0
PVP01_0007620	0	0	1.76634	0	4.10114	0	0	0	0	0
PVP01_0007640	0	0	2.20253	0	0	0	0	0	0	0
PVP01_0007650	0	0	0	0	0	0	0	2.43731	0	1.54739
PVP01_0007660	0	0	0	0	0	2.5879	0	1.89442	4.39115	0.401062
PVP01_0007670	0	0	0	0	0	0	0	0	0	0.401062
PVP01_0007720	0	0.697271	2.537	2.14536	2.33356	0	0	0	0	2.61534
PVP01_0007730	0	0	0	5.30452	5.94503	1.80987	0	0	0	0
PVP01_0007740	0	0.697271	0	1.43936	0	0	0	0	0	0
PVP01_0007770	0	0	0	0	0	0	0	0	0	1.37984
PVP01_0007800	0	0	0	0.892202	0	0	1.17144	0	0	0
PVP01_0007810	0	1.16535	0	2.14536	1.59467	0	1.8093	0	0	0
PVP01_0007820	0	0	0	0	0	0	0	0	0	2.07203
PVP01_0007830	0	0	1.13813	0	2.33356	0	0	1.89442	0	1.83343
PVP01_0007850	0	0	0	0	0	0	0	0	3.45832	0
PVP01_0007860	0	0	0	0	0	0	0	0	0	1.19025
PVP01_0007920	0	0	4.64495	2.14536	0	0	0	0	0	1.19025
PVP01_0007950	0	0	0	0	0	0	0	0	0	0.714539
PVP01_0008010	0	0	0	0	0	0	0	0	0	0.401062
PVP01_0008030	0	0	1.76634	0	0	0	0	0	0	0
PVP01_0008060	0	0	0	0	0	0	0	0	0	1.69749
PVP01_0008070	0	0	0	0	0	0	0	0	0	0.714539
PVP01_0008090	0	0	3.40703	2.61731	3.18285	0	0	0	0	2.07203
PVP01_0008100	0	0	1.76634	0	0	0	0	0	0	0
PVP01_0008110	0	0	0	0	1.59467	0	0	0	0	0
PVP01_0008220	0	0	1.76634	0	0	0	0	0	0	0
PVP01_0008230	0	0.697271	1.13813	1.43936	0	0	0	0	0	0
PVP01_0008270	0	0	0	0	0	0	0	0	0	1.54739
PVP01_0008280	0	0	0	0	0	0	0	0	0	0.714539
PVP01_0008300	0	0	1.76634	0	0	0	0	0	0	0
PVP01_0008330	0	0	1.76634	0	0	0	0	0	0	0
PVP01_0008360	0	0	0	1.43936	0	0	0	0	0	0
PVP01_0008380	0	0	0	0	0	0	0.70149	0	0	0
PVP01_0008390	0	0	2.20253	0.892202	0	1.80987	1.17144	0	0	0
PVP01_0008420	0	0	0	0	0	0	0.70149	0	0	0
PVP01_0008430	0	0	0	0	0	0	1.17144	0	0	0.714539
PVP01_0008520	0	0	2.80833	1.43936	2.33356	0	0	0	0	0
PVP01_0008540	0	0	0	0	0	0	0	0	0	1.83343
PVP01_0008550	0	0	0	1.43936	0	0	0	0	0	0
PVP01_0008560	0	0	0	0	0	0	0.70149	0	0	0
PVP01_0008580	0	0	2.20253	0	3.18285	0	1.8093	0	0	0
PVP01_0008590	0	0	0	0	0	0	0.70149	0	0	0
PVP01_0008640	0	0	0	0	3.47265	0	0	1.23809	0	0
PVP01_0008650	0	0	3.7015	1.43936	4.10114	0	0	0	0	0
PVP01_0008690	0	0	0	0	0	1.80987	0	0	0	0
PVP01_0008700	0	0.950209	1.13813	1.43936	0	0	0	0	0	3.31809
PVP01_0008710	0	0	0	0	0	0	1.52534	0	0	0
PVP01_0008720	0	0	1.76634	2.14536	0	0	0	0	0	0
PVP01_0008730	0	0	0	1.43936	0	0	0	0	0	0.971911
PVP01_0008770	0	0	0	0	2.33356	0	0	0.421928	0	0.714539
PVP01_0008780	0	0	2.20253	0	0	0	0	0	0	0.714539
PVP01_0008800	0	0	0	0	0	0	0	0.747975	0	0
PVP01_0008820	0	0	0	0	0	3.61794	2.42849	3.48433	3.45832	0.714539
PVP01_0008830	0	0	0	0	0	2.5879	0	0	0	0.401062
PVP01_0008840	0	0	0	0	0	0	0	0	3.45832	0
PVP01_0008910	0	0	0	0	0	0	0	0	0	0.714539
PVP01_0008930	0	0	0	0	0	0	0	1.23809	0	0
PVP01_0009050	0	0	3.7015	2.40055	3.92046	0	2.04646	0	0	1.54739
PVP01_0009060	0	0	1.13813	1.43936	0	0	0	0	0	0
PVP01_0009070	0	0	1.76634	0	2.33356	0	0	0	0	1.19025
PVP01_0009080	0	0	0	0	0	0	0	0	0	0.714539
PVP01_0009150	0	0.390357	0	0	0	0	0	0	3.45832	0
PVP01_0009170	0	0	3.23368	0	0	0	0.70149	0	0	1.19025
PVP01_0009180	0	0	0	0	0	3.46263	5.33805	5.23609	5.52236	4.58943
PVP01_0009190	0	0	0	0	0	0	1.17144	0	0	1.37984
PVP01_0009200	0	0	0	0	0	0	0	0.747975	0	0.401062
PVP01_0009210	0	0	1.76634	0	2.33356	0	0	2.13658	0	0.401062
PVP01_0009220	0	0	1.13813	0	2.33356	0	0.392967	0	2.58394	0.971911
PVP01_0009330	0	0	0	0	0	0	0.392967	0	0	0
PVP01_0009340	0	0	2.537	0	0	0	0	0	0	0
PVP01_0009360	0	0	0	0	0	0	1.6743	0	0	0
PVP01_0009370	0	0	0	0	0	0	0	0	0	0.714539
PVP01_0009380	0	0	0	0	0	0	0	0	0	1.19025
PVP01_0009400	0	0.697271	2.20253	2.61731	0	2.5879	0	0	0	0
PVP01_0009410	0	0.697271	5.34452	4.87028	3.18285	1.80987	3.08987	0	3.45832	4.24388
PVP01_0009420	0	3.278	1.76634	2.14536	0	0	2.66051	0	0	1.54739
PVP01_0009430	0	1.16535	3.7015	3.25702	4.40616	0	0.392967	0	0	3.22226
PVP01_0009460	0	0	1.76634	0	2.33356	0	0	0	0	0
PVP01_0009470	0	0	0	0	0	0	0	0	4.39115	0
PVP01_0009490	0	0	0	1.83512	3.18285	0	0	0	0	0
PVP01_0009500	0	0	0	0	0	0	0.392967	0	0	0
PVP01_0009510	0	0	0	0	1.59467	0	0	0	0	0
PVP01_0009560	0	0	0	1.43936	0	0	0	0	0	0.714539
PVP01_0009580	0	0	0	0	0	0	1.52534	0.747975	0	0
PVP01_0009590	0	0	0	0	0	0	0	0.747975	0	0
PVP01_0009620	0	0	1.76634	1.43936	0	1.80987	1.8093	1.60327	0	0.971911
PVP01_0009670	0	0	0	0	0	0	0	0	0	1.95766
PVP01_0010320	0	0	0	0	0	0	0	0	0	1.54739
PVP01_0010340	3.49613	2.65127	1.76634	1.43936	0	0	1.17144	0	3.45832	0
PVP01_0010350	0	0	1.76634	2.14536	0	0	0	0	0	0
PVP01_0010380	0	1.80146	0	3.79078	2.33356	0	0	0.421928	0	5.16721
PVP01_0010390	0	0	0	0	0	0	0	0	0	0.714539
PVP01_0010400	0	0	0	0	0	0	0	0	0	1.19025
PVP01_0010440	0	0	3.03663	0	3.47265	0	0	0	0	0
PVP01_0010460	0	0	0	0	0	0	0	0.747975	0	0
PVP01_0010470	0	0	1.76634	0	0	0	0.392967	0	0	0
PVP01_0010480	0	0	1.76634	0	0	0	0	0	0	0
PVP01_0010500	0	0.697271	0	0	0	0	0	0	0	0
PVP01_0010510	0	0	0	0	0	0	1.8093	0	5.92953	0
PVP01_0010540	0	0.390357	0	0	0	0	0	0	0	0
PVP01_0010550	0	0	0	2.14536	0	3.09057	1.17144	3.83279	0	0.714539
PVP01_0010570	0	0	2.537	3.12169	2.33356	0	0.70149	3.29758	6.04319	6.38134
PVP01_0010590	0	0	1.76634	0	0	0	0	0	0	2.95048
PVP01_0010600	0	0	1.76634	0	0	0	0.70149	0	0	0
PVP01_0010610	0	0	0	0	2.33356	0	0	0	0	0
PVP01_0010640	0	0	0	0	3.18285	2.5879	2.15186	0	0	0.714539
PVP01_0010670	4.03784	4.82493	3.23368	2.14536	0	0	2.58724	2.83084	0	0.714539
PVP01_0010690	0	0	0	0	0	1.80987	3.28785	2.68605	0	3.82167
PVP01_0010780	0	0	0	2.61731	0	0	0	0	0	0
PVP01_0010810	0	0.950209	0	2.40055	2.81982	0	2.15186	0	0	0
PVP01_0010840	0	0	0	0	0	1.80987	0.392967	0.747975	0	2.8256
PVP01_0010850	0	0	0	0	0	0	0	0	0	1.95766
PVP01_0010860	0	0	0	0	0	0	0	0	2.58394	0
PVP01_0010870	0	1.80146	2.537	2.61731	3.71386	1.80987	3.08987	3.39398	0	0
PVP01_0010900	0	0	0	0	0	0	0	0.747975	4.39115	0
PVP01_0010910	0	1.51818	0	0	0	0	0	0	0	0
PVP01_0010930	0	0	2.537	0	0	0	0	0	0	0
PVP01_0010960	0	0	0	0	0	2.5879	0	0	0	2.61534
PVP01_0010970	4.03784	3.90519	3.56176	1.43936	0	3.88593	0.70149	2.43731	6.72671	3.75475
PVP01_0010980	0	0	0	0	0	0	0	0	0	0.714539
PVP01_0010990	0	4.24957	8.35075	7.68959	7.13337	4.11184	6.44978	6.93403	4.69926	6.10058
PVP01_0011020	4.03784	3.90519	2.80833	4.7377	3.18285	6.47109	4.2362	5.92577	6.14854	3.22226
PVP01_0011040	0	0	0	0	0	0	0.955517	0	0	0
PVP01_0011050	0	0	3.56176	3.87736	0	0	1.17144	0	0	0.714539
PVP01_0011080	0	0	0	0	0	0	0	0	0	0.401062
PVP01_0011090	0	0	0	0	0	0	0	0	0	1.83343
PVP01_0011120	0	0	0	0	0	0	0	0	0	0.714539
PVP01_0011130	0	0	0	0	0	0	0	0	0	0.714539
PVP01_0011150	0	0	1.76634	2.14536	0	0	0	0	0	0
PVP01_0100200	0	0	0	0	0	0	0	0	0	1.19025
PVP01_0100300	0	0	0	0	0	0	0	0	0	2.75886
PVP01_0100600	0	0	0	0	0	0	0	0	0	0.714539
PVP01_0100800	0	0	0	0	0	0	0	1.75618	0	0
PVP01_0101200	0	0.697271	0	0	0	0	0	0	0	0.401062
PVP01_0101300	0	0	1.76634	0	1.59467	0	0	1.23809	0	0
PVP01_0101500	0	0	3.23368	0	0	1.17188	1.17144	1.60327	0	0
PVP01_0101600	0	0	2.537	0	0	0	2.04646	0.747975	0	0.714539
PVP01_0101700	0	0	0	1.83512	0	0	0.70149	0	0	0
PVP01_0101800	0	0	0	0	0	0	0.70149	0	0	0
PVP01_0101900	0	0	1.76634	2.61731	0	0	0	0	0	0
PVP01_0102100	0	1.35253	0	0	0	0	0	1.60327	0	0
PVP01_0102200	3.49613	2.85087	0	2.80571	0	0	0	5.09981	0	0.401062
PVP01_0102300	0	2.33323	1.76634	5.02999	4.87201	2.5879	2.92123	7.07156	3.45832	1.95766
PVP01_0102400	0	1.16535	1.76634	3.87736	4.10114	1.80987	3.50233	2.43731	4.69926	5.63555
PVP01_0102500	5.71197	5.72492	6.34809	6.43631	6.20416	6.1784	5.92601	7.09326	9.47248	8.87511
PVP01_0102600	0	0.697271	6.23762	5.24063	5.22359	1.80987	4.81961	6.30624	8.90867	8.30246
PVP01_0102700	0	1.51818	7.29576	6.30189	6.31813	3.88593	4.51831	5.23609	8.64624	8.35283
PVP01_0102800	0	0	0	0	0	2.86102	0	1.4322	0	2.178
PVP01_0102900	0	0	0	0	0	0	0	0	0	1.19025
PVP01_0103000	0	0	0	0	0	0	0.70149	0	0	0
PVP01_0103100	4.43075	1.16535	4.05419	3.25702	2.33356	3.28856	3.42033	2.52508	0	3.61079
PVP01_0103200	5.3969	4.24957	5.8441	4.42923	5.1434	5.01464	4.98564	4.81646	5.67122	5.51939
PVP01_0103300	0	2.03815	3.94593	3.69867	2.81982	1.80987	2.34204	0.747975	0	4.14282
PVP01_0103400	3.49613	4.34088	4.9553	5.88773	5.94503	5.01464	5.10856	5.27458	4.95301	5.91381
PVP01_0103500	0	0	2.537	3.49468	2.33356	0	1.17144	1.60327	3.45832	2.27672
PVP01_0103600	3.49613	2.9117	5.25661	5.61284	5.84717	3.75815	4.80353	3.72572	4.39115	4.58943
PVP01_0103700	7.8919	8.1548	10.8714	10.4385	10.7382	8.36874	9.03735	9.29411	7.61349	8.14803
PVP01_0103800	4.43075	4.84066	3.03663	2.61731	0	4.30712	3.65356	2.96243	0	4.75269
PVP01_0103900	0	0.697271	4.49934	3.79078	4.10114	1.80987	3.72362	5.67068	3.45832	5.2053
PVP01_0104000	9.00891	6.55312	6.34809	5.30452	5.05849	6.07493	5.06874	6.51357	7.64983	8.55074
PVP01_0104100	6.08411	6.65004	9.24954	9.39439	9.23125	8.40652	8.30078	9.22044	8.25617	6.40881
PVP01_0104200	5.71197	5.94462	7.81748	7.74245	8.20924	6.64373	7.09017	7.24635	7.99878	5.52943
PVP01_0104300	8.61387	8.67695	7.06938	4.7377	3.18285	8.5866	7.52235	7.62962	7.99878	9.25624
PVP01_0104400	0	4.44745	5.75066	6.20478	6.55353	4.39567	5.49652	5.46415	4.39115	3.7886
PVP01_0104500	8.01171	8.26382	6.34809	5.30452	4.53746	4.55796	6.49054	6.45332	5.92953	4.85208
PVP01_0104600	4.43075	5.25875	5.9032	4.53954	5.37173	5.71081	5.50649	4.27387	3.45832	6.23556
PVP01_0104700	8.01171	9.0117	5.87395	3.69867	0	3.75815	6.12033	5.93381	3.45832	2.88939
PVP01_0104800	10.4925	10.5082	9.51645	9.02876	9.38301	8.82449	9.19902	9.17028	9.1687	9.4238
PVP01_0104900	0	3.99226	4.64495	4.91189	5.37173	3.88593	4.45793	4.48557	3.45832	2.75886
PVP01_0105000	6.46612	6.65004	3.40703	2.61731	3.18285	5.31632	4.49846	5.40754	5.67122	5.51939
PVP01_0105100	0	2.03815	3.03663	3.49468	3.47265	3.09057	2.04646	1.4322	0	2.45594
PVP01_0105200	5.97041	5.92262	5.75066	5.8454	6.20416	5.99215	5.88838	5.96553	6.91765	6.96238
PVP01_0105300	3.49613	5.08475	4.15488	3.79078	0	0	3.68902	3.56936	3.45832	4.89933
PVP01_0105400	4.99324	2.9117	5.71811	6.15365	5.89693	3.46263	4.41623	4.93335	0	4.38334
PVP01_0105500	7.57927	8.06893	5.65074	4.37073	3.18285	5.81081	5.86532	3.7623	6.91765	7.50581
PVP01_0105600	7.07344	7.02867	6.30491	4.17952	4.10114	3.88593	5.5457	4.16879	4.39115	6.87841
PVP01_0105700	9.21018	9.70235	8.66434	8.26421	8.58814	7.73313	8.30078	8.62224	8.02668	7.95285
PVP01_0105800	3.49613	4.50781	3.94593	5.33544	5.84717	6.40862	4.32902	6.06404	5.92953	5.1148
PVP01_0105900	0	4.04753	6.54648	6.7549	6.70089	4.63274	6.0055	4.08463	5.35636	4.08949
PVP01_0106000	0	0	3.56176	2.61731	2.33356	4.9576	4.41623	3.24685	0	5.62622
PVP01_0106100	6.89796	6.11599	1.13813	5.33544	4.10114	6.38718	6.52037	4.70814	5.67122	6.89015
PVP01_0106200	6.95886	7.61338	8.89656	8.41655	8.58055	7.32317	7.68702	7.87483	6.24672	7.17567
PVP01_0106300	6.54768	7.08918	5.30124	5.06731	5.94503	6.07493	5.43521	6.28125	5.35636	5.46808
PVP01_0106400	5.56302	4.63954	1.13813	2.61731	0	5.06951	4.00256	4.34794	3.45832	3.31809
PVP01_0106500	5.71197	3.64346	2.537	4.17952	2.81982	3.75815	2.58724	4.48557	3.45832	4.00563
PVP01_0106600	4.43075	6.103	8.53486	8.21102	8.42812	6.45056	6.66981	6.11443	5.80615	4.42698
PVP01_0106700	10.3292	10.3344	8.92892	9.39988	9.02293	9.52708	9.21279	10.5659	10.9398	10.1483
PVP01_0106800	0	1.51818	4.33737	4.10971	4.65781	3.09057	2.97966	1.4322	3.45832	4.40532
PVP01_0106900	5.97041	4.02016	3.94593	3.60028	2.33356	3.09057	3.28785	2.76026	4.95301	6.57321
PVP01_0107000	0	0	0	0	0	0	0	0	0	0.714539
PVP01_0107100	0	0	0	0	0	0	0	1.23809	0	0
PVP01_0107200	0	0	0	0	0	0	0.70149	0	0	0
PVP01_0107400	6.18951	7.25976	7.20473	7.20337	7.0031	5.99215	6.72209	6.93403	4.39115	5.14124
PVP01_0107500	10.9813	9.40195	4.64495	0	0	5.81081	5.85755	8.9541	5.35636	5.30223
PVP01_0107600	5.3969	4.42676	6.80074	7.60331	7.09124	6.40862	6.30876	7.56379	7.3297	3.82167
PVP01_0107700	5.97041	6.75337	4.15488	4.24611	4.65781	4.39567	5.10856	5.19654	0	4.51049
PVP01_0107800	5.3969	5.1619	5.11381	5.90844	5.44046	5.56569	5.06874	5.3606	5.52236	4.38334
PVP01_0107900	6.69814	7.16922	5.8441	6.89638	6.95693	6.38718	6.28578	7.67589	4.39115	6.12728
PVP01_0108000	5.3969	6.14795	6.28283	6.36318	6.16407	7.11724	6.18384	5.18311	5.92953	4.76973
PVP01_0108100	6.69814	6.2516	6.11799	6.4505	6.78258	5.36099	6.23871	5.49708	3.45832	5.24242
PVP01_0108200	4.43075	5.3495	3.7015	2.61731	1.59467	6.2981	4.2362	4.93335	5.35636	5.12808
PVP01_0108300	6.18951	4.98919	5.38655	4.82742	4.65781	5.52701	5.44561	5.64152	3.45832	6.22323
PVP01_0108400	3.49613	2.57809	3.82888	4.64202	3.71386	1.17188	3.75741	2.68605	4.39115	2.45594
PVP01_0108500	7.53995	5.44521	5.75066	4.24611	5.29956	6.2514	3.46191	7.35513	6.85677	7.99152
PVP01_0108600	4.43075	4.70974	5.54338	5.58738	6.64374	5.48726	5.46619	6.5454	2.58394	4.53064
PVP01_0108700	10.6393	10.5899	12.0771	12.0781	11.8806	10.3764	11.2923	11.362	9.91465	9.59738
PVP01_0108800	7.07344	7.32272	6.41052	6.88598	6.78258	7.41077	7.05663	7.95009	7.3297	5.75165
PVP01_0108900	5.20914	3.08018	1.76634	2.61731	3.71386	5.52701	4.5572	3.43986	0	6.02449
PVP01_0109000	4.43075	5.71642	5.0101	5.02999	5.22359	4.39567	6.08084	4.67014	4.39115	5.83501
PVP01_0109100	7.76123	8.03344	9.69428	9.96449	9.89563	9.01823	9.12247	9.58511	8.78341	6.91718
PVP01_0109200	0	4.17708	1.13813	4.37073	4.40616	4.21278	4.77081	4.39529	6.33864	5.04649
PVP01_0109300	4.03784	4.12664	6.45069	6.84359	6.24316	5.90433	5.99137	8.21215	7.57621	5.03243
PVP01_0109400	4.43075	4.7436	6.78511	6.82193	6.85989	6.36542	6.13326	5.83424	6.33864	5.41489
PVP01_0109500	0	3.87495	2.537	4.17952	4.65781	3.75815	3.28785	4.59101	0	2.8256
PVP01_0109600	6.89796	7.13136	7.08222	7.48421	7.11246	7.41077	7.22912	8.03663	4.95301	5.64482
PVP01_0109700	8.99444	8.52947	4.9553	6.00774	5.74218	7.11724	6.86069	6.0567	9.02392	7.87424
PVP01_0109800	5.3969	3.71347	3.03663	3.49468	3.47265	4.30712	3.9741	2.24394	3.45832	4.38334
PVP01_0109900	0	3.67889	5.93186	6.46455	6.20416	5.77824	5.46619	5.47521	3.45832	5.0742
PVP01_0110000	3.49613	4.70974	6.89109	7.33157	6.90923	5.96347	6.81729	6.6948	6.7932	7.02761
PVP01_0110100	6.62487	6.06333	6.09283	6.67255	6.3894	8.29007	6.99068	7.13221	7.08625	7.52602
PVP01_0110200	5.3969	5.12384	2.20253	3.95904	4.76888	6.53096	4.98564	5.15588	6.14854	5.66318
PVP01_0110300	7.07344	6.29791	3.94593	5.33544	5.84717	6.98077	5.82605	5.99656	6.24672	7.31865
PVP01_0110400	8.34398	9.08946	6.52783	5.68662	5.99158	5.60336	7.18944	6.41936	6.7932	7.84437
PVP01_0110500	6.83438	7.50897	4.77721	3.60028	4.65781	4.89822	5.74414	5.55034	3.45832	5.65403
PVP01_0110600	9.05147	9.08452	4.77721	4.37073	0	7.78323	7.01882	6.92196	7.64983	7.49047
PVP01_0110700	5.3969	5.58251	4.57398	5.4244	4.76888	4.30712	5.13451	5.29969	3.45832	2.95048
PVP01_0110800	7.07344	6.98687	5.71811	5.80179	6.6726	6.71429	6.12681	5.98887	6.58375	5.01823
PVP01_0110900	0	5.00323	5.65074	5.17378	5.44046	5.60336	5.01387	5.34862	4.69926	4.21927
PVP01_0111000	5.71197	7.28872	7.38138	7.73087	7.99747	6.87694	7.5297	7.33705	6.24672	5.01823
PVP01_0111100	0	4.98919	4.05419	4.17952	4.10114	4.30712	3.46191	5.66103	6.24672	3.97655
PVP01_0111200	0	4.24957	5.25661	5.20759	3.47265	5.12236	4.18745	4.29898	3.99885	4.24388
PVP01_0111300	0	4.27294	4.49934	4.10971	3.18285	4.70383	3.61722	4.37181	3.45832	3.36372
PVP01_0111400	4.03784	5.44521	6.89109	7.51829	7.77601	7.75839	7.26186	8.48536	7.49863	5.55916
PVP01_0111500	0	2.03815	5.34452	5.88773	5.99158	5.01464	4.63197	5.90955	4.39115	5.50927
PVP01_0111600	0	5.1619	4.64495	5.48079	5.29956	7.05062	5.82605	8.06801	5.67122	7.18523
PVP01_0111700	4.43075	4.07438	4.49934	5.53507	5.22359	4.70383	4.75417	4.85084	3.45832	4.89933
PVP01_0111800	6.28773	5.3495	6.16704	6.25415	6.6726	7.45265	5.96991	7.12871	7.08625	5.61682
PVP01_0111900	7.01729	6.48469	6.96229	7.2365	6.90923	7.03692	6.70487	6.48649	5.67122	7.34164
PVP01_0112000	7.07344	7.36955	6.93423	6.77759	6.80882	6.90737	6.78488	4.72676	6.04319	6.28383
PVP01_0112100	4.99324	6.89946	6.58309	6.0642	5.94503	6.20315	5.99137	5.26186	5.35636	5.9739
PVP01_0112200	6.83438	5.27041	3.40703	2.80571	2.33356	5.74492	4.91253	7.1252	7.57621	8.18663
PVP01_0112300	6.37968	7.33387	6.34809	7.68959	7.48205	7.90889	7.043	8.82929	7.08625	5.56893
PVP01_0112400	5.71197	5.04456	5.68482	6.20478	6.16407	6.49132	5.45594	6.65158	6.657	6.95121
PVP01_0112500	3.49613	6.16679	6.96229	7.12591	6.88477	6.47109	6.41315	6.14245	5.92953	4.76973
PVP01_0112600	7.01729	7.5526	6.84662	6.69656	6.9802	6.40862	6.5735	6.8041	3.45832	5.61682
PVP01_0112700	7.49953	5.78306	3.94593	3.69867	3.18285	5.36099	4.2362	6.58167	4.39115	5.01823
PVP01_0112800	8.77494	8.88563	7.39174	8.68309	8.31369	9.01823	8.32634	10.22	9.30027	6.77666
PVP01_0112900	6.54768	5.414	6.61878	6.39288	6.0804	6.02028	5.98425	5.12812	3.45832	4.76973
PVP01_0113000	0	4.36283	4.49934	5.3657	4.40616	3.75815	4.32902	4.19579	3.99885	5.12808
PVP01_0113100	0	5.04456	5.50574	6.22142	6.3894	5.67588	6.17136	6.68054	3.99885	3.17184
PVP01_0113200	6.37968	4.54669	5.54338	6.73185	6.12284	6.27494	6.52528	6.11443	5.16873	5.84309
PVP01_0113300	6.69814	5.8232	6.52783	7.32389	7.36317	7.42135	6.59702	8.37306	6.657	4.70029
PVP01_0113400	5.71197	5.64655	5.65074	7.07186	6.64374	6.40862	6.11382	7.33705	5.67122	5.32547
PVP01_0113500	6.89796	7.36955	4.49934	6.11854	5.05849	6.92236	6.59235	7.46184	7.18861	5.34835
PVP01_0113600	8.51594	8.37871	7.82514	8.20266	8.21905	7.2889	8.01674	7.46462	5.35636	7.59221
PVP01_0113700	7.79503	8.53794	3.94593	1.43936	3.18285	5.87383	6.08084	5.87656	5.92953	6.1535
PVP01_0113800	8.09546	7.09902	7.89231	8.16012	7.82825	7.98222	7.27651	7.98146	7.75367	7.25348
PVP01_0113900	5.84697	5.30484	6.7372	6.8328	5.79563	6.71429	6.66981	6.51357	5.92953	6.5877
PVP01_0114000	6.28773	6.3036	7.00339	6.91697	5.84717	7.18092	6.61095	9.3575	7.78668	7.45402
PVP01_0114100	3.49613	5.18673	2.537	3.49468	2.33356	5.74492	4.28336	5.29969	4.95301	6.28975
PVP01_0114200	6.69814	6.79434	4.42063	4.10971	4.65781	6.47109	5.81806	4.76332	7.68528	7.96586
PVP01_0114300	5.97041	4.29595	1.13813	1.83512	0	7.58093	5.6393	4.50728	6.657	7.97323
PVP01_0114400	3.49613	4.15208	4.42063	5.56146	5.68667	5.81081	5.76921	5.91768	6.04319	3.31809
PVP01_0114500	3.49613	4.6925	4.71259	5.7338	4.40616	6.62554	5.44561	6.59694	6.04319	2.36911
PVP01_0114600	5.3969	6.68966	5.9032	5.48079	5.62894	5.40432	5.76921	6.14245	6.14854	3.72008
PVP01_0114700	0	3.67889	1.76634	0	3.18285	3.88593	2.04646	2.13658	2.58394	4.83599
PVP01_0114800	9.89515	11.3303	7.68062	4.37073	3.71386	8.2251	8.54527	8.28152	7.18861	8.46829
PVP01_0114900	2.61864	4.34088	5.61583	5.58738	6.3894	3.09057	4.85126	5.33654	5.80615	6.6068
PVP01_0115000	3.49613	4.52738	6.21448	5.13915	5.50606	4.0033	4.11109	4.11324	3.45832	4.83599
PVP01_0115100	0	0	4.05419	3.69867	2.33356	1.17188	2.66051	1.89442	0	3.11961
PVP01_0115200	0	0	1.76634	0	0	5.44638	4.81961	1.4322	0	6.87448
PVP01_0115300	0	2.24142	0	1.43936	0	0	2.42849	8.71614	6.7932	8.22885
PVP01_0115400	2.61864	1.66677	1.13813	3.38074	0	8.04517	6.39716	4.44113	6.50658	7.74227
PVP01_0115500	0	4.40576	5.30124	6.00774	6.58423	5.27022	5.36021	4.72676	3.99885	1.95766
PVP01_0115600	7.82805	7.90841	5.95997	6.25415	5.74218	5.44638	6.25062	6.49195	5.67122	6.19195
PVP01_0115700	0	4.60311	5.25661	4.91189	4.96826	5.36099	4.43723	4.08463	5.67122	4.51049
PVP01_0115800	8.32097	7.13136	6.52783	6.81097	5.50606	9.86809	8.10305	7.09326	9.84583	10.3738
PVP01_0115900	6.69814	6.0899	6.04114	6.92715	6.70089	7.75002	6.81328	7.96782	7.49863	5.29046
PVP01_0116000	10.0003	10.4849	9.50218	9.45547	9.2648	9.59877	9.25332	11.1339	9.95878	9.91774
PVP01_0116100	5.71197	5.19899	5.0101	6.00774	5.74218	6.02028	5.37117	6.41363	5.92953	4.98941
PVP01_0116200	0	4.04753	5.38655	5.61284	4.87201	5.60336	5.20967	6.5028	7.57621	5.50927
PVP01_0116300	6.95886	7.54542	7.22803	7.03467	5.84717	6.64373	6.99423	8.15827	6.97606	6.94372
PVP01_0116400	4.03784	5.80728	6.34809	6.8755	6.12284	4.89822	5.81003	3.86678	3.45832	4.78658
PVP01_0116500	4.43075	5.14933	4.33737	4.7377	4.10114	4.4791	3.54165	3.79797	0	4.96
PVP01_0116600	8.7579	6.93653	6.67073	7.32389	7.36317	8.85994	7.48249	8.95114	7.57621	8.41375
PVP01_0116700	0	4.31859	5.163	6.0642	4.87201	5.96347	5.43521	7.85803	5.16873	4.5701
PVP01_0116800	6.54768	6.41286	4.05419	5.20759	5.22359	7.37854	6.10729	5.31208	3.99885	7.16604
PVP01_0116900	4.43075	4.24957	5.9032	6.08254	5.79563	5.40432	5.20967	4.27387	4.39115	3.75475
PVP01_0117000	6.89796	7.38304	3.7015	3.79078	0	5.27022	4.95684	5.63167	6.33864	5.87495
PVP01_0117100	7.76123	7.12495	6.16704	6.92715	6.16407	8.47417	7.17701	8.46053	8.86296	6.92481
PVP01_0117200	7.32547	6.76166	6.2604	6.96718	6.93327	7.50335	7.12295	6.88512	7.88142	7.25045
PVP01_0117300	0	3.78025	0	2.97234	0	5.12236	4.75417	1.89442	0	5.18002
PVP01_0117400	6.76787	5.66433	4.89835	3.95904	0	5.90433	5.17258	5.53984	6.97606	7.54842
PVP01_0117500	5.3969	4.44745	3.7015	3.60028	2.33356	3.75815	4.35132	3.34658	4.69926	5.76871
PVP01_0117600	7.41512	7.35867	5.163	4.24611	5.29956	5.12236	6.0539	6.60703	4.95301	6.05263
PVP01_0117700	6.95886	7.74876	5.68482	6.36318	6.83458	6.6617	6.35915	7.41666	5.35636	5.74305
PVP01_0117800	7.17959	7.6065	6.32666	6.82193	6.70089	7.42135	6.58296	8.13405	6.72671	5.7081
PVP01_0117900	6.28773	6.28647	7.62026	7.95146	8.0201	8.43814	7.69359	8.54562	7.88142	6.41424
PVP01_0118000	0	4.9316	4.83905	5.48079	5.79563	5.81081	5.71003	5.58138	4.39115	3.11961
PVP01_0118100	10.4454	10.5082	6.48977	6.37811	6.75586	7.88615	7.92864	8.95114	8.86296	8.46044
PVP01_0118200	6.37968	5.79118	7.08222	7.10812	7.30906	6.83004	6.9764	7.12169	5.92953	6.89793
PVP01_0118300	8.17461	7.22722	7.59359	7.85341	7.32732	8.73398	7.8169	8.85703	8.83167	9.29429
PVP01_0118400	7.53995	8.00405	7.25096	7.51829	7.46566	6.55038	7.38317	8.11119	7.37382	6.14699
PVP01_0118500	5.71197	5.69926	5.75066	6.15365	6.55353	6.62554	5.81003	7.35812	7.18861	6.12728
PVP01_0118600	0	1.16535	0	2.14536	1.59467	2.5879	3.24084	1.23809	0	2.75886
PVP01_0118700	4.99324	4.27294	6.30491	5.8454	6.12284	5.74492	5.77747	6.17673	6.91765	5.12808
PVP01_0118800	0	0	0	0.892202	0	3.46263	0	5.95766	3.45832	1.83343
PVP01_0118900	0	0	0	0	0	3.75815	0.70149	1.89442	0	2.45594
PVP01_0119000	0	3.32349	4.05419	4.30977	2.81982	4.4791	3.24084	2.89814	0	2.178
PVP01_0119100	10.3176	8.77742	6.32666	7.81554	7.19434	10.4851	7.985	8.1023	3.99885	5.59786
PVP01_0119200	7.79503	7.2421	12.2015	12.3156	12.2639	11.3629	11.4392	12.4586	13.5705	13.3359
PVP01_0119300	0	0	0	0	0	1.80987	0	0.747975	4.95301	3.82167
PVP01_0119400	5.20914	6.3483	8.65147	8.28811	8.43655	6.93718	7.13585	5.56076	6.91765	7.05221
PVP01_0119500	5.3969	6.36471	7.84788	7.49794	7.27182	5.90433	7.59657	7.59201	7.03221	6.89405
PVP01_0119600	0	0	5.11381	4.10971	5.29956	2.5879	3.61722	2.43731	4.39115	4.3153
PVP01_0119700	0	1.51818	3.94593	3.69867	4.40616	1.80987	3.88519	3.19428	0	3.7886
PVP01_0119800	0	1.51818	1.76634	2.61731	0	0	0.70149	0	0	1.19025
PVP01_0119900	0	0.697271	0	0	0	1.80987	1.52534	2.60781	0	5.00389
PVP01_0120000	0	0	0	0	0	2.25071	3.79043	1.89442	3.45832	0.714539
PVP01_0120100	0	0	0	0	0	0	1.93275	1.23809	3.45832	0
PVP01_0120200	0	0	0	0	0	1.80987	0	0	0	0
PVP01_0120400	0	0	0	0	0	0	3.54165	2.02057	0	4.73543
PVP01_0120500	0	0	0	0	0	0	0.70149	0	0	0
PVP01_0120600	0	0	0	0	0	0	0	0	0	0.401062
PVP01_0121500	0	0	0	0	1.59467	0	0.70149	0	0	0.401062
PVP01_0121700	0	0	0	0	0	0	0.955517	0	4.39115	1.19025
PVP01_0121800	0	0	1.76634	0	2.33356	0	0	0	0	0
PVP01_0121900	0	0	2.537	0	0	0	0	0	0	0
PVP01_0122000	0	0	0	1.43936	0	0	0	0	0	0.971911
PVP01_0122100	0	0	0	1.43936	0	0	0.70149	0	0	1.54739
PVP01_0200200	0	0	0	0	2.33356	0	1.52534	1.23809	0	1.19025
PVP01_0200300	0	0	2.537	0	0	0	0.70149	1.60327	0	2.75886
PVP01_0200500	0	0	1.76634	0.892202	0	0	0	0	0	0
PVP01_0200700	0	0	4.15488	2.61731	2.33356	0	0	1.4322	0	2.178
PVP01_0200800	0	0	0	0	0	0	0.70149	0	0	0
PVP01_0200900	0	0	0	0	0	0	0	0.747975	0	0
PVP01_0201100	0	4.60311	7.63776	6.92715	7.1743	3.09057	6.54959	7.34913	9.85364	9.98452
PVP01_0201200	7.17959	6.94746	9.52588	9.42525	9.07249	6.58845	8.42163	7.19376	8.25617	8.43394
PVP01_0201300	0	0	0	0	0	1.80987	0	1.01375	4.39115	2.75886
PVP01_0201400	0	0.697271	1.76634	0	0	3.46263	2.42849	3.99526	6.58375	6.77666
PVP01_0201500	3.49613	5.27041	7.71401	7.25279	7.44907	6.07493	7.13585	6.61205	8.25617	8.43795
PVP01_0201600	7.53995	7.24506	8.99153	8.66495	8.41109	8.25499	8.13554	7.5164	8.8474	8.05026
PVP01_0201700	7.07344	6.57209	8.18204	8.05725	7.27182	5.84266	7.86613	5.79063	8.02668	9.33567
PVP01_0201800	6.08411	5.79925	7.09495	6.37811	5.44046	5.64008	5.66623	1.4322	8.18365	5.73439
PVP01_0201900	0	4.65741	6.63631	6.33286	5.89693	4.70383	6.18384	4.44113	5.67122	6.53383
PVP01_0202000	3.49613	2.33323	3.7015	0	0	2.5879	3.82271	7.64439	9.42084	10.2772
PVP01_0202100	4.99324	2.9117	3.56176	4.69065	5.1434	5.27022	4.70306	5.29969	7.41663	7.64167
PVP01_0202200	4.99324	4.40576	7.44242	7.95644	7.74917	6.45056	7.37503	8.89253	9.89208	9.8829
PVP01_0202300	5.97041	2.41955	3.03663	0	0	5.48726	3.72362	9.69385	11.7453	10.4335
PVP01_0202400	4.43075	1.92465	0	1.43936	0	1.80987	0	5.63167	0	4.49006
PVP01_0202500	4.43075	3.78025	2.537	4.03634	3.18285	4.11184	3.9741	7.14611	7.99878	7.94911
PVP01_0202600	4.03784	3.49232	4.9553	5.82376	5.89693	6.38718	5.62106	5.6898	8.36947	5.78558
PVP01_0202700	7.45794	6.22188	7.64644	8.75631	8.60321	9.74288	7.10008	4.94931	4.69926	4.88375
PVP01_0202800	6.08411	5.24699	6.68763	7.84806	7.30906	8.74245	6.47539	4.14128	0	3.75475
PVP01_0202900	14.8006	15.3085	13.0439	14.6818	13.8732	15.422	15.9663	15.5644	16.5863	16.9032
PVP01_0203000	0	2.24142	6.65362	6.1709	6.93327	5.27022	4.95684	3.68819	4.39115	4.08949
PVP01_0203100	0	0	0	0	0	0	0	0	0	1.37984
PVP01_0203200	0	0.390357	5.06289	4.37073	4.10114	1.80987	3.65356	2.13658	0	3.57244
PVP01_0203300	3.49613	0.950209	3.56176	4.42923	4.87201	2.5879	3.46191	1.4322	0	3.85401
PVP01_0203400	5.97041	6.18539	7.70573	7.16085	7.32732	6.71429	7.0223	6.46446	5.35636	6.05958
PVP01_0203500	0	1.80146	0	3.12169	4.76888	3.28856	3.72362	2.83084	4.39115	3.85401
PVP01_0203600	4.43075	4.31859	4.57398	3.49468	5.62894	3.09057	4.88222	3.13971	3.45832	4.91474
PVP01_0203700	3.49613	6.06333	6.01459	6.4505	5.89693	5.84266	6.37556	5.92577	6.42505	4.44832
PVP01_0203800	6.18951	6.86141	3.40703	2.61731	2.33356	4.63274	5.01387	4.41839	4.95301	7.05569
PVP01_0203900	9.05147	8.35015	5.95997	5.7104	3.71386	6.22748	6.60633	5.99656	8.1332	8.7486
PVP01_0204000	5.97041	5.13664	4.05419	2.40055	2.33356	3.46263	4.37328	3.24685	5.67122	4.92998
PVP01_0204100	8.55591	8.04367	7.05642	6.04563	3.47265	5.27022	5.44561	5.38426	8.47451	8.40149
PVP01_0204200	3.49613	2.85087	3.82888	3.60028	4.65781	4.0033	4.30637	3.29758	0	2.27672
PVP01_0204300	6.76787	6.65004	7.39174	6.46455	6.42375	6.99502	6.65196	6.51892	6.33864	6.83047
PVP01_0204400	9.31871	8.03856	8.06399	7.39898	7.63651	7.62739	7.07685	7.01205	8.87836	9.7082
PVP01_0204500	6.54768	7.35045	6.89109	6.47847	6.83458	6.51128	6.50553	7.09326	6.33864	5.2053
PVP01_0204600	8.38893	8.96313	6.58309	6.72018	7.09124	7.7246	7.20177	8.45635	8.2324	7.1069
PVP01_0204700	6.46612	7.45123	5.9032	6.18794	5.44046	8.2609	6.88382	6.61705	8.1073	6.41424
PVP01_0204800	0	2.85087	3.23368	3.87736	4.40616	4.21278	4.59507	3.79797	3.45832	3.7886
PVP01_0204900	6.89796	6.0899	6.30491	7.26889	7.0697	8.4843	7.29676	7.03839	7.78668	8.0274
PVP01_0205000	0	4.31859	3.7015	3.79078	2.33356	8.16967	6.22065	4.54975	6.91765	7.61833
PVP01_0205100	4.43075	4.50781	2.20253	2.80571	4.10114	5.27022	3.94507	3.43986	3.45832	4.51049
PVP01_0205200	7.86033	8.26528	2.537	1.43936	3.71386	5.36099	5.82605	4.79897	3.45832	4.89933
PVP01_0205300	7.17959	7.22722	6.76932	6.76629	7.09124	7.27729	6.86069	7.1252	7.78668	5.23015
PVP01_0205400	3.49613	4.12664	4.9553	3.69867	4.40616	4.9576	4.89745	4.88441	4.95301	4.44832
PVP01_0205500	0	2.72092	4.05419	4.30977	4.96826	5.17335	4.16245	3.7623	0	2.61534
PVP01_0205600	0	2.03815	3.94593	4.10971	5.05849	2.25071	3.94507	4.48557	4.39115	3.31809
PVP01_0205700	0	2.41955	3.03663	4.17952	2.81982	5.36099	3.65356	2.76026	0	3.57244
PVP01_0205800	7.01729	6.51442	5.30124	5.17378	4.40616	6.40862	5.38204	5.24903	6.7932	7.33879
PVP01_0205900	0	5.92999	4.83905	5.53507	5.50606	5.81081	5.37117	5.6898	5.35636	3.68456
PVP01_0206000	8.85722	6.99392	5.98754	7.05338	5.74218	12.084	9.98874	8.46885	10.5931	12.2377
PVP01_0206100	4.99324	4.90192	4.42063	2.14536	2.81982	6.42975	4.49846	7.37298	6.04319	7.12688
PVP01_0206200	6.54768	7.14092	5.95997	5.80179	5.84717	5.96347	6.53992	6.1355	6.33864	6.14045
PVP01_0206300	7.82805	8.99071	6.01459	7.03467	7.32732	7.9164	7.2648	7.879	7.75367	6.40881
PVP01_0206400	6.89796	6.04308	4.83905	5.33544	6.0804	7.06419	5.87305	6.06404	6.42505	7.09003
PVP01_0206500	6.46612	6.22787	5.58006	6.46455	6.72864	6.78157	6.3864	8.79549	8.34751	8.20084
PVP01_0206600	4.99324	3.90519	4.05419	5.48079	5.44046	5.90433	5.06874	8.75862	5.35636	5.10139
PVP01_0206700	11.1605	10.5054	9.00508	9.73014	9.2553	9.8169	9.61421	11.3508	11.0763	9.24104
PVP01_0206800	5.3969	6.28647	4.24901	5.13915	5.05849	5.12236	5.536	5.8682	5.80615	4.98941
PVP01_0206900	5.97041	7.1088	6.23762	6.74342	7.19434	5.74492	7.00482	6.23646	6.14854	5.15428
PVP01_0207000	4.99324	3.74725	4.57398	5.7104	5.84717	6.56954	5.41417	5.32436	5.80615	4.73543
PVP01_0207100	6.28773	6.58148	5.50574	6.4075	6.03668	6.89224	5.96991	5.48618	5.35636	6.22941
PVP01_0207200	7.17959	8.47634	5.65074	6.36318	6.45731	7.1684	6.64746	6.00422	5.80615	5.50927
PVP01_0207300	6.83438	5.74177	5.42738	5.27293	6.31813	8.21904	6.51544	5.92577	8.6098	8.81375
PVP01_0207400	7.76123	8.10682	8.68554	8.72747	8.58055	7.93867	8.0715	9.30887	7.91167	6.04565
PVP01_0207500	7.01729	7.31429	3.03663	2.97234	3.71386	5.67588	5.95543	4.46352	6.50658	6.22941
PVP01_0207600	4.43075	4.42676	3.7015	4.7377	4.40616	5.31632	4.47834	5.58138	0	5.10139
PVP01_0207700	7.69118	7.52122	4.77721	5.06731	2.33356	5.27022	5.55534	5.34862	6.91765	6.83047
PVP01_0207800	7.95305	8.57955	5.11381	4.91189	5.1434	6.36542	6.62017	6.00422	7.94129	8.57034
PVP01_0207900	3.49613	4.15208	3.03663	4.42923	4.10114	4.39567	3.42033	4.08463	0	4.24388
PVP01_0208000	3.49613	4.24957	3.94593	3.69867	5.22359	4.30712	4.2362	3.083	0	4.60851
PVP01_0208100	7.57927	6.2457	5.30124	6.47847	5.94503	7.02309	6.33137	7.74377	8.62813	6.63963
PVP01_0208200	4.03784	5.08475	0	0	0	4.0033	2.66051	3.083	0	3.17184
PVP01_0208300	7.07344	6.98687	2.537	1.83512	2.33356	3.88593	4.66796	3.29758	3.45832	4.58943
PVP01_0208400	4.43075	2.33323	5.38655	4.95234	4.10114	4.39567	4.98564	4.34794	3.45832	3.31809
PVP01_0208500	8.12232	8.60625	7.94248	7.82646	7.46566	6.78157	7.60356	7.82383	7.28418	7.09003
PVP01_0208600	5.56302	5.44521	3.40703	1.43936	0	4.70383	5.14731	2.34386	3.45832	4.46934
PVP01_0208700	5.3969	6.45945	6.2604	6.4505	6.16407	6.36542	5.90355	5.53984	3.45832	5.46808
PVP01_0208800	3.49613	5.57312	4.77721	2.14536	2.33356	4.11184	4.51831	2.96243	0	3.61079
PVP01_0208900	5.20914	6.77809	5.38655	6.15365	5.05849	4.55796	6.04023	5.02652	3.45832	5.25458
PVP01_0209000	6.62487	7.2539	6.09283	2.40055	1.59467	6.12759	5.84974	4.98069	5.80615	6.42504
PVP01_0209100	8.79177	8.81174	7.472	7.36941	7.0697	8.50932	7.8189	7.95009	9.07826	9.47732
PVP01_0209200	7.01729	6.01563	7.19293	7.55816	7.5767	7.80764	7.48502	8.15999	7.37382	7.22904
PVP01_0209300	0	3.02618	3.23368	4.24611	4.65781	4.11184	3.72362	4.78125	0	2.75886
PVP01_0209400	4.43075	3.23103	1.13813	0.892202	2.81982	2.86102	0	3.7623	2.58394	0.714539
PVP01_0209500	4.43075	5.1619	2.537	1.43936	0	2.5879	4.08472	3.19428	2.58394	3.0654
PVP01_0209600	3.49613	3.84407	6.11799	6.55926	6.52217	5.17335	5.28111	5.32436	0	3.64815
PVP01_0209700	4.43075	2.65127	2.537	2.97234	0	1.80987	3.46191	3.02398	0	1.83343
PVP01_0209800	9.82328	8.75892	6.21448	6.3481	6.4901	8.24906	8.35421	8.28152	8.68177	9.81575
PVP01_0209900	4.99324	4.07438	6.43075	5.39535	5.99158	5.74492	5.12159	6.07862	5.35636	3.22226
PVP01_0210000	3.49613	2.65127	2.537	3.25702	2.33356	4.55796	3.19225	5.26186	4.95301	7.44873
PVP01_0210100	0	2.85087	4.49934	5.30452	4.40616	5.74492	5.13451	7.17013	4.39115	3.22226
PVP01_0210200	0	2.57809	5.163	5.39535	5.56881	3.28856	4.99982	4.52867	3.45832	1.19025
PVP01_0210300	5.71197	5.63757	6.54648	5.63785	5.79563	6.51128	6.0875	5.16956	3.45832	5.61682
PVP01_0210400	8.93506	8.82564	7.00339	7.06265	7.46566	7.81568	7.33363	8.67835	8.25617	7.16604
PVP01_0210500	5.3969	5.98764	3.03663	1.83512	2.33356	3.09057	3.03582	7.07156	4.95301	2.36911
PVP01_0210600	4.99324	6.8691	3.03663	0	0	4.0033	5.34917	2.83084	4.39115	4.53064
PVP01_0210700	0	3.78025	2.80833	2.14536	2.33356	3.09057	3.54165	3.48433	0	3.22226
PVP01_0210800	4.43075	4.96068	7.03015	7.36192	6.80882	5.99215	6.17762	6.03444	6.42505	5.2053
PVP01_0210900	4.43075	3.60713	3.82888	3.60028	2.33356	4.9576	3.94507	3.52747	0	6.05263
PVP01_0211000	4.99324	4.62144	4.49934	5.17378	3.71386	5.60336	5.45594	3.89999	6.91765	6.35334
PVP01_0211100	6.95886	6.01563	5.11381	6.76629	6.3894	6.81406	5.99845	6.37281	7.08625	4.46934
PVP01_0211200	5.71197	6.40759	3.94593	3.79078	4.10114	4.89822	4.66796	7.69257	4.95301	5.55916
PVP01_0211300	9.09282	9.63347	8.10233	8.59001	8.45328	8.39583	8.45548	9.44377	9.42084	8.1415
PVP01_0211400	5.71197	5.25875	5.8441	6.11854	6.3894	5.48726	5.46619	5.63167	3.99885	5.56893
PVP01_0211500	4.43075	7.11204	5.81362	6.53283	6.3894	5.74492	6.53505	5.79946	3.45832	4.85208
PVP01_0211600	6.89796	7.04573	5.21057	6.79993	7.04784	7.31184	7.09679	6.52425	5.67122	5.80224
PVP01_0211700	4.99324	4.79294	3.40703	0	0	4.0033	3.72362	2.13658	4.39115	5.2053
PVP01_0211800	5.3969	6.97623	7.93542	8.17729	8.28595	7.27729	7.51496	7.30332	5.35636	3.27097
PVP01_0211900	3.49613	5.12384	5.06289	4.87028	4.10114	5.74492	4.35132	5.28719	5.52236	4.26808
PVP01_0212000	7.01729	7.69136	5.58006	6.02681	6.0804	6.81406	6.20848	6.86843	7.23719	6.65348
PVP01_0212100	8.22506	8.87898	8.72292	8.45928	8.52624	8.39583	8.54285	9.55285	7.94129	7.3041
PVP01_0212200	9.34176	9.89686	8.3401	8.5996	8.51034	8.95771	8.70857	9.64327	8.8474	8.3697
PVP01_0212300	4.43075	4.94621	5.42738	3.87736	2.33356	4.9576	4.89745	3.9642	4.39115	6.4464
PVP01_0212400	0	4.88684	4.24901	5.56146	5.74218	4.63274	4.97131	4.05545	0	2.61534
PVP01_0212500	0	1.80146	4.24901	4.42923	2.81982	3.28856	3.75741	3.13971	3.45832	0
PVP01_0212600	0	4.34088	6.43075	6.55926	7.0031	5.9342	6.22065	6.34293	5.92953	4.83599
PVP01_0212700	4.43075	4.31859	5.61583	5.17378	5.68667	0	4.68562	4.67014	0	4.16875
PVP01_0212800	4.99324	7.31147	4.49934	5.4244	5.74218	6.04786	6.02644	5.29969	5.92953	5.26664
PVP01_0212900	3.49613	2.24142	2.537	4.03634	3.18285	5.27022	3.79043	3.34658	3.45832	4.08949
PVP01_0213000	0	3.36758	4.15488	4.87028	4.65781	4.0033	4.32902	3.64966	4.39115	2.75886
PVP01_0213100	4.99324	6.47968	7.03015	6.98679	7.2141	6.04786	6.48046	5.52927	5.92953	4.14282
PVP01_0213200	0	3.9348	3.40703	2.40055	1.59467	3.09057	2.97966	2.24394	3.99885	3.97655
PVP01_0213300	5.84697	5.414	6.14272	6.76629	6.72864	5.90433	6.01251	6.10734	3.45832	5.29046
PVP01_0213400	0	4.27294	3.7015	4.53954	3.71386	4.63274	4.59507	4.52867	4.39115	5.96652
PVP01_0213500	5.97041	7.0321	7.03015	7.24467	7.59188	5.99215	6.76425	5.53984	4.69926	5.41489
PVP01_0213600	5.3969	7.51143	6.11799	6.18794	6.83458	6.89224	7.40998	9.60539	7.85053	7.06952
PVP01_0213700	5.97041	6.47465	7.67215	7.46337	7.09124	6.32089	7.06678	5.9418	3.45832	5.10139
PVP01_0213800	8.57549	8.82268	7.36045	4.64202	4.10114	5.27022	6.92529	5.87656	5.92953	7.58741
PVP01_0213900	0	4.96068	3.82888	3.12169	1.59467	2.5879	3.24084	3.29758	0	4.44832
PVP01_0214000	4.43075	4.65741	2.80833	4.10971	2.81982	5.40432	4.47834	2.13658	4.39115	4.46934
PVP01_0214100	0	1.35253	1.76634	2.97234	2.33356	0	2.92123	0.747975	0	3.00909
PVP01_0214200	4.73923	2.501	2.80833	3.69867	2.33356	1.17188	2.04646	1.60327	0	2.45594
PVP01_0214300	7.95305	7.46905	6.01459	6.15365	5.89693	6.6617	6.97281	7.18705	7.97032	8.10334
PVP01_0214400	4.43075	5.49575	3.7015	0	0	4.11184	3.75741	4.39529	3.45832	4.64593
PVP01_0214500	4.43075	4.34088	4.15488	3.38074	3.71386	4.70383	4.05785	3.19428	3.45832	4.16875
PVP01_0214600	3.49613	3.81251	4.42063	5.10368	3.71386	4.55796	4.45793	4.6112	3.45832	3.53304
PVP01_0214700	2.61864	2.85087	4.15488	4.64202	4.2617	4.0033	3.75741	3.72572	0	3.27097
PVP01_0214800	8.29758	8.36925	6.78511	5.33544	4.76888	5.67588	6.13326	5.63167	7.23719	7.97507
PVP01_0214900	0	1.80146	3.03663	4.82742	5.50606	1.80987	3.72362	3.68819	4.95301	1.19025
PVP01_0215000	6.62487	6.12244	6.3692	7.55816	7.0031	6.60711	6.84505	7.17692	7.23719	6.18562
PVP01_0215100	4.99324	3.56987	4.77721	3.69867	6.0804	3.75815	4.73734	5.04148	7.88142	4.88375
PVP01_0215200	4.43075	4.6925	4.42063	5.17378	5.44046	4.0033	4.78726	3.83279	0	3.27097
PVP01_0215300	0	4.70974	3.82888	3.87736	4.53746	4.11184	4.2362	2.68605	5.52236	3.88563
PVP01_0215400	4.73923	3.18248	4.49934	4.30977	4.10114	2.86102	3.42033	3.52747	0	4.81971
PVP01_0215500	0	0	3.23368	0	0	0	0.392967	2.24394	0	2.178
PVP01_0215600	8.24964	6.45434	6.63631	6.15365	4.65781	8.2251	7.40998	5.66103	7.28418	10.2352
PVP01_0215700	0	1.16535	0	2.61731	3.18285	3.09057	2.73024	1.89442	0	2.45594
PVP01_0215800	0	1.51818	1.76634	3.87736	3.92046	2.5879	2.66051	3.083	0	1.54739
PVP01_0215900	0	2.97008	5.75066	5.58738	6.83458	3.75815	4.83552	4.46352	3.45832	2.88939
PVP01_0216000	5.84697	6.62301	8.58083	8.90283	9.06163	7.41077	8.39101	9.30345	6.91765	6.57321
PVP01_0216100	0	2.57809	0	0	0	4.0033	2.79675	1.89442	0	4.73543
PVP01_0216200	6.18951	7.8219	6.30491	0	3.71386	5.67588	6.37556	5.82562	5.92953	6.13388
PVP01_0216400	0	0	0	0	0	0	0	0.421928	0	0
PVP01_0216500	0	1.35253	2.80833	1.43936	0	1.17188	2.04646	3.02398	0	2.95048
PVP01_0216600	0	1.66677	2.20253	1.43936	0	0	1.35922	2.60781	0	0.714539
PVP01_0216700	8.57549	8.83941	10.7518	10.2435	10.2801	8.18838	9.5397	8.87175	11.1917	11.0192
PVP01_0216800	0	4.91683	6.3692	6.63577	7.15398	4.55796	5.64833	6.46446	7.94129	7.48532
PVP01_0216900	6.28773	6.45945	3.23368	0	0	3.61794	4.86682	4.05545	0	3.31809
PVP01_0217000	0	1.80146	6.84662	6.76629	6.83458	2.86102	5.26944	5.11403	5.35636	7.68949
PVP01_0217100	0	3.60713	5.78248	4.87028	5.37173	0	4.21203	4.52867	7.28418	7.43009
PVP01_0217200	0	3.67889	7.69741	7.14349	7.13337	4.11184	5.78568	3.68819	4.39115	5.51939
PVP01_0217300	0	0	3.94593	0	3.18285	0	1.35922	0	0	0
PVP01_0217400	0	0.390357	2.80833	0.892202	0	0	0	0.421928	0	0
PVP01_0217700	0	0	0	0	0	1.17188	0.392967	0	0	0
PVP01_0217800	0	0	3.94593	2.14536	0	0	0	1.23809	0	0
PVP01_0218200	0	0	0	1.43936	3.18285	0	0	0	0	0
PVP01_0218300	0	0	1.13813	0	0	2.5879	0	0	0	0
PVP01_0218400	0	0	1.13813	0	0	0	0	0	0	0
PVP01_0218900	0	0	1.13813	0	0	0	0	0.747975	0	1.19025
PVP01_0219300	2.61864	0	0	0	0	0	0	0	0	0
PVP01_0219600	0	0	3.40703	0	2.33356	0	0.955517	0	0	0
PVP01_0219700	0	0	0	0	0	0	2.25008	0.747975	0	2.75886
PVP01_0219800	0	1.16535	2.537	1.43936	0	0	0	0	0	0
PVP01_0220000	0	0	1.76634	0	0	0	0	0	0	0
PVP01_0220100	0	0.697271	0	0	0	0	0	0	0	0
PVP01_0220300	0	0	0	0	0	0	0	0	0	1.19025
PVP01_0220600	0	0	0	0	0	0	0	0.747975	0	0
PVP01_0220800	0	0	0	2.61731	3.18285	0	0	0	0	0
PVP01_0221100	0	0	0	1.43936	0	0	0	0	0	0
PVP01_0221200	0	0	0	0	0	0	0	0	0	1.19025
PVP01_0221300	0	0	0	0	0	0	0	0	2.58394	0
PVP01_0221800	0	0	0	0	0	0	0	0	0	1.54739
PVP01_0300100	0	0	0	0.892202	0	0	0	0	3.45832	1.19025
PVP01_0300200	0	1.80146	2.537	0	0	0	0	0	0	0
PVP01_0300300	0	1.35253	0	0	0	0	0	0	0	4.40532
PVP01_0300400	0	0	0	0	0	0	0	0.747975	0	1.54739
PVP01_0300600	0	0	5.61583	3.95904	4.10114	0	3.14197	3.48433	5.92953	7.57534
PVP01_0300700	9.59294	9.49372	11.822	11.645	11.5386	10.113	11.3443	9.39219	8.34751	10.7274
PVP01_0300800	0	3.18248	6.48977	6.20478	6.16407	4.21278	5.20967	4.85084	6.04319	7.58741
PVP01_0300900	0	0	1.76634	2.14536	2.33356	0	0.70149	0	4.95301	5.25458
PVP01_0301000	0	0	0	0	0	0	0	0	0	0.401062
PVP01_0301200	0	0	2.537	0	2.33356	0	0	0	0	0
PVP01_0301300	0	0	0	0	0	0	1.52534	0	0	0
PVP01_0301400	0	0	0	0	0	0	1.17144	0	0	0.401062
PVP01_0301500	0	0	3.40703	3.95904	1.59467	3.46263	3.85429	1.89442	4.39115	4.89933
PVP01_0301600	0	0	0	2.61731	2.33356	0	0.392967	0	0	3.88563
PVP01_0301900	0	0.697271	1.13813	0.892202	2.33356	0	1.35922	0	0	1.69749
PVP01_0302000	0	0	5.30124	3.49468	2.81982	2.5879	2.86033	3.39398	3.45832	2.61534
PVP01_0302100	0	0	2.537	1.83512	3.18285	0	0.70149	3.93245	4.95301	5.06041
PVP01_0302300	5.20914	3.23103	4.77721	3.38074	4.10114	3.75815	4.25997	3.61007	3.45832	5.29046
PVP01_0302400	6.76787	5.18673	4.49934	4.64202	4.10114	5.90433	4.25997	5.02652	7.03221	5.55916
PVP01_0302500	0	0	1.13813	3.49468	3.18285	1.80987	2.15186	1.89442	0	2.45594
PVP01_0302600	4.43075	3.87495	6.89109	6.47847	6.90923	5.67588	5.73569	6.47552	5.35636	4.91474
PVP01_0302700	0	0	1.76634	3.38074	3.71386	0	2.58724	1.60327	0	2.36911
PVP01_0302800	5.3969	3.71347	4.49934	3.60028	0	3.09057	2.04646	1.23809	0	4.29188
PVP01_0302900	7.07344	9.33897	5.38655	3.25702	2.33356	7.2419	6.58296	5.02652	5.67122	7.27454
PVP01_0303000	0	4.79294	5.87395	6.63577	6.55353	5.96347	5.65731	4.59101	3.45832	4.85208
PVP01_0303100	7.01729	6.94018	6.09283	6.70842	6.83458	6.04786	6.15244	8.2105	6.14854	5.41489
PVP01_0303200	7.86033	7.755	6.30491	6.4505	6.28113	6.71429	6.76009	7.76646	7.03221	7.08663
PVP01_0303300	4.03784	4.56574	3.23368	4.10971	0	3.61794	3.82271	4.65076	4.95301	4.81971
PVP01_0303400	7.37099	5.90028	4.15488	3.25702	0	4.70383	3.91544	4.59101	0	6.50866
PVP01_0303500	5.3969	3.36758	1.76634	2.80571	1.59467	2.86102	3.72362	1.60327	0	4.06208
PVP01_0303600	4.43075	5.14933	3.94593	5.50819	5.79563	5.17335	5.5164	5.57111	3.45832	4.96
PVP01_0303700	0	2.57809	2.537	2.14536	0	1.17188	0.955517	1.89442	0	0
PVP01_0303800	0	0	0	0	0	1.80987	0	0.747975	0	0
PVP01_0303900	0	1.16535	0	0	0	3.75815	1.35922	0.747975	0	4.75269
PVP01_0304000	5.97041	4.88684	3.03663	4.30977	2.33356	6.98077	5.29268	5.26186	6.91765	7.70508
PVP01_0304100	6.18951	5.70787	1.76634	1.43936	0	3.46263	3.61722	4.99613	3.45832	3.0654
PVP01_0304200	4.03784	3.90519	0	0	0	2.86102	0.70149	3.83279	0	0.714539
PVP01_0304300	4.99324	5.44521	3.40703	1.43936	0	3.75815	3.57993	4.14128	0	2.88939
PVP01_0304400	4.43075	2.65127	6.28283	6.30189	5.74218	3.75815	4.95684	4.44113	3.45832	3.40795
PVP01_0304500	5.97041	7.1088	7.472	7.39164	7.38076	5.84266	7.15182	7.556	4.39115	5.33696
PVP01_0304600	3.49613	2.41955	1.76634	2.40055	0	1.80987	1.17144	4.34794	0	1.19025
PVP01_0304700	6.83438	7.40437	5.25661	6.08254	5.68667	5.74492	5.94079	4.83375	7.57621	5.30223
PVP01_0304800	7.82805	7.88774	8.94658	9.05917	8.86937	7.94602	8.10141	8.3863	7.23719	7.07296
PVP01_0304900	0	1.80146	3.7015	4.59169	3.71386	3.75815	3.50233	1.01375	4.95301	1.54739
PVP01_0305000	0	4.6925	5.30124	4.37073	4.87201	4.39567	4.99982	3.7623	4.95301	4.70029
PVP01_0305100	7.69118	7.48915	9.01181	9.23342	9.16679	8.45369	8.25716	8.80757	8.1073	8.74106
PVP01_0305200	0	0	1.76634	1.43936	2.81982	1.17188	0.70149	1.23809	0	1.83343
PVP01_0305300	6.83438	5.90776	3.82888	2.80571	0	4.55796	3.3775	6.00422	4.95301	4.66428
PVP01_0305400	8.17461	7.77765	6.63631	7.18651	6.45731	6.40862	7.08353	7.78436	9.07826	8.11339
PVP01_0305500	5.97041	7.30014	7.74664	7.82101	7.5767	6.40862	7.00482	6.5454	4.69926	6.41424
PVP01_0305600	5.84697	6.70693	5.54338	0	1.59467	3.46263	5.536	3.39398	0	6.63499
PVP01_0305700	2.61864	3.9348	5.87395	6.27024	5.84717	5.17335	5.5164	4.11324	3.45832	4.5701
PVP01_0305800	6.18951	6.92551	5.81362	6.4505	6.58423	6.62554	6.4703	7.44506	7.45821	5.81051
PVP01_0305900	4.99324	3.90519	2.537	2.61731	0	4.39567	3.75741	2.68605	0	3.88563
PVP01_0306000	7.17959	7.08589	5.0101	4.03634	4.2617	6.15322	6.30305	5.49708	3.45832	6.54872
PVP01_0306100	6.28773	5.88519	4.57398	4.30977	4.96826	4.77158	5.66623	4.76332	4.95301	5.41489
PVP01_0306200	3.49613	3.84407	3.40703	3.25702	3.71386	4.83629	3.3775	3.7623	4.39115	5.84309
PVP01_0306300	0	2.78736	2.80833	3.38074	3.92046	4.21278	3.57993	1.23809	0	2.68888
PVP01_0306400	0	3.99226	4.57398	3.95904	4.76888	3.88593	3.9741	2.68605	2.58394	3.68456
PVP01_0306500	0	5.68191	5.75066	6.30189	5.89693	5.96347	6.17136	4.57053	4.95301	5.47849
PVP01_0306600	3.49613	3.64346	5.71811	5.7104	5.50606	6.1015	5.20967	5.79946	7.64983	5.93664
PVP01_0306700	3.49613	1.16535	3.03663	2.80571	1.59467	2.5879	2.34204	2.52508	0	2.53784
PVP01_0306800	0	2.03815	4.64495	4.37073	5.62894	0	4.05785	2.96243	0	2.88939
PVP01_0306900	4.03784	3.18248	0	1.43936	0	1.80987	1.52534	1.23809	0	1.19025
PVP01_0307000	7.49953	8.28553	4.64495	2.97234	0	3.75815	4.95684	5.20984	6.04319	6.7382
PVP01_0307100	9.63086	9.63347	6.48977	5.10368	2.33356	8.81248	7.4647	6.86423	8.68177	8.70273
PVP01_0307200	4.99324	5.85453	4.24901	4.17952	0	2.86102	4.95684	4.27387	5.67122	4.71797
PVP01_0307300	4.43075	2.501	0	3.79078	3.18285	2.5879	2.51004	4.39529	3.45832	2.75886
PVP01_0307400	5.71197	5.87758	4.9553	5.3657	5.44046	5.31632	4.70306	5.79946	5.67122	5.2786
PVP01_0307500	7.76123	4.98919	6.28283	5.50819	4.53746	4.77158	4.2362	5.57111	7.75367	8.51959
PVP01_0307600	4.43075	6.22188	3.94593	5.39535	5.68667	4.77158	5.42473	5.57111	4.95301	3.91658
PVP01_0307700	5.84697	4.67506	2.537	4.64202	5.37173	5.67588	5.36021	5.64152	7.49863	4.24388
PVP01_0307800	7.61754	6.68095	6.11799	5.27293	4.10114	5.06951	5.56491	5.11403	5.35636	7.29824
PVP01_0307900	0	1.16535	2.537	2.61731	0	1.80987	1.52534	2.02057	0	4.08949
PVP01_0308000	0	2.41955	1.76634	0	2.33356	4.55796	1.8093	2.34386	0	4.26808
PVP01_0308100	0	1.66677	0	0	2.33356	0	1.17144	0	0	2.27672
PVP01_0308200	5.20914	6.33725	4.89835	4.82742	4.40616	5.40432	5.25769	5.14206	5.92953	6.20455
PVP01_0308300	4.43075	5.80728	5.163	5.56146	5.22359	6.15322	5.84974	6.59187	4.69926	5.55916
PVP01_0308400	7.53995	7.65401	5.81362	6.4075	6.3894	6.45056	6.62017	6.65158	7.41663	6.34198
PVP01_0308500	3.49613	4.15208	5.65074	5.80179	6.12284	5.12236	5.41417	5.87656	5.35636	4.24388
PVP01_0308600	0	3.13224	6.41052	6.27024	6.31813	5.27022	5.33805	6.69953	5.35636	3.75475
PVP01_0308700	6.18951	5.46564	5.95997	6.82193	6.12284	5.90433	6.03335	7.06425	6.42505	4.78658
PVP01_0308800	0	2.9117	5.34452	4.64202	3.71386	3.09057	3.75741	4.76332	3.45832	2.61534
PVP01_0308900	5.97041	6.56264	6.94833	6.9473	7.30906	5.9342	6.25062	6.19022	5.67122	6.55857
PVP01_0309000	4.43075	2.03815	2.20253	0	1.59467	2.25071	0.955517	1.75618	0	3.0654
PVP01_0309100	7.61754	7.07595	6.87642	6.31746	6.52217	5.48726	6.53992	6.8041	7.13833	6.47787
PVP01_0309200	4.99324	3.53162	4.77721	2.14536	0	4.39567	2.97966	2.68605	5.35636	6.23556
PVP01_0309300	5.71197	6.76579	6.92	7.2365	6.70089	6.55038	6.18384	6.02694	6.42505	5.2786
PVP01_0309400	0	0.950209	1.76634	1.43936	0	0	0.70149	1.23809	0	0
PVP01_0309500	0	0	0	1.43936	0	0	0	0	0	0
PVP01_0309600	7.17959	7.82981	6.3692	7.11704	6.9802	6.40862	7.13585	7.50834	7.18861	7.11359
PVP01_0309700	0	3.64346	5.61583	5.8454	5.68667	4.0033	4.86682	5.33654	5.67122	3.0654
PVP01_0309800	3.49613	3.278	3.40703	4.17952	5.29956	6.07493	5.6393	4.46352	0	6.27191
PVP01_0309900	4.03784	2.9117	5.54338	5.92886	5.1434	5.31632	5.71003	6.47552	5.92953	5.29046
PVP01_0310000	6.89796	6.03627	6.50893	6.99649	6.80882	7.1302	6.54959	7.08606	6.24672	6.71638
PVP01_0310100	7.69118	8.00056	5.78248	4.10971	3.47265	5.27022	5.81806	6.86423	6.657	6.59728
PVP01_0310200	7.07344	6.29791	6.65362	6.73185	6.70089	7.48328	6.82925	6.5714	7.23719	8.25935
PVP01_0310300	6.54768	5.44521	5.46709	6.72018	3.18285	10.548	8.67581	7.27512	9.757	10.4385
PVP01_0310400	0	2.78736	4.15488	4.10971	4.10114	3.28856	3.33337	4.67014	3.45832	2.27672
PVP01_0310500	0	3.45193	4.57398	4.91189	6.28113	5.9342	5.69267	6.76858	4.95301	3.11961
PVP01_0310600	0	3.78025	4.64495	4.37073	4.10114	5.27022	3.88519	4.96508	5.67122	2.36911
PVP01_0310700	4.03784	4.40576	5.71811	6.90671	6.42375	6.2514	5.33805	6.56105	5.67122	4.6824
PVP01_0311000	5.71197	2.65127	2.537	3.87736	3.18285	6.36542	5.29268	3.52747	4.95301	7.42472
PVP01_0311100	7.76123	7.50157	5.54338	6.4075	7.13337	7.62739	6.7092	7.01205	6.657	6.45697
PVP01_0311200	8.61387	8.55473	5.98754	6.23788	6.64374	6.81406	7.27067	7.0752	7.61349	7.57291
PVP01_0311300	8.79177	9.04518	7.59359	6.5461	6.55353	6.64373	7.59657	7.00825	7.97032	9.04316
PVP01_0311400	6.54768	8.29555	5.21057	2.40055	2.33356	2.25071	6.10072	5.56076	5.16873	4.76973
PVP01_0311500	0	5.49575	3.40703	4.03634	3.92046	5.06951	4.39492	3.89999	5.35636	4.62734
PVP01_0311600	3.49613	3.08018	4.42063	4.59169	4.65781	3.28856	3.61722	4.19579	0	2.61534
PVP01_0311700	2.61864	2.57809	5.50574	6.08254	5.84717	3.09057	4.97131	3.61007	3.99885	2.178
PVP01_0311800	7.9228	6.9144	7.10757	7.36941	6.52217	8.40652	7.25301	8.78996	8.73349	7.21043
PVP01_0311900	6.18951	5.54459	6.60104	6.63577	7.0031	7.07764	6.29156	7.57669	8.08093	6.04565
PVP01_0312000	0	1.16535	5.11381	4.17952	4.10114	5.31632	4.39492	5.41904	5.67122	4.80324
PVP01_0312100	9.07917	10.6017	7.64644	7.6836	8.1489	9.11921	8.87463	8.50438	8.25617	8.41646
PVP01_0312200	5.20914	5.28198	3.56176	5.13915	5.1434	6.53096	5.78568	6.10734	4.39115	4.03413
PVP01_0312300	6.18951	5.414	5.06289	6.23788	5.37173	6.87694	6.26831	6.627	3.99885	5.0742
PVP01_0312400	4.43075	4.20165	5.11381	5.66244	5.94503	6.49132	5.61185	5.80823	5.67122	5.85911
PVP01_0312500	4.99324	4.29595	4.05419	5.63785	3.92046	5.90433	4.75417	7.23664	6.42505	4.49006
PVP01_0312600	5.71197	6.07002	8.35605	8.67707	8.50233	7.60898	7.66494	8.32496	7.78668	6.54872
PVP01_0312700	0	3.278	5.61583	5.58738	5.94503	0	4.41623	3.93245	0	5.18002
PVP01_0312800	5.71197	5.24699	5.42738	6.10065	6.3542	6.22748	5.72719	5.61177	3.45832	4.89933
PVP01_0312900	8.51594	7.88584	6.65362	6.33286	5.29956	7.36763	6.51544	6.86843	7.3297	7.29824
PVP01_0313000	6.08411	6.70263	3.82888	4.03634	0	5.06951	4.70306	4.98069	2.58394	4.06208
PVP01_0313100	4.99324	6.78217	5.65074	6.30189	6.0804	6.32089	6.3864	6.51892	5.16873	4.24388
PVP01_0313200	3.49613	5.68191	5.87395	5.77948	5.89693	5.31632	5.41417	5.53984	5.52236	4.08949
PVP01_0313300	7.27846	5.79925	6.76932	5.4244	4.87201	5.56569	5.32684	4.88441	4.95301	7.8504
PVP01_0313400	7.12749	7.18163	4.71259	4.10971	0	7.79955	6.90282	6.44209	7.08625	8.81273
PVP01_0313500	5.56302	7.62478	7.23954	7.09914	7.41532	6.84584	7.02923	6.75049	6.33864	4.16875
PVP01_0313600	0	2.78736	1.13813	1.43936	0	6.27494	4.16245	1.60327	4.39115	4.21927
PVP01_0313700	3.49613	2.72092	5.163	5.10368	4.87201	3.46263	4.57626	3.79797	0	5.12808
PVP01_0313800	9.6769	7.3477	8.09601	6.58521	6.16407	6.96639	6.12033	6.59187	8.89359	9.80286
PVP01_0313900	7.37099	8.11169	7.14477	4.91189	0	4.89822	6.25062	5.14206	6.33864	7.46975
PVP01_0314000	0	1.16535	0	1.43936	0	4.30712	1.52534	0	0	3.72008
PVP01_0314100	0	1.16535	1.76634	3.49468	3.71386	3.46263	3.19225	1.60327	0	3.97655
PVP01_0314200	0	2.72092	4.83905	4.53954	5.22359	2.25071	4.137	3.083	3.45832	4.14282
PVP01_0314300	5.20914	4.54669	4.05419	4.24611	3.71386	5.74492	3.50233	3.89999	4.95301	4.51049
PVP01_0314400	0	4.34088	4.77721	4.95234	5.1434	6.42975	4.88222	5.22303	4.95301	2.45594
PVP01_0314500	0	1.80146	2.537	1.43936	2.33356	4.21278	3.14197	2.83084	3.45832	5.33696
PVP01_0314600	3.49613	3.18248	3.23368	4.37073	4.10114	2.86102	3.72362	3.86678	0	3.49254
PVP01_0314700	5.97041	5.00323	4.89835	5.4244	5.74218	5.48726	4.86682	5.47521	5.35636	3.85401
PVP01_0314800	4.99324	5.11093	3.82888	5.50819	4.65781	5.64008	5.84974	6.37281	5.35636	6.17925
PVP01_0314900	5.71197	5.55416	3.03663	4.53954	0	6.36542	5.90355	6.31858	7.49863	8.81375
PVP01_0315000	5.3969	4.90192	6.96229	7.07186	6.55353	6.42975	5.71864	7.17353	4.69926	4.70029
PVP01_0315100	8.36663	7.67829	6.97612	7.98597	7.5767	8.25499	7.60123	8.67356	7.75367	7.30994
PVP01_0315200	6.28773	6.32052	4.15488	3.60028	3.71386	6.34333	5.92601	5.34862	6.14854	7.56805
PVP01_0315300	7.49953	8.83254	8.51131	9.31324	9.05068	8.90965	9.06122	8.82497	8.08093	6.47267
PVP01_0315400	6.37968	7.74876	6.98982	7.81554	7.82825	7.71603	7.50753	7.72768	8.18365	5.82689
PVP01_0315500	4.03784	5.88519	5.30124	5.92886	5.68667	4.83629	5.18505	4.44113	0	4.64593
PVP01_0315600	9.17211	9.59747	8.06399	8.67405	8.49427	8.89833	8.27913	9.26334	8.41241	7.39206
PVP01_0315700	3.49613	4.12664	4.83905	5.80179	5.84717	6.84584	5.9771	4.78125	4.95301	5.67228
PVP01_0315800	5.97041	5.76669	4.49934	5.53507	5.68667	7.34557	6.16508	6.33688	6.04319	6.02449
PVP01_0315900	4.99324	4.975	5.30124	4.78326	4.53746	5.81081	4.25997	4.16879	5.35636	4.40532
PVP01_0316000	0	0.697271	1.13813	1.83512	0	1.80987	1.6743	2.52508	0	2.178
PVP01_0316100	5.97041	6.30926	4.24901	5.66244	6.20416	7.05062	6.48551	6.41363	4.39115	5.49908
PVP01_0316200	5.56302	4.52738	6.30491	6.70842	5.84717	5.67588	5.10856	6.18349	5.52236	3.27097
PVP01_0316300	7.01729	6.02942	5.38655	5.77948	5.29956	6.60711	6.10729	6.21682	5.67122	5.39305
PVP01_0316400	9.88734	10.1017	8.96056	8.9684	8.86937	9.29929	8.89943	9.65669	9.82214	8.08473
PVP01_0316500	6.54768	6.10951	5.25661	6.46455	5.99158	6.58845	5.94079	5.8428	6.657	6.30152
PVP01_0316600	8.41089	7.7383	5.8441	7.13473	6.72864	8.03141	6.61095	6.94203	7.45821	7.33019
PVP01_0316700	9.17211	9.55519	7.51052	8.26822	8.35878	9.24966	8.52946	9.1454	8.75032	8.4696
PVP01_0316800	5.56302	7.56686	6.96229	7.22829	7.15398	7.34557	6.79712	6.71827	5.67122	4.21927
PVP01_0316900	4.99324	6.30926	4.83905	6.30189	5.29956	7.00912	4.7203	6.94998	5.67122	5.87495
PVP01_0317000	7.41512	7.92141	6.45069	7.22829	6.70089	7.22991	6.84505	7.59708	7.57621	7.59938
PVP01_0317100	5.71197	4.98919	5.71811	5.82376	6.52217	5.9342	5.64833	6.6467	5.52236	4.60851
PVP01_0317200	8.57549	8.64596	6.3692	5.7104	4.40616	6.38718	5.98425	5.39595	6.50658	8.0779
PVP01_0317300	6.28773	7.42277	8.39774	8.73618	8.28595	8.07899	8.01674	7.47016	7.28418	5.81872
PVP01_0317400	7.65483	5.03092	4.42063	3.38074	3.71386	6.32089	5.33805	4.99613	5.67122	9.00767
PVP01_0317500	6.69814	7.52852	5.75066	5.96884	4.2617	7.30042	6.60168	5.94975	5.52236	5.7081
PVP01_0317600	5.3969	5.58251	4.77721	5.61284	5.1434	5.48726	4.88222	5.31208	3.45832	5.04649
PVP01_0317700	6.37968	6.2922	4.05419	5.86672	5.74218	6.67944	4.97131	7.8086	7.3297	4.83599
PVP01_0317800	6.76787	7.6042	6.01459	6.37811	5.74218	7.65456	6.76425	7.02339	7.18861	5.91381
PVP01_0317900	8.72322	7.68047	3.03663	4.24611	5.56881	5.40432	5.05521	7.39644	7.3297	5.19271
PVP01_0318000	7.79503	6.74086	6.14272	6.27024	6.24316	7.35665	6.66537	6.98522	7.78668	5.82689
PVP01_0318100	5.84697	6.74086	7.19293	7.33157	7.15398	6.45056	6.22669	5.66103	6.14854	5.21778
PVP01_0318200	5.3969	6.71549	4.9553	4.82742	5.56881	5.96347	5.38204	5.55034	5.35636	4.73543
PVP01_0318300	5.84697	5.94462	5.78248	6.43631	6.0804	6.79791	6.45494	7.38182	7.41663	6.42504
PVP01_0318400	3.49613	3.67889	3.40703	0	1.59467	2.86102	3.61722	3.86678	0	3.97655
PVP01_0318500	5.3969	4.15208	3.40703	4.95234	3.71386	10.3167	7.8189	7.04211	8.49463	9.68985
PVP01_0318600	4.03784	5.0979	4.15488	4.10971	3.92046	7.05062	5.49652	6.27494	6.04319	7.00979
PVP01_0318700	5.20914	4.56574	6.23762	6.39288	6.0804	5.56569	5.96269	6.41363	5.67122	3.45086
PVP01_0318800	0	2.72092	2.537	0.892202	0	4.55796	3.54165	4.11324	0	5.7081
PVP01_0318900	3.49613	2.14336	0	2.97234	0	7.37854	5.6393	3.99526	6.7932	7.9677
PVP01_0319000	5.56302	5.17437	4.05419	3.60028	0	7.6635	6.42896	5.14206	7.71988	7.68725
PVP01_0319100	7.01729	7.07595	6.72086	7.62224	7.15398	7.9164	7.62888	9.1626	7.99878	7.51595
PVP01_0319200	0	1.66677	0	2.14536	2.33356	4.55796	2.66051	5.32436	4.95301	4.76973
PVP01_0319300	5.3969	5.50566	4.57398	5.56146	5.84717	6.78157	5.91856	7.02339	6.85677	6.07337
PVP01_0319400	5.71197	7.58097	5.8441	7.13473	6.90923	6.89224	6.69183	6.19692	6.85677	4.92998
PVP01_0319500	9.70383	9.93811	6.75335	5.50819	6.12284	6.71429	7.27651	7.31875	7.71988	8.25027
PVP01_0319600	6.62487	6.79434	7.78643	7.84806	8.06432	6.96639	7.40998	8.17363	6.657	6.22323
PVP01_0319700	6.76787	7.20004	7.27353	7.26889	7.19434	7.20562	6.88764	8.07893	6.50658	7.0968
PVP01_0319800	6.89796	7.94525	6.01459	6.79993	6.61429	7.49335	6.78078	7.67349	8.25617	7.06262
PVP01_0319900	6.89796	4.44745	5.30124	5.80179	6.3894	5.60336	5.61185	5.11403	4.95301	5.1148
PVP01_0320000	3.49613	4.20165	5.58006	5.02999	4.76888	4.39567	4.25997	2.52508	0	4.33834
PVP01_0320100	0	2.65127	4.83905	4.48544	3.18285	4.11184	3.46191	2.24394	0	0.401062
PVP01_0320200	7.49953	5.38211	5.75066	4.69065	4.2617	4.9576	3.03582	5.08545	5.67122	7.21666
PVP01_0320300	7.49953	7.46398	6.19095	4.87028	0	5.67588	5.87305	5.11403	7.08625	8.11005
PVP01_0320400	4.99324	7.15357	7.61142	7.81554	7.76266	7.2419	7.36958	7.79983	5.35636	5.52943
PVP01_0320500	0	0	0	0	0	0	1.52534	0.747975	0	0.714539
PVP01_0320600	5.71197	3.74725	3.82888	4.30977	0	9.24371	7.35033	5.453	7.13833	8.5458
PVP01_0320700	6.18951	6.14795	1.76634	0	3.18285	4.0033	5.10856	4.27387	3.45832	4.70029
PVP01_0320800	3.49613	3.45193	6.65362	6.47847	5.74218	5.2226	5.30415	5.19654	0	5.38201
PVP01_0320900	0	2.03815	4.9553	5.20759	5.74218	3.09057	4.21203	3.02398	0	2.45594
PVP01_0321000	0	1.51818	6.01459	5.39535	5.62894	1.80987	3.61722	2.24394	4.95301	3.36372
PVP01_0321100	2.61864	1.80146	3.03663	0	0	0	1.6743	2.89814	0	1.19025
PVP01_0400200	0	0	0	1.43936	0	0	0	0	0	0
PVP01_0400700	0	0	0	0	0	0	0	0	0	0.401062
PVP01_0401800	0	0	2.537	0	0	0	0	0	0	0
PVP01_0402000	0	0	1.76634	2.61731	0	0	0	0	3.45832	0
PVP01_0402100	0	0	2.537	1.43936	0	0	0	0	0	0
PVP01_0402200	0	0	4.05419	3.25702	3.18285	0	0.70149	0	0	0
PVP01_0402700	0	0	0	1.43936	0	0	0	0	0	0
PVP01_0403200	0	0	2.20253	0	1.59467	0	0	0	0	0
PVP01_0403300	0	0	2.537	0	0	0	0	0	0	0
PVP01_0403400	0	0	0	0	0	1.80987	0.70149	0	0	0
PVP01_0403500	0	0	0	1.43936	0	0	0	0	5.92953	0
PVP01_0403600	0	0	0	0	0	0	1.17144	2.52508	3.45832	0
PVP01_0403900	0	0.950209	6.7372	6.11854	5.99158	1.17188	4.83552	3.64966	3.45832	4.40532
PVP01_0404200	0	0	0	0	0	0	0.70149	2.68605	0	0
PVP01_0404300	0	1.51818	3.40703	3.79078	3.18285	4.11184	2.73024	6.8768	8.57242	8.89369
PVP01_0404400	0	0	1.76634	0.892202	2.33356	3.46263	2.42849	2.02057	4.69926	5.41489
PVP01_0404500	6.83438	3.23103	3.40703	0	0	2.86102	3.46191	7.32488	10.3275	10.3643
PVP01_0404600	3.49613	2.33323	3.03663	3.69867	4.96826	3.75815	3.65356	3.29758	3.45832	3.45086
PVP01_0404700	0	0.390357	3.94593	3.25702	2.33356	0	2.25008	0.747975	5.16873	6.19826
PVP01_0404800	0	0	4.64495	3.49468	3.71386	0	3.19225	2.89814	7.13833	7.44873
PVP01_0404900	3.49613	0	4.64495	3.38074	2.33356	3.46263	4.21203	4.24831	6.50658	7.49304
PVP01_0405000	8.43252	7.0525	10.1157	10.6608	10.3993	10.52	10.2458	11.7503	9.92951	9.22413
PVP01_0405100	0	4.56574	6.14272	6.53283	6.70089	1.80987	5.98425	4.81646	4.95301	6.41965
PVP01_0405200	2.61864	0.697271	3.23368	2.61731	3.18285	3.09057	2.58724	3.79797	3.45832	3.45086
PVP01_0405300	0	3.9348	0	0	0	2.5879	1.52534	5.64152	0	2.07203
PVP01_0405400	6.54768	5.414	6.52783	5.75682	5.84717	6.07493	5.38204	5.80823	5.67122	6.66263
PVP01_0405500	0	2.33323	4.71259	4.03634	5.50606	3.88593	3.08987	2.52508	3.45832	3.00909
PVP01_0405600	6.28773	6.95832	4.9553	5.48079	5.44046	5.9342	5.65731	4.11324	5.35636	6.70313
PVP01_0405700	0	3.60713	2.20253	3.49468	0	2.5879	2.79675	3.61007	0	2.36911
PVP01_0405800	5.84697	6.36471	7.37095	7.30839	7.25284	6.81406	7.22912	6.36093	7.03221	6.1535
PVP01_0405900	7.65483	5.71642	4.77721	5.66244	3.92046	10.3308	7.40466	6.5028	9.86914	10.0108
PVP01_0406000	0	1.92465	3.40703	3.69867	1.59467	0	2.34204	2.43731	0	2.36911
PVP01_0406100	0	0	4.33737	3.79078	2.81982	0	2.25008	0.747975	0	1.54739
PVP01_0406200	13.1462	12.2586	9.67109	10.5407	10.0493	12.0448	11.3027	11.9407	11.7134	13.0651
PVP01_0406300	4.99324	5.49575	5.9032	5.58738	5.29956	5.84266	5.33805	6.17673	6.657	5.6903
PVP01_0406400	8.01171	7.95251	6.54648	7.00613	6.90923	8.26678	7.47235	7.67109	8.2324	8.27883
PVP01_0406500	0	2.57809	4.05419	4.30977	4.53746	2.86102	3.14197	2.43731	0	1.69749
PVP01_0406600	0	4.87161	5.38655	6.23788	5.1434	5.17335	4.94222	5.97335	4.39115	4.29188
PVP01_0406700	0	2.9117	0	3.87736	3.18285	3.61794	3.68902	2.96243	4.39115	4.40532
PVP01_0406800	4.99324	6.74921	5.8441	5.7104	5.62894	6.32089	6.01949	6.68531	5.67122	5.4364
PVP01_0406900	0	4.22581	2.537	1.83512	2.81982	4.9576	2.42849	3.48433	0	2.68888
PVP01_0407000	6.28773	5.33846	6.39001	5.98842	5.74218	5.2226	5.28111	5.29969	4.39115	6.62565
PVP01_0407100	4.99324	2.57809	5.34452	6.5059	6.12284	5.40432	5.09541	4.81646	4.95301	6.30152
PVP01_0407200	5.3969	5.65547	7.91403	7.98109	7.87865	5.96347	6.81328	6.44209	6.14854	5.01823
PVP01_0407300	0	1.92465	3.94593	3.95904	3.47265	2.5879	3.9741	3.68819	0	3.27097
PVP01_0407400	5.97041	6.89946	7.08222	6.86494	6.95693	7.03692	6.81328	7.09326	6.85677	6.46222
PVP01_0407500	4.03784	5.03092	4.9553	4.10971	3.18285	4.77158	4.47834	6.21022	5.35636	6.51373
PVP01_0407600	0	4.96068	4.05419	3.38074	0	2.5879	3.03582	2.34386	4.69926	3.82167
PVP01_0407700	3.49613	5.52526	4.83905	4.10971	4.96826	4.0033	5.19741	5.27458	4.39115	5.1148
PVP01_0407800	6.18951	6.8691	5.65074	6.42198	5.62894	6.55038	6.83322	8.17533	5.67122	6.88625
PVP01_0407900	5.20914	6.52419	5.78248	5.66244	5.94503	6.67944	6.42371	6.30624	5.67122	7.11025
PVP01_0408000	7.12749	7.42538	5.21057	4.59169	3.18285	6.51128	5.23388	5.27458	7.37382	7.53103
PVP01_0408100	7.17959	6.43375	5.11381	4.91189	0	5.06951	4.39492	4.93335	7.37382	7.61597
PVP01_0408200	4.99324	6.00868	3.94593	2.14536	4.87201	3.61794	4.7203	2.13658	0	4.64593
PVP01_0408300	6.95886	5.61945	2.537	3.60028	2.81982	5.44638	4.18745	7.31875	4.95301	4.03413
PVP01_0408400	7.45794	7.77765	5.98754	6.04563	6.31813	7.49335	6.71781	7.90581	7.28418	7.42472
PVP01_0408500	6.18951	7.98472	6.47037	5.77948	5.84717	4.70383	6.49054	7.06425	0	3.88563
PVP01_0408600	3.49613	4.87161	6.50893	6.63577	6.3542	5.44638	5.45594	5.76383	4.39115	4.85208
PVP01_0408700	0	4.67506	5.98754	6.64813	6.52217	6.69697	6.06068	6.83448	5.92953	5.19271
PVP01_0408800	0	2.14336	3.94593	4.37073	4.96826	3.09057	3.91544	2.76026	0	3.00909
PVP01_0408900	4.99324	4.77668	3.40703	6.08254	6.55353	6.78157	5.50649	6.6613	4.95301	4.33834
PVP01_0409000	8.17461	6.44408	4.64495	4.82742	3.18285	7.02309	5.91856	5.74567	6.657	8.51959
PVP01_0409100	0	5.18673	0	0	0	4.21278	3.75741	3.48433	0	5.42569
PVP01_0409200	7.01729	6.16679	4.49934	3.95904	4.87201	4.0033	4.30637	4.24831	6.50658	7.05569
PVP01_0409300	7.22987	7.63835	7.28469	7.67153	7.85367	7.19332	7.36411	7.66144	6.50658	6.39239
PVP01_0409400	6.54768	6.103	4.42063	4.99169	5.50606	6.12759	5.43521	4.68926	4.39115	4.71797
PVP01_0409500	3.49613	5.27041	6.21448	6.18794	6.31813	5.40432	5.06874	5.90955	6.33864	4.85208
PVP01_0409600	5.84697	6.65894	5.75066	6.53283	7.04784	7.11724	6.23271	7.3431	7.08625	6.38687
PVP01_0409700	0	2.72092	2.537	1.43936	1.59467	1.17188	2.25008	3.7623	0	1.37984
PVP01_0409800	5.3969	5.75012	4.77721	5.17378	4.96826	4.9576	4.92745	5.04148	0	4.19423
PVP01_0409900	5.56302	5.99469	7.64644	8.07567	7.72182	6.51128	7.21703	8.96493	7.18861	8.57277
PVP01_0410000	8.45383	6.64109	3.40703	3.49468	0	5.84266	4.57626	6.44771	6.91765	5.4576
PVP01_0410100	7.61754	6.55789	7.77856	7.83189	7.39815	7.07764	7.3082	8.9382	7.57621	7.84839
PVP01_0410200	4.99324	3.84407	0	0.892202	0	3.28856	2.92123	5.09981	0	3.61079
PVP01_0410300	5.3969	3.32349	3.03663	4.42923	4.2617	5.99215	4.91253	8.22695	6.72671	6.47787
PVP01_0410400	0	0.697271	2.80833	4.7377	3.47265	2.5879	3.57993	3.64966	0	1.19025
PVP01_0410500	0	3.23103	5.25661	6.27024	5.89693	5.81081	5.9771	7.03091	5.92953	5.04649
PVP01_0410600	5.84697	5.80728	4.05419	5.75682	5.62894	6.38718	5.34917	6.41363	7.03221	6.43576
PVP01_0410700	0	3.23103	2.20253	4.03634	4.65781	4.0033	4.137	4.81646	2.58394	3.57244
PVP01_0410800	7.8919	8.66043	7.92119	8.29992	8.03128	7.52314	7.99566	8.76427	6.50658	5.80224
PVP01_0410900	6.54768	5.39282	8.09601	8.10736	8.3319	7.1302	7.51743	6.92599	6.72671	5.76021
PVP01_0411000	7.9228	7.03893	6.34809	7.21172	7.29056	7.84743	6.84505	8.74155	8.43341	7.59221
PVP01_0411100	6.08411	4.67506	3.23368	4.59169	5.1434	7.27729	5.59326	7.10398	7.08625	7.09342
PVP01_0411200	4.43075	4.96068	5.163	4.42923	4.87201	3.28856	3.72362	3.24685	5.16873	3.27097
PVP01_0411300	7.82805	5.72492	5.50574	5.24063	4.87201	6.58845	4.78726	7.41666	8.05406	8.57398
PVP01_0411400	6.54768	5.14933	4.89835	4.87028	4.40616	5.60336	4.97131	5.14206	5.16873	6.47787
PVP01_0411500	4.73923	3.08018	3.82888	2.97234	4.53746	4.83629	4.45793	3.34658	3.45832	5.30223
PVP01_0411600	0	1.51818	0	1.43936	3.18285	1.17188	1.6743	2.52508	3.45832	2.45594
PVP01_0411700	4.73923	3.41037	1.76634	3.87736	0	4.21278	3.3775	3.56936	0	2.95048
PVP01_0411800	4.43075	4.24957	6.45069	5.4244	5.68667	5.77824	5.71864	4.02567	0	5.72568
PVP01_0411900	0	3.23103	4.64495	4.69065	5.37173	4.55796	3.91544	2.89814	0	4.85208
PVP01_0412000	6.28773	7.43318	4.64495	4.7377	0	4.9576	5.93342	5.0114	3.99885	4.14282
PVP01_0412100	4.43075	6.07668	5.8441	5.66244	5.89693	6.49132	6.27998	6.06404	5.67122	3.72008
PVP01_0412200	0	6.22787	6.3692	6.51943	6.58423	6.64373	6.35363	6.67095	6.50658	3.00909
PVP01_0412300	3.49613	2.14336	4.15488	4.53954	2.81982	4.55796	4.39492	5.12812	0	4.83599
PVP01_0412400	9.49354	10.3966	8.51131	9.09349	9.05616	9.039	8.94046	10.2725	9.15612	6.82232
PVP01_0412500	8.84113	9.18652	8.89656	8.92841	8.95408	8.61454	8.7945	9.70447	8.36947	7.56805
PVP01_0412600	6.69814	5.88519	7.10757	7.89551	7.62179	7.11724	6.76009	7.03465	7.53794	7.26555
PVP01_0412700	4.43075	5.38211	5.163	5.13915	5.29956	5.17335	4.97131	4.94931	3.45832	5.56893
PVP01_0412800	6.37968	7.56686	6.19095	6.37811	6.24316	6.2981	6.48046	6.73677	5.67122	5.44704
PVP01_0412900	5.3969	4.77668	3.82888	1.83512	0	4.89822	3.82271	2.76026	0	5.01823
PVP01_0413000	6.83438	6.14161	5.0101	5.75682	5.89693	5.84266	5.32684	5.27458	6.7932	6.29565
PVP01_0413100	5.97041	6.29791	7.36045	8.02916	7.62179	6.84584	7.41263	6.6467	4.39115	4.98941
PVP01_0413200	7.17959	6.74921	5.25661	6.5461	6.42375	6.42975	6.15877	5.46415	6.85677	6.68527
PVP01_0413300	0	1.16535	3.7015	3.60028	3.92046	2.86102	3.24084	1.89442	0	4.53064
PVP01_0413400	3.49613	3.36758	3.03663	4.69065	4.40616	3.46263	4.08472	4.34794	4.39115	5.3139
PVP01_0413500	8.24964	7.94525	4.57398	4.53954	0	5.17335	5.6751	4.78125	4.95301	6.71638
PVP01_0413600	0	0.697271	0	0	0	0	1.52534	0.421928	0	1.19025
PVP01_0413700	0	2.78736	3.40703	3.49468	3.47265	2.5879	3.28785	2.60781	0	3.40795
PVP01_0413800	0	2.41955	5.0101	3.87736	3.18285	0	2.42849	1.60327	0	2.36911
PVP01_0413900	4.73923	0.697271	6.72086	6.11854	6.31813	3.75815	3.68902	1.89442	0	3.0654
PVP01_0414000	3.49613	3.71347	6.30491	5.68662	5.29956	2.25071	4.51831	3.72572	5.92953	5.4576
PVP01_0414100	4.43075	3.60713	6.54648	5.33544	6.55353	4.63274	4.61364	4.14128	0	0
PVP01_0414200	4.43075	3.56987	6.39001	5.88773	5.84717	6.20315	5.37117	7.00443	5.80615	7.23212
PVP01_0414300	3.49613	0	0	2.14536	0	1.80987	0.392967	5.27458	0	2.36911
PVP01_0414400	4.99324	3.84407	6.04114	5.61284	6.75586	5.44638	5.05521	5.44177	3.45832	4.1164
PVP01_0414500	4.43075	3.96382	0	3.60028	3.92046	2.86102	3.57993	1.23809	0	1.19025
PVP01_0414600	4.43075	4.94621	5.0101	4.48544	5.05849	4.63274	4.51831	4.39529	0	5.25458
PVP01_0414700	9.92598	9.45401	7.91403	7.39898	6.55353	7.49335	7.50256	7.55339	9.33417	9.65242
PVP01_0414800	6.18951	7.30865	8.15798	7.98109	8.1693	7.34557	7.64251	6.57654	4.69926	6.58288
PVP01_0414900	6.08411	6.22787	5.06289	5.02999	3.71386	5.27022	6.15877	4.6112	6.14854	6.27788
PVP01_0415000	6.08411	7.72565	8.3401	8.65273	8.57291	8.36874	8.37068	8.77102	7.64983	6.58288
PVP01_0415100	4.43075	4.17708	5.21057	5.7104	5.37173	6.34333	5.31554	6.43077	7.03221	6.47267
PVP01_0415200	6.28773	7.57628	2.537	3.12169	2.81982	5.64008	5.43521	5.79946	0	4.89933
PVP01_0415300	0	2.501	0	0	0	0	2.79675	2.76026	0	4.19423
PVP01_0415400	4.43075	2.65127	5.06289	6.18794	6.4901	6.36542	5.77747	5.18311	5.35636	2.68888
PVP01_0415500	5.71197	4.12664	5.11381	4.7377	4.10114	5.9342	4.7203	4.32367	3.45832	4.36101
PVP01_0415600	3.49613	4.04753	6.01459	6.1362	6.20416	5.01464	5.30415	3.99526	3.99885	4.16875
PVP01_0415700	6.69814	7.16298	5.34452	6.63577	6.16407	6.60711	5.94813	6.43644	6.7932	4.80324
PVP01_0415800	10.6578	8.08222	9.69219	7.99083	5.94503	5.64008	6.63842	7.32182	10.333	11.4895
PVP01_0415900	8.34398	6.41286	7.78643	6.72018	4.10114	5.60336	5.93342	6.46446	8.27955	9.02197
PVP01_0416000	0	3.278	5.46709	3.49468	4.65781	2.5879	3.82271	3.13971	0	3.72008
PVP01_0416100	3.49613	3.13224	5.0101	5.53507	5.62894	4.83629	4.57626	4.34794	3.45832	3.94688
PVP01_0416200	4.03784	4.85622	4.49934	5.7338	5.22359	5.06951	5.32684	4.90091	3.45832	2.27672
PVP01_0416300	0	2.501	4.57398	3.79078	5.1434	3.75815	3.57993	3.29758	3.99885	0
PVP01_0416400	6.37968	6.00868	5.61583	7.42076	6.83458	7.03692	6.37011	8.47575	7.41663	5.65403
PVP01_0416500	3.49613	5.61945	6.8162	7.06265	6.55353	6.93718	6.74754	8.56387	7.37382	5.94417
PVP01_0416600	4.99324	4.98919	6.09283	4.7377	6.16407	4.83629	5.72719	6.0567	6.50658	5.04649
PVP01_0416700	6.54768	7.35593	5.0101	3.38074	3.71386	4.55796	5.92601	4.11324	6.33864	5.46808
PVP01_0416800	7.27846	7.9251	4.15488	0.892202	0	3.46263	5.31554	5.89315	6.33864	4.5701
PVP01_0416900	6.76787	8.85885	7.41222	7.42076	7.69394	7.2889	7.92679	8.51245	8.51448	6.83047
PVP01_0417000	7.95305	9.22972	5.54338	2.14536	0	2.86102	6.71781	5.07094	3.99885	2.27672
PVP01_0417100	7.65483	9.27528	5.9032	0	0	3.09057	7.24111	3.99526	0	4.24388
PVP01_0417200	8.90442	9.97689	7.22803	0	0	2.25071	7.97606	6.02694	0	3.0654
PVP01_0417300	8.20005	9.37856	6.92	1.83512	3.18285	1.80987	6.78488	6.2938	3.99885	3.45086
PVP01_0417400	4.43075	5.85453	2.20253	0	3.18285	0	6.4703	4.46352	0	1.19025
PVP01_0417500	6.76787	7.16922	2.537	1.43936	0	4.21278	3.65356	5.0114	4.95301	3.94688
PVP01_0417600	9.02324	10.8659	7.5294	0	0	3.09057	8.50605	5.46415	3.45832	2.61534
PVP01_0417700	9.13301	9.24161	6.41052	0	2.33356	1.80987	7.27359	5.453	4.95301	3.61079
PVP01_0417800	7.8919	9.90109	8.37183	7.51829	7.67979	7.53293	8.09316	8.10586	7.57621	3.40795
PVP01_0417900	7.86033	8.60855	6.5649	2.14536	4.10114	4.77158	6.73062	4.54975	4.95301	6.05958
PVP01_0418000	5.3969	0	1.76634	2.14536	0	2.86102	1.52534	2.34386	3.45832	1.69749
PVP01_0418100	3.49613	1.35253	4.42063	3.95904	3.71386	1.80987	1.93275	2.43731	0	0.971911
PVP01_0418200	7.22987	6.11599	6.7372	7.11704	6.24316	7.57146	6.61557	8.56516	7.57621	7.66919
PVP01_0418300	6.69814	7.20308	3.03663	0	2.33356	1.80987	4.16245	2.76026	3.45832	3.91658
PVP01_0418400	5.3969	2.72092	3.40703	2.97234	0	2.5879	1.52534	9.25774	4.39115	0.714539
PVP01_0418500	0	3.278	6.92	6.37811	6.42375	5.01464	5.18505	3.89999	4.39115	4.64593
PVP01_0418600	3.49613	1.66677	1.13813	2.14536	2.33356	1.17188	1.93275	1.4322	0	1.83343
PVP01_0418700	7.37099	7.58798	6.92	6.58521	6.3542	6.45056	6.56875	6.88096	8.25617	6.72515
PVP01_0418800	7.17959	6.38631	7.68904	8.23582	8.27658	7.78323	7.21399	8.32343	6.657	5.08786
PVP01_0418900	3.49613	5.28198	2.537	2.80571	2.33356	1.80987	3.94507	5.24903	5.35636	5.7081
PVP01_0419000	0	3.53162	3.56176	3.87736	4.10114	3.09057	3.28785	4.05545	3.45832	3.40795
PVP01_0419100	7.41512	7.36684	6.23762	5.20759	5.37173	6.2514	6.30305	7.11463	6.7932	6.28383
PVP01_0419200	8.74067	9.87268	8.62977	8.73908	8.79257	7.61821	8.8167	8.45774	7.91167	6.7382
PVP01_0419300	4.43075	6.58616	5.34452	5.13915	5.44046	4.4791	5.28111	5.31208	5.67122	5.14124
PVP01_0419400	0	3.71347	5.0101	4.82742	5.94503	2.86102	3.65356	4.74516	0	3.68456
PVP01_0419500	6.69814	5.50566	6.34809	4.30977	3.47265	5.27022	4.39492	4.29898	6.7932	7.14333
PVP01_0419600	3.49613	5.66433	4.64495	6.04563	5.50606	5.52701	5.71003	5.79946	5.35636	3.11961
PVP01_0419700	4.43075	5.43488	6.2604	6.42198	6.4901	5.96347	5.6751	5.56076	5.67122	4.5505
PVP01_0419800	5.71197	5.29345	5.06289	5.10368	5.22359	5.67588	3.75741	4.88441	5.92953	6.2599
PVP01_0419900	4.99324	2.85087	3.23368	0	2.81982	1.17188	2.79675	3.19428	7.18861	5.51939
PVP01_0420000	7.12749	6.103	4.64495	3.87736	4.76888	4.83629	4.05785	5.07094	3.45832	6.17925
PVP01_0420100	7.98268	4.975	2.537	4.53954	0	5.17335	1.52534	4.24831	7.41663	7.08323
PVP01_0420200	7.17959	4.54669	4.57398	4.82742	3.18285	3.88593	3.54165	3.99526	6.33864	7.04172
PVP01_0420300	3.49613	4.10075	4.89835	4.30977	3.18285	4.21278	3.14197	3.43986	4.39115	5.12808
PVP01_0420400	6.83438	5.57312	8.11488	8.73618	8.6402	6.99502	7.46981	7.30642	3.45832	6.40335
PVP01_0420500	6.54768	6.64557	6.90562	7.01571	5.84717	7.48328	6.80522	7.08606	7.71988	7.82819
PVP01_0420600	0	4.34088	5.81362	5.92886	5.79563	3.46263	4.66796	4.65076	0	1.83343
PVP01_0420700	0	1.51818	3.40703	2.61731	0	0	0	1.89442	0	4.19423
PVP01_0420800	8.09546	5.08475	5.61583	4.87028	0	4.21278	3.94507	4.44113	6.42505	7.93407
PVP01_0420900	0	2.78736	5.0101	5.56146	6.0804	4.21278	4.59507	5.453	4.95301	3.40795
PVP01_0421000	10.8549	10.9031	7.51999	5.53507	4.76888	7.86304	8.10961	7.6973	9.20579	9.82444
PVP01_0421100	6.95886	4.56574	4.49934	1.43936	3.18285	4.11184	2.73024	4.78125	5.35636	6.96608
PVP01_0421200	4.03784	3.23103	2.537	1.83512	0	2.5879	2.66051	1.23809	0	4.78658
PVP01_0421300	6.69814	5.07148	4.49934	5.90844	5.62894	8.44334	7.35033	6.43644	7.85053	8.83314
PVP01_0421400	0	3.45193	4.57398	3.60028	4.76888	5.06951	3.88519	5.3606	6.33864	4.03413
PVP01_0421500	4.43075	4.9316	4.15488	4.24611	2.33356	3.46263	4.21203	2.83084	4.95301	5.80224
PVP01_0421600	0	0	0	0	0	0	0.70149	0	0	0
PVP01_0421700	3.49613	2.501	5.71811	4.03634	3.18285	4.55796	4.30637	3.24685	3.99885	5.52943
PVP01_0421800	0	3.67889	4.33737	3.12169	3.71386	3.46263	3.19225	3.83279	0	4.78658
PVP01_0421900	4.99324	6.10951	6.23762	5.77948	6.42375	4.70383	5.75255	4.78125	4.39115	5.44704
PVP01_0422000	5.71197	5.61945	3.7015	2.97234	0	5.9342	4.41623	3.72572	6.7932	6.70756
PVP01_0422100	7.76123	5.99469	6.58309	6.5461	6.31813	7.7416	6.79305	7.99304	8.59123	8.67019
PVP01_0422200	0	3.56987	3.03663	2.14536	0	2.5879	1.8093	3.72572	0	3.0654
PVP01_0422300	4.43075	4.22581	1.76634	0	0	0	2.51004	2.83084	0	3.49254
PVP01_0422400	4.43075	2.97008	0	2.40055	4.10114	2.5879	3.03582	2.89814	0	2.27672
PVP01_0422500	6.83438	5.69926	3.82888	4.69065	5.84717	6.02028	5.28111	5.90138	6.42505	5.61682
PVP01_0422600	7.49953	7.79187	11.5518	11.249	11.3912	9.35832	10.5868	10.8409	11.5644	11.4226
PVP01_0422700	0	1.66677	5.75066	5.50819	4.76888	4.63274	4.18745	6.2686	7.88142	8.16746
PVP01_0422800	5.97041	4.40576	8.04444	7.91098	7.82825	7.90889	8.27913	9.4751	13.756	11.8734
PVP01_0422900	0	0	1.76634	2.61731	0	1.80987	1.8093	3.13971	6.42505	6.08022
PVP01_0423000	4.99324	2.24142	8.47282	7.98109	7.90321	5.31632	7.043	7.87274	9.48259	9.94144
PVP01_0423100	2.61864	0	2.80833	2.97234	3.18285	4.11184	4.08472	7.50565	8.53405	8.80241
PVP01_0423200	0	2.41955	0	0	2.33356	3.88593	4.37328	4.79897	3.45832	3.36372
PVP01_0423300	0	1.80146	4.24901	4.10971	5.29956	1.80987	4.43723	8.78775	8.41241	9.3745
PVP01_0423400	7.65483	8.76305	5.46709	0	2.81982	3.28856	6.26244	5.95766	4.39115	3.53304
PVP01_0423500	6.18951	8.54396	5.34452	0	0	0	6.33137	3.19428	0	0
PVP01_0423600	0	0	0	0	0	0	0.70149	2.52508	5.35636	7.00259
PVP01_0423700	0	0	1.13813	0	0	0	1.52534	1.75618	0	2.07203
PVP01_0423800	0	0	4.64495	2.40055	4.87201	1.80987	2.42849	2.34386	0	0.714539
PVP01_0424000	0	0	2.537	1.43936	0	1.80987	0.70149	0	4.39115	4.03413
PVP01_0424100	0	0	3.23368	4.10971	4.10114	0	2.04646	1.75618	0	2.95048
PVP01_0424200	0	0	4.15488	2.80571	2.33356	1.80987	2.25008	1.89442	3.99885	4.60851
PVP01_0424300	0	0.697271	3.82888	3.49468	4.65781	0	0	1.4322	2.58394	2.07203
PVP01_0424400	0	0	0	1.43936	3.18285	0	0	0	0	0
PVP01_0424500	0	0.697271	2.537	2.61731	2.33356	0	1.17144	0	0	0.401062
PVP01_0500400	0	0	0	0	0	0	0.70149	0	0	2.68888
PVP01_0500500	0	0	0	0	0	0	0.955517	0	0	0
PVP01_0501100	0	0	0	0	2.33356	0	0.70149	0	0	0
PVP01_0501500	3.49613	0	1.13813	0	0	0	0	0	0	0
PVP01_0501900	0	0	0	0	0	0	0	0.747975	0	0
PVP01_0502100	0	0	1.76634	1.43936	0	0	0	0	0	0
PVP01_0502300	0	0	3.40703	3.38074	4.40616	1.80987	2.34204	0	0	2.178
PVP01_0502400	0	0	2.537	2.61731	3.18285	0	0.70149	0	3.45832	5.42569
PVP01_0502500	0	0	0	0	0	0	0	0.421928	0	0
PVP01_0502600	0	0	0	0	0	1.80987	2.73024	0	0	1.37984
PVP01_0502700	0	0.697271	0	0	0	0	1.17144	0	0	2.36911
PVP01_0502800	0	0	2.537	1.43936	0	0	0	0.747975	5.35636	4.94507
PVP01_0502900	0	0.697271	3.94593	4.03634	4.96826	1.80987	3.28785	2.89814	3.45832	3.17184
PVP01_0503000	0	2.57809	1.76634	0	0	0	0.70149	0.747975	0	0
PVP01_0503200	0	0.697271	0	0	0	0	0	0	0	0
PVP01_0503300	3.49613	2.33323	3.7015	0	0	0	2.42849	0	0	0.714539
PVP01_0503400	0	0.697271	0	0	0	1.80987	0.70149	4.41839	4.39115	4.62734
PVP01_0503500	3.49613	1.51818	5.71811	3.79078	5.37173	1.80987	4.18745	2.34386	0	4.24388
PVP01_0503600	0	1.80146	5.8441	5.3657	5.1434	3.88593	3.85429	7.32182	8.18365	9.40073
PVP01_0503700	0	1.16535	0	1.43936	0	3.09057	0.955517	4.41839	0	0
PVP01_0503800	0	3.9348	8.30218	8.54443	8.56524	8.16338	7.77627	9.93423	12.4515	11.5494
PVP01_0503900	0	1.80146	4.42063	4.53954	3.71386	3.09057	3.24084	2.13658	0	3.75475
PVP01_0504000	3.49613	4.42676	6.43075	7.05338	6.6726	4.83629	5.96269	5.85978	0	6.3132
PVP01_0504100	0	0	2.20253	0.892202	2.33356	2.5879	0.70149	2.89814	0	0.971911
PVP01_0504200	0	1.51818	5.42738	4.7377	5.56881	1.80987	4.35132	7.24635	7.37382	8.37945
PVP01_0504300	3.49613	4.88684	7.44242	7.11704	7.41532	3.46263	6.01251	4.59101	7.03221	6.91335
PVP01_0504400	0	0	0	1.43936	0	0	2.04646	4.54975	0	3.27097
PVP01_0504500	17.293	17.2601	14.5994	15.9488	15.4578	18.3123	17.4625	17.498	19.053	18.983
PVP01_0504600	0	0.390357	0	0	0	0	0.70149	0.747975	0	1.37984
PVP01_0504700	6.46612	5.05808	0	3.38074	4.2617	5.01464	4.59507	4.41839	7.18861	5.94417
PVP01_0504800	0	2.24142	0	0	0	0	1.93275	1.89442	0	4.06208
PVP01_0504900	3.49613	3.56987	0	1.83512	3.18285	4.21278	3.33337	2.34386	0	5.67228
PVP01_0505000	0	4.20165	4.49934	4.64202	4.40616	2.5879	4.00256	2.52508	0	3.27097
PVP01_0505100	0	1.51818	3.40703	2.97234	3.47265	3.46263	2.66051	2.89814	0	2.88939
PVP01_0505200	0	3.60713	4.33737	5.27293	5.62894	4.21278	4.83552	3.13971	3.45832	4.49006
PVP01_0505300	4.43075	2.85087	3.56176	4.64202	3.92046	5.06951	4.81961	3.43986	4.39115	0.714539
PVP01_0505400	6.54768	6.23978	6.16704	6.0642	6.28113	5.17335	6.40251	6.91385	5.35636	5.00389
PVP01_0505500	0	5.39282	4.33737	2.14536	0	3.46263	4.00256	2.43731	0	4.5505
PVP01_0505600	0	2.501	2.537	3.38074	0	0	2.51004	5.50789	3.45832	3.17184
PVP01_0505700	7.53995	5.57312	6.63631	5.20759	2.33356	3.61794	4.16245	5.43045	5.67122	7.74442
PVP01_0505800	5.84697	4.58455	4.49934	4.7377	0	3.28856	4.21203	4.05545	3.99885	4.88375
PVP01_0505900	0	1.51818	3.7015	4.30977	4.10114	1.80987	3.03582	1.23809	0	2.178
PVP01_0506000	0	3.02618	3.03663	4.7377	0	2.5879	3.19225	0.747975	0	2.8256
PVP01_0506100	6.89796	6.75337	5.21057	4.82742	5.22359	6.1015	6.0055	7.61469	4.69926	6.89793
PVP01_0506200	6.18951	5.93732	5.81362	6.5461	6.31813	6.38718	6.07415	6.58678	6.91765	5.9958
PVP01_0506300	4.99324	1.80146	3.94593	5.33544	5.29956	5.31632	4.7203	4.67014	0	5.08786
PVP01_0506400	4.43075	1.51818	3.82888	3.12169	0	7.15578	5.55534	3.48433	0	7.58741
PVP01_0506500	6.18951	8.30692	8.64283	8.74196	8.6402	6.83004	8.28639	6.77754	6.14854	7.72489
PVP01_0506600	8.41089	9.62214	7.13248	7.27688	7.39815	7.47314	7.74923	9.28078	9.4623	8.48645
PVP01_0506700	0	3.18248	3.40703	2.40055	2.33356	4.39567	2.97966	2.68605	0	5.03243
PVP01_0506800	7.12749	6.29791	6.84662	7.60331	7.66551	7.96785	7.27359	7.87065	8.18365	7.24741
PVP01_0506900	5.84697	6.19153	5.87395	5.75682	6.61429	5.31632	5.5164	5.04148	3.99885	5.12808
PVP01_0507000	0	0	2.537	0	0	4.89822	4.35132	3.19428	3.45832	5.98124
PVP01_0507100	7.07344	6.8104	5.54338	5.82376	5.44046	5.96347	5.61185	7.32793	8.08093	6.68976
PVP01_0507200	6.76787	5.44521	4.33737	5.7104	3.92046	10.435	8.03407	6.45332	8.92359	9.81421
PVP01_0507300	5.84697	6.00868	5.87395	6.30189	6.4901	6.07493	5.90355	6.72755	5.35636	5.81872
PVP01_0507400	4.99324	6.32612	6.43075	6.4505	6.3542	6.64373	6.13968	7.18705	7.3297	6.11399
PVP01_0507500	5.71197	5.72492	3.7015	2.80571	2.33356	5.06951	4.03047	5.73651	5.35636	5.47849
PVP01_0507600	4.73923	5.00323	9.17956	9.47295	9.49631	6.87694	8.13714	6.97746	5.80615	5.3139
PVP01_0507700	5.71197	4.72677	5.68482	5.7338	6.55353	5.01464	5.22182	3.61007	4.39115	2.178
PVP01_0507800	7.49953	8.25797	7.70573	8.10288	7.82825	7.99645	7.66494	7.45906	7.08625	7.03821
PVP01_0507900	3.49613	4.58455	3.03663	4.24611	4.76888	4.0033	3.46191	2.13658	0	4.14282
PVP01_0508000	4.99324	5.88519	4.57398	4.59169	4.65781	4.83629	5.28111	2.52508	4.95301	5.73439
PVP01_0508100	0	4.76023	3.56176	3.12169	3.18285	4.4791	4.65008	3.72572	3.45832	6.35334
PVP01_0508200	10.9252	11.1456	11.3581	11.3877	11.6056	11.0056	10.8783	11.5755	10.7603	10.2015
PVP01_0508300	5.3969	3.71347	3.7015	4.59169	3.18285	5.90433	4.63197	4.11324	2.58394	4.16875
PVP01_0508400	6.62487	5.43488	5.65074	5.48079	6.31813	6.49132	5.59326	5.99656	6.14854	7.45402
PVP01_0508500	0	5.03092	4.49934	3.95904	0	9.25559	7.28232	5.41904	8.86296	9.60749
PVP01_0508600	0	2.03815	2.80833	3.60028	0	7.02309	6.20848	3.083	5.80615	7.44873
PVP01_0508700	3.49613	1.16535	0	0	2.33356	0	1.8093	2.83084	0	2.8256
PVP01_0508800	5.56302	5.74177	5.30124	5.48079	5.68667	4.9576	5.46619	6.07135	5.80615	5.1148
PVP01_0508900	0	3.08018	3.94593	3.60028	2.33356	0	3.19225	1.60327	0	3.91658
PVP01_0509000	3.49613	4.76023	2.80833	2.40055	0	3.28856	3.65356	3.68819	0	3.72008
PVP01_0509100	0	4.60311	3.03663	1.83512	0	1.80987	2.66051	2.13658	0	4.19423
PVP01_0509200	0	1.16535	0	0	0	1.80987	1.52534	0	0	3.82167
PVP01_0509300	6.37968	8.30692	5.58006	6.00774	4.96826	8.7169	7.94156	7.76195	8.3911	9.42649
PVP01_0509400	4.03784	4.56574	5.61583	5.17378	6.72864	4.63274	4.86682	5.79946	5.16873	3.82167
PVP01_0509500	7.49953	7.81992	6.58309	6.33286	6.80882	7.05062	6.70054	7.45068	7.37382	6.48821
PVP01_0509600	4.99324	6.6093	4.15488	3.87736	2.33356	4.11184	5.70138	3.39398	4.39115	5.38201
PVP01_0509700	3.49613	3.9348	4.89835	4.48544	3.71386	4.0033	4.30637	3.56936	0	3.00909
PVP01_0509800	0	3.36758	4.33737	3.87736	5.05849	4.0033	3.72362	3.48433	0	3.17184
PVP01_0509900	4.43075	5.57312	6.06722	6.47847	7.15398	6.32089	6.49054	5.61177	5.35636	4.85208
PVP01_0510000	3.49613	4.20165	4.9553	5.17378	4.40616	5.96347	4.08472	5.09981	5.92953	4.26808
PVP01_0510100	7.95305	6.103	6.04114	5.82376	5.56881	6.42975	5.98425	6.2686	6.91765	7.3893
PVP01_0510200	0	2.03815	4.9553	5.10368	4.53746	3.09057	3.9741	2.96243	0	3.11961
PVP01_0510300	0	1.92465	2.537	1.43936	2.33356	2.5879	0.70149	2.34386	2.58394	3.53304
PVP01_0510400	0	2.78736	6.30491	5.06731	4.53746	0	4.45793	1.89442	0	4.33834
PVP01_0510500	4.99324	7.60189	7.16906	6.18794	5.99158	6.1784	6.42896	6.36688	5.80615	5.29046
PVP01_0510600	0	0.697271	3.23368	2.97234	2.33356	1.17188	2.42849	1.23809	0	0.971911
PVP01_0510700	0	2.03815	3.03663	2.14536	0	0	1.8093	2.96243	0	1.19025
PVP01_0510800	0	2.57809	3.40703	4.42923	0	8.8677	6.77254	4.59101	7.08625	7.53602
PVP01_0510900	6.18951	4.48797	4.71259	3.25702	0	5.17335	4.30637	2.83084	3.99885	7.88797
PVP01_0511000	9.05147	9.89073	7.71401	7.86934	7.87865	8.27847	8.23634	9.24002	8.68177	7.05569
PVP01_0511100	4.99324	2.72092	5.9032	6.00774	5.79563	4.9576	4.95684	6.01183	3.45832	5.03243
PVP01_0511200	5.97041	6.17921	5.54338	5.88773	6.16407	5.84266	5.6751	5.91768	6.24672	5.40401
PVP01_0511300	6.37968	6.27494	5.25661	5.10368	5.29956	6.78157	5.77747	4.78125	6.50658	6.70313
PVP01_0511400	5.3969	3.18248	1.76634	3.12169	3.18285	5.84266	3.88519	10.1695	5.67122	5.08786
PVP01_0511500	4.99324	6.07668	6.65362	7.24467	6.52217	6.20315	6.10072	6.11443	6.42505	5.24242
PVP01_0511600	5.3969	3.41037	3.40703	4.03634	4.87201	4.21278	3.79043	4.16879	2.58394	2.53784
PVP01_0511700	6.54768	7.7362	7.98413	8.14711	8.26715	7.11724	7.70229	7.23338	5.67122	5.95911
PVP01_0511800	7.37099	6.0833	5.93186	6.00774	5.74218	4.4791	3.75741	5.04148	4.39115	6.91335
PVP01_0511900	6.83438	5.73337	5.58006	5.4244	4.76888	5.12236	4.16245	5.98887	5.67122	7.71392
PVP01_0512000	4.43075	3.81251	5.163	5.48079	6.03668	4.11184	4.73734	5.16956	5.80615	4.53064
PVP01_0512100	4.43075	5.12384	5.68482	6.08254	5.89693	7.1684	6.19004	7.24635	6.50658	5.71691
PVP01_0512200	0	2.97008	3.03663	3.79078	3.47265	2.5879	4.11109	3.39398	0	4.81971
PVP01_0512300	6.89796	5.19899	3.94593	5.8454	5.1434	6.34333	5.37117	4.68926	6.91765	5.76871
PVP01_0512400	0	1.35253	2.537	4.37073	3.92046	3.61794	3.75741	3.34658	4.39115	4.42698
PVP01_0512500	0	3.78025	3.56176	4.03634	4.76888	3.46263	3.94507	3.02398	3.45832	4.29188
PVP01_0512600	4.43075	4.36283	7.86285	7.49109	7.69394	4.21278	6.29731	5.62175	3.99885	4.19423
PVP01_0512700	4.43075	5.03092	5.65074	6.3481	5.62894	6.02028	5.83399	6.24294	4.95301	4.49006
PVP01_0512800	0	1.66677	3.82888	3.87736	4.65781	1.17188	2.86033	2.02057	0	2.45594
PVP01_0512900	5.56302	6.78217	5.38655	5.58738	5.05849	5.17335	5.64833	7.04582	6.04319	4.91474
PVP01_0513000	4.99324	4.80902	6.04114	5.77948	6.12284	6.2514	5.38204	6.71361	5.35636	4.70029
PVP01_0513100	6.89796	6.14795	2.537	4.82742	4.76888	6.56954	4.80353	4.67014	5.35636	4.75269
PVP01_0513200	7.01729	6.52905	6.90562	6.88598	6.83458	7.07764	6.81729	8.09336	6.33864	5.61682
PVP01_0513300	6.54768	7.41754	5.0101	4.03634	4.40616	4.11184	5.52623	4.83375	0	4.94507
PVP01_0513400	6.95886	6.28072	4.64495	4.7377	4.87201	5.17335	4.78726	4.79897	2.58394	6.48821
PVP01_0513500	7.12749	7.35045	6.58309	6.68461	6.3894	7.38936	7.07014	7.7184	6.58375	6.7382
PVP01_0513600	7.32547	5.98056	3.82888	5.7104	5.29956	7.7246	6.71781	5.87656	6.58375	7.2894
PVP01_0513700	5.3969	5.56367	5.42738	2.97234	4.2617	4.63274	4.66796	4.32367	4.39115	5.84309
PVP01_0513800	5.97041	5.76669	5.98754	5.77948	4.76888	5.40432	6.04023	6.06404	5.16873	5.1148
PVP01_0513900	3.49613	3.13224	2.537	4.10971	3.18285	3.46263	3.57993	2.02057	4.95301	4.19423
PVP01_0514000	7.41512	8.22689	7.12008	6.73185	7.4323	6.32089	6.91784	7.71607	9.15612	8.32714
PVP01_0514100	4.03784	4.79294	5.54338	5.45287	5.62894	6.27494	5.64833	6.35496	5.67122	6.91335
PVP01_0514200	0	2.24142	3.40703	3.95904	4.96826	2.25071	2.86033	3.9642	0	1.19025
PVP01_0514300	8.06808	7.47913	6.43075	7.26889	7.09124	7.36763	7.11645	7.96586	7.23719	4.29188
PVP01_0514400	5.3969	4.17708	6.32666	5.86672	6.0804	3.88593	5.10856	4.14128	0	3.17184
PVP01_0514500	7.76123	5.3495	6.47037	4.64202	0	5.52701	3.9741	5.08545	7.85053	8.94056
PVP01_0514600	4.99324	4.7436	3.7015	2.97234	2.33356	2.86102	3.94507	2.43731	0	2.45594
PVP01_0514700	4.73923	4.34088	2.80833	0	3.71386	6.2514	4.16245	3.7623	6.50658	6.24778
PVP01_0514800	5.3969	5.65547	3.56176	2.14536	2.33356	1.80987	4.37328	2.43731	3.45832	5.59786
PVP01_0514900	2.61864	2.97008	3.03663	2.97234	3.18285	2.5879	2.66051	3.24685	3.45832	2.95048
PVP01_0515000	4.43075	2.65127	4.77721	5.3657	5.56881	5.01464	4.00256	4.6112	0	2.36911
PVP01_0515100	0	0	3.40703	2.61731	2.33356	5.36099	2.92123	2.34386	4.95301	4.94507
PVP01_0515200	0	2.24142	5.06289	3.79078	5.1434	1.80987	3.19225	2.68605	4.39115	4.33834
PVP01_0515300	5.3969	5.6011	6.32666	6.46455	6.58423	6.36542	6.32575	6.45332	5.16873	5.23015
PVP01_0515400	11.2208	11.1515	12.3346	12.5893	12.3356	12.3278	11.9632	13.1235	11.8229	11.6138
PVP01_0515500	0	3.64346	6.28283	6.31746	5.1434	4.55796	4.92745	6.39627	3.45832	3.64815
PVP01_0515600	3.49613	5.85453	5.163	5.8454	6.28113	6.55038	6.04708	7.44225	5.92953	6.00303
PVP01_0515700	3.49613	2.03815	5.98754	5.88773	5.22359	5.31632	5.18505	6.37871	6.91765	6.22323
PVP01_0515800	0	2.24142	3.40703	0	2.33356	1.80987	0	3.79797	0	1.54739
PVP01_0515900	0	0.950209	2.537	2.97234	3.92046	3.88593	2.15186	8.06984	7.71988	6.68976
PVP01_0516000	0	0.697271	0	1.43936	0	0	0	2.43731	0	1.54739
PVP01_0516100	0	0.697271	2.20253	0	0	5.12236	5.14731	5.40754	8.47451	7.80563
PVP01_0516200	4.43075	1.16535	3.03663	2.14536	2.33356	3.46263	2.25008	2.76026	6.04319	7.21976
PVP01_0516300	3.49613	4.17708	2.537	0	3.18285	3.09057	4.21203	5.91768	4.39115	4.21927
PVP01_0516400	0	0	0	0	0	0	0.70149	5.39595	5.92953	5.54932
PVP01_0516500	0	1.35253	1.76634	2.14536	0	3.61794	1.93275	7.42238	5.52236	6.24168
PVP01_0516600	8.47484	9.37587	8.03125	7.0901	6.75586	7.11724	7.68702	7.82815	7.94129	8.41239
PVP01_0516700	4.03784	5.37132	6.5649	6.37811	6.3894	6.96639	6.92529	6.41363	6.7932	8.03094
PVP01_0516800	7.22987	8.10519	7.01683	6.81097	7.09124	6.02028	7.18634	7.28772	5.67122	7.39755
PVP01_0516900	0	3.23103	4.77721	4.10971	5.05849	1.80987	2.97966	3.52747	3.45832	3.00909
PVP01_0517000	3.49613	3.23103	3.82888	3.60028	4.10114	5.12236	3.57993	2.34386	4.39115	3.7886
PVP01_0517100	10.3464	10.3385	9.36177	9.40353	9.34766	9.28197	9.46305	8.58699	8.87836	9.59618
PVP01_0517200	4.43075	2.57809	1.76634	0	0	3.46263	0.70149	5.62175	0	2.61534
PVP01_0517300	7.27846	6.32612	5.54338	5.10368	5.37173	6.89224	5.69267	6.65645	4.39115	5.42569
PVP01_0517400	3.49613	4.12664	3.40703	4.30977	3.47265	7.58093	5.86532	4.32367	4.39115	7.55336
PVP01_0517500	4.99324	4.46785	0	2.61731	0	2.86102	3.54165	1.23809	5.35636	4.5505
PVP01_0517600	8.41089	7.3477	5.8441	5.30452	4.10114	6.15322	5.38204	7.3431	3.99885	5.24242
PVP01_0517700	7.8919	6.84201	4.33737	5.02999	4.10114	7.98935	7.18634	7.47842	6.97606	7.88797
PVP01_0517800	7.8919	8.03173	6.45069	7.43511	6.93327	7.71603	7.38317	7.15646	6.24672	5.73439
PVP01_0517900	6.95886	6.04986	4.57398	5.94899	6.12284	6.22748	4.66796	5.58138	6.24672	3.11961
PVP01_0518000	6.28773	7.6088	2.20253	0	2.33356	4.30712	4.95684	4.67014	0	3.36372
PVP01_0518100	5.71197	5.53496	5.8441	6.30189	4.76888	6.20315	5.66623	7.51372	6.04319	6.75114
PVP01_0518200	6.37968	6.11599	6.54648	7.34683	7.49826	7.50335	7.14226	7.95799	6.85677	6.19195
PVP01_0518300	6.18951	4.15208	3.40703	3.12169	4.10114	3.46263	3.85429	4.24831	4.95301	4.08949
PVP01_0518400	4.03784	3.08018	3.7015	1.43936	0	2.86102	2.58724	2.34386	4.69926	6.70313
PVP01_0518500	5.3969	5.87758	4.57398	5.50819	4.87201	10.6083	8.70749	7.08245	8.90867	10.3169
PVP01_0518600	2.61864	2.78736	1.13813	4.37073	3.18285	5.60336	4.86682	3.89999	4.39115	4.89933
PVP01_0518700	5.97041	6.46453	7.50098	8.34998	8.68338	7.93867	8.02022	8.6334	7.18861	5.79393
PVP01_0518800	2.61864	0.950209	0	1.43936	0	6.86147	4.59507	2.43731	5.80615	6.28383
PVP01_0518900	6.08411	6.14795	3.40703	1.83512	4.40616	5.64008	4.45793	2.34386	2.58394	5.9958
PVP01_0519000	8.12232	6.43375	5.65074	5.45287	4.65781	6.07493	4.83552	5.98887	8.8474	9.14956
PVP01_0519100	5.3969	4.31859	3.94593	1.83512	3.71386	0	5.17258	3.34658	3.99885	5.25458
PVP01_0519200	5.71197	6.03627	3.82888	5.58738	4.10114	6.34333	5.49652	5.67068	5.80615	4.5701
PVP01_0519300	2.61864	5.58251	6.19095	5.94899	6.78258	6.81406	6.72209	6.92599	6.42505	4.98941
PVP01_0519400	4.73923	4.84066	0	2.14536	3.18285	4.63274	2.34204	3.86678	0	4.1164
PVP01_0519500	9.02324	8.80875	6.48977	6.5461	6.4901	7.46293	7.09348	8.54562	8.20823	6.92861
PVP01_0519600	3.49613	4.24957	4.15488	5.8454	5.89693	4.70383	5.01387	5.50789	3.45832	5.24242
PVP01_0519700	6.18951	6.57209	7.53874	7.56469	7.76266	6.47109	7.01184	5.85978	6.7932	5.10139
PVP01_0519800	6.69814	7.63835	5.42738	5.02999	5.37173	4.0033	6.26244	4.44113	5.16873	4.1164
PVP01_0519900	4.43075	3.67889	1.76634	2.97234	3.71386	1.80987	3.46191	2.43731	0	4.00563
PVP01_0520000	7.01729	6.2457	5.30124	5.50819	5.37173	7.48328	6.01949	6.01183	6.58375	5.92907
PVP01_0520100	5.84697	5.61945	7.01683	7.09914	6.9802	4.83629	6.33697	4.70814	0	3.97655
PVP01_0520200	5.97041	5.25875	3.40703	2.14536	2.81982	4.30712	2.97966	4.14128	3.45832	4.5505
PVP01_0520300	0	4.80902	5.42738	5.61284	4.53746	5.2226	5.74414	5.14206	3.45832	4.36101
PVP01_0520400	6.08411	6.0017	7.53874	7.40628	7.93928	6.60711	6.38099	5.98887	5.35636	3.85401
PVP01_0520500	6.46612	7.27141	5.38655	3.95904	2.33356	5.06951	6.29731	3.79797	0	7.74442
PVP01_0520600	3.49613	1.51818	5.61583	5.06731	5.37173	3.46263	3.9741	2.52508	3.45832	4.08949
PVP01_0520700	0	2.03815	0	1.83512	0	0	1.17144	0	0	2.36911
PVP01_0520800	3.49613	2.14336	3.40703	4.30977	4.87201	0	3.61722	3.19428	3.45832	2.45594
PVP01_0520900	0	2.72092	4.33737	0	3.47265	3.75815	3.28785	1.60327	0	5.64482
PVP01_0521000	6.54768	4.87161	5.58006	3.25702	0	0	3.61722	3.24685	4.69926	7.46975
PVP01_0521100	0	3.64346	3.03663	0	2.33356	1.80987	3.24084	2.96243	3.45832	5.2053
PVP01_0521200	4.43075	2.72092	3.56176	4.17952	4.40616	2.86102	3.46191	1.89442	2.58394	5.78558
PVP01_0521300	0	1.16535	0	0	0	0	0	0	0	2.75886
PVP01_0521400	5.97041	4.34088	1.76634	3.60028	2.33356	3.61794	3.24084	5.44177	4.95301	4.83599
PVP01_0521500	5.3969	6.49963	5.93186	6.91697	6.42375	4.89822	6.25062	5.41904	3.45832	5.21778
PVP01_0521600	2.61864	3.45193	4.64495	3.87736	3.71386	3.88593	2.73024	3.99526	3.45832	4.78658
PVP01_0521700	8.34398	7.58097	5.46709	5.20759	3.92046	6.27494	5.98425	6.93804	8.02668	8.34574
PVP01_0521800	6.28773	5.39282	5.93186	6.49225	5.56881	6.53096	6.12033	7.41379	7.03221	6.35898
PVP01_0521900	3.49613	4.63954	5.0101	5.17378	5.29956	4.30712	3.82271	4.02567	0	2.68888
PVP01_0522000	4.03784	4.98919	6.06722	5.88773	6.03668	4.83629	5.09541	4.08463	5.35636	4.76973
PVP01_0522100	0	3.36758	4.83905	4.99169	5.89693	4.63274	4.18745	4.85084	0	2.27672
PVP01_0522200	0	2.65127	4.77721	4.10971	4.10114	4.11184	4.5572	3.61007	0	4.64593
PVP01_0522300	0	3.36758	3.23368	4.82742	3.71386	4.21278	3.61722	5.08545	4.39115	4.16875
PVP01_0522400	6.37968	7.88584	8.85601	8.96593	8.83787	7.96061	8.12425	7.916	8.27955	6.5925
PVP01_0522500	4.73923	3.99226	4.33737	4.53954	5.89693	3.75815	4.61364	5.20984	4.95301	3.91658
PVP01_0522600	5.56302	3.96382	4.33737	3.69867	4.10114	5.27022	4.70306	4.54975	3.45832	5.16721
PVP01_0522700	6.28773	6.19765	7.60254	7.78786	7.69394	7.48328	7.87192	9.53908	10.1549	9.51066
PVP01_0522800	0	3.67889	4.89835	5.88773	5.05849	4.83629	5.23388	4.63112	6.7932	6.08022
PVP01_0522900	0	0	0	1.43936	0	1.80987	0	3.9642	4.95301	4.94507
PVP01_0523000	3.49613	0.950209	5.93186	3.95904	5.05849	4.21278	3.33337	2.83084	0	3.00909
PVP01_0523100	0	1.51818	1.13813	1.43936	0	2.25071	2.04646	2.34386	3.45832	0.714539
PVP01_0523200	0	0	0	3.79078	3.71386	3.09057	2.42849	3.39398	0	0
PVP01_0523300	0	0	8.05751	7.16085	7.34536	4.89822	6.59235	4.91722	2.58394	4.70029
PVP01_0523400	0	2.24142	6.43075	5.88773	6.3542	1.80987	5.06874	6.74136	8.47451	9.62457
PVP01_0523500	0	0	2.537	2.14536	3.47265	0	3.08987	3.89999	3.45832	5.01823
PVP01_0523600	0	0	0	0	0	0	1.52534	3.56936	5.92953	3.40795
PVP01_0523700	0	0	3.7015	3.60028	4.10114	1.17188	3.50233	3.89999	4.95301	1.54739
PVP01_0523800	0	0	5.34452	4.24611	5.1434	0	3.03582	3.43986	0	0
PVP01_0523900	3.49613	3.08018	2.537	3.25702	2.33356	1.80987	1.52534	4.05545	0	0.714539
PVP01_0524000	2.61864	0.697271	7.80978	8.41293	8.2288	7.58093	7.26774	6.60199	6.04319	6.97346
PVP01_0524100	0	0	6.50893	5.8454	6.12284	4.83629	4.32902	5.34862	3.45832	6.38134
PVP01_0524200	0	1.16535	7.10757	6.70842	6.03668	4.21278	4.2362	4.59101	6.85677	5.88281
PVP01_0524300	0	1.66677	3.40703	2.14536	2.33356	0	1.8093	3.68819	4.95301	4.36101
PVP01_0524400	0	0.697271	1.76634	2.14536	2.33356	0	1.8093	1.89442	0	0.714539
PVP01_0524500	0	1.80146	2.20253	0.892202	0	3.09057	2.25008	1.4322	3.45832	2.36911
PVP01_0524600	0	1.16535	1.76634	2.61731	0	3.61794	4.05785	6.33688	6.24672	5.44704
PVP01_0524700	0	2.72092	5.54338	4.69065	3.71386	0	3.57993	3.93245	5.35636	4.94507
PVP01_0524900	0	0	0	0	2.33356	0	0	2.76026	7.57621	5.92146
PVP01_0525000	0	0	0	1.43936	0	0	0	0.747975	3.99885	5.93664
PVP01_0525100	0	0	0	0	0	0	0	3.29758	5.35636	5.30223
PVP01_0525200	4.73923	5.1619	5.38655	5.8454	4.10114	3.28856	5.19741	3.9642	6.24672	7.1466
PVP01_0525300	0	0.950209	4.05419	4.87028	4.65781	2.25071	1.6743	3.72572	0	2.88939
PVP01_0525400	0	2.03815	0	2.61731	0	3.28856	1.52534	1.75618	3.45832	3.57244
PVP01_0525500	3.49613	4.54669	6.30491	6.28615	6.55353	5.9342	5.60258	6.18349	5.92953	4.78658
PVP01_0525600	6.18951	5.42448	4.57398	5.45287	4.10114	5.87383	5.10856	4.19579	6.14854	3.88563
PVP01_0525700	5.20914	7.75914	6.06722	5.66244	5.22359	4.0033	5.60258	4.85084	3.45832	3.22226
PVP01_0525800	7.32547	8.03001	5.61583	5.7338	4.10114	5.36099	6.11382	5.43045	4.95301	5.78558
PVP01_0525900	4.43075	5.86994	4.64495	2.14536	2.81982	4.11184	3.9741	3.99526	3.99885	2.95048
PVP01_0526000	3.49613	2.9117	2.537	3.95904	5.74218	4.30712	3.46191	2.13658	0	3.75475
PVP01_0526100	0	2.03815	3.94593	3.38074	2.81982	2.5879	2.15186	1.60327	0	1.83343
PVP01_0526200	4.43075	6.92919	6.89109	6.10065	6.70089	5.48726	6.58296	4.85084	0	6.81412
PVP01_0526300	6.83438	6.18539	7.51052	7.76533	7.91534	7.31184	7.55634	7.98726	8.1073	7.97507
PVP01_0526400	3.49613	4.07438	3.40703	1.83512	0	5.48726	5.06874	4.14128	6.04319	10.3887
PVP01_0526500	0	3.08018	4.05419	2.61731	0	3.09057	2.15186	1.4322	0	3.94688
PVP01_0526600	7.27846	6.0899	6.09283	5.75682	6.55353	5.9342	5.62106	5.16956	5.67122	6.40335
PVP01_0526700	3.49613	4.52738	5.71811	6.23788	5.89693	5.01464	5.32684	6.48649	4.95301	5.24242
PVP01_0526800	9.46233	9.66363	7.76269	8.22347	8.23848	9.06624	8.67581	9.39583	9.36728	8.83921
PVP01_0526900	4.99324	4.15208	5.87395	6.1362	5.84717	5.2226	5.50649	4.96508	5.92953	4.38334
PVP01_0527000	6.54768	4.60311	5.42738	4.17952	0	2.86102	3.61722	4.34794	7.3297	7.16926
PVP01_0527100	0	3.18248	3.7015	3.12169	2.81982	3.46263	2.58724	0.747975	4.95301	4.81971
PVP01_0527200	3.49613	3.41037	4.42063	3.69867	4.40616	1.80987	3.46191	3.34658	5.35636	4.38334
PVP01_0527300	3.49613	5.72492	6.16704	6.3481	5.56881	4.77158	5.68391	5.39595	4.95301	6.09383
PVP01_0527400	9.87159	8.33357	8.29116	7.5317	7.30906	7.59969	6.94742	8.14967	8.92359	9.78358
PVP01_0527500	7.69118	6.79434	6.63631	6.7888	5.62894	7.1684	6.59235	6.75503	8.18365	7.79318
PVP01_0527600	4.03784	4.975	7.67215	7.71332	7.59188	7.2538	7.15182	7.35812	7.08625	6.5877
PVP01_0527700	8.96505	9.26585	7.67215	8.24399	7.78925	8.45369	8.10797	10.1393	10.8213	9.78148
PVP01_0527800	0	0	3.03663	4.10971	3.71386	3.46263	2.79675	2.43731	0	2.178
PVP01_0527900	3.49613	3.64346	5.65074	5.86672	6.03668	4.0033	4.95684	4.11324	4.69926	2.61534
PVP01_0528000	6.37968	5.99469	3.03663	2.61731	3.18285	3.09057	4.30637	6.00422	5.16873	3.7886
PVP01_0528100	6.54768	4.88684	5.0101	5.3657	5.94503	5.36099	5.62106	6.6613	7.49863	4.868
PVP01_0528200	4.43075	1.66677	2.537	2.97234	0	6.81406	5.41417	3.7623	5.35636	7.21976
PVP01_0528300	3.49613	3.74725	3.40703	3.49468	0	4.39567	2.25008	2.68605	0	4.97478
PVP01_0528400	6.69814	4.50781	5.54338	3.87736	1.59467	4.55796	2.25008	3.52747	5.92953	7.17887
PVP01_0528500	4.03784	4.07438	4.24901	4.30977	5.50606	4.11184	4.2362	4.11324	0	4.44832
PVP01_0528600	5.56302	3.278	3.7015	2.97234	4.76888	3.88593	2.97966	3.29758	4.69926	3.68456
PVP01_0528700	2.61864	5.57312	4.64495	4.53954	2.81982	6.15322	4.137	4.93335	6.14854	5.89839
PVP01_0528800	7.27846	7.91771	7.61142	7.16085	7.62179	7.2419	7.26774	7.49482	7.75367	5.77717
PVP01_0528900	0	4.56574	3.03663	2.61731	3.18285	3.09057	3.72362	2.13658	3.45832	3.57244
PVP01_0529000	6.62487	7.09902	5.21057	6.95728	6.03668	7.93867	6.90282	6.99294	6.7932	5.16721
PVP01_0529100	5.97041	4.6925	3.56176	2.14536	3.18285	3.46263	3.33337	4.11324	4.39115	4.36101
PVP01_0529200	0	3.18248	4.77721	5.39535	5.29956	4.83629	4.98564	3.89999	4.95301	5.03243
PVP01_0529300	9.15919	9.09275	8.52078	8.58359	8.46157	8.46908	8.21977	9.20474	7.97032	7.68725
PVP01_0529400	7.9228	8.87994	7.96346	7.60331	7.91534	7.97505	7.8777	9.18887	10.4459	8.71158
PVP01_0529500	6.28773	6.63207	6.06722	5.90844	5.74218	5.77824	5.87305	6.98522	8.27955	6.41424
PVP01_0529600	3.49613	3.71347	0	3.49468	4.40616	5.40432	3.68902	4.41839	3.45832	4.21927
PVP01_0529700	2.61864	4.31859	3.03663	4.03634	3.71386	5.67588	4.75417	4.48557	4.39115	3.75475
PVP01_0529800	8.84113	8.19359	9.57895	9.89356	9.94673	10.244	9.70306	12.5908	10.752	9.61045
PVP01_0529900	3.49613	3.45193	0	2.14536	0	4.39567	3.03582	2.24394	3.45832	4.03413
PVP01_0530000	6.18951	5.14933	2.80833	2.40055	3.71386	5.71081	3.75741	4.86772	4.69926	6.06649
PVP01_0530100	4.99324	5.76669	3.40703	3.69867	0	2.5879	3.68902	3.39398	5.35636	5.46808
PVP01_0530200	6.46612	5.84676	5.61583	4.7377	3.18285	6.95186	4.70306	4.86772	5.92953	7.4879
PVP01_0530300	0	3.78025	3.82888	0.892202	0	3.28856	1.8093	0.747975	2.58394	4.85208
PVP01_0530400	0	2.03815	0	0	0	5.77824	3.75741	2.13658	4.95301	6.89793
PVP01_0530500	0	4.29595	1.13813	1.43936	0	4.21278	3.50233	2.24394	0	4.76973
PVP01_0530600	6.18951	6.92181	4.64495	4.24611	5.05849	4.21278	5.34917	3.52747	3.45832	5.12808
PVP01_0530700	6.76787	7.04912	9.02849	9.31712	9.03964	8.76756	8.69555	10.6248	8.57242	7.82411
PVP01_0530800	11.317	9.80564	9.18254	7.42076	6.16407	6.2514	7.71309	7.96586	10.4092	11.2779
PVP01_0530900	5.56302	6.79837	8.86347	8.91823	8.76604	6.96639	8.08154	7.65172	7.28418	4.94507
PVP01_0531000	8.47484	8.53673	8.81812	8.95851	9.04517	8.82847	8.55491	9.47234	8.75032	7.91312
PVP01_0531100	5.71197	4.58455	3.82888	3.25702	2.33356	4.83629	3.14197	3.02398	3.45832	4.16875
PVP01_0531200	0	4.42676	6.89109	7.04406	7.15398	5.9342	5.85755	5.32436	5.35636	4.60851
PVP01_0531300	4.43075	5.39282	3.7015	3.95904	3.71386	4.83629	4.2362	4.94931	3.45832	5.15428
PVP01_0531400	3.49613	2.72092	4.64495	4.42923	5.29956	4.77158	3.75741	2.68605	0	3.53304
PVP01_0531500	5.71197	6.33725	4.05419	3.25702	2.81982	3.88593	4.32902	4.44113	4.95301	6.52381
PVP01_0531600	0	3.278	3.40703	3.69867	3.18285	1.80987	2.79675	2.52508	0	1.83343
PVP01_0531700	0	4.07438	4.42063	2.61731	2.81982	5.06951	3.82271	3.083	0	3.27097
PVP01_0531800	4.43075	5.03092	3.23368	2.14536	0	4.30712	3.68902	4.83375	3.45832	3.7886
PVP01_0531900	4.43075	3.32349	3.03663	0	0	3.09057	1.8093	3.99526	0	3.00909
PVP01_0532000	6.18951	6.02254	5.78248	3.38074	0	6.12759	6.0539	4.70814	4.39115	7.50836
PVP01_0532100	6.18951	5.96629	6.19095	6.18794	6.61429	6.49132	6.09412	7.21371	5.80615	6.15998
PVP01_0532200	5.3969	3.71347	5.58006	4.91189	3.71386	5.27022	4.03047	4.14128	6.14854	5.78558
PVP01_0532300	8.61387	9.21847	10.3056	10.372	10.3928	9.28776	9.93439	9.70505	8.2324	8.53088
PVP01_0532400	0	2.501	1.13813	0.892202	0	2.25071	0	3.34658	0	0.714539
PVP01_0532500	0	1.51818	3.40703	0	0	4.0033	0.70149	5.08545	7.57621	6.319
PVP01_0532600	5.3969	5.19899	7.3392	7.56469	7.73556	5.17335	7.12618	7.81297	8.18365	9.38491
PVP01_0532700	4.43075	3.64346	7.14477	6.90671	6.64374	6.20315	5.95543	6.5454	7.81896	8.39876
PVP01_0532800	0	5.93732	4.49934	0	0	1.80987	4.32902	2.89814	0	1.19025
PVP01_0532900	4.43075	4.12664	7.73855	7.94646	8.03128	5.96347	7.09679	7.4921	9.43132	9.69599
PVP01_0533000	0	2.97008	4.49934	5.17378	5.37173	4.21278	4.70306	6.24294	8.18365	8.4787
PVP01_0533100	0	5.31613	6.61878	4.69065	4.40616	3.09057	6.11382	4.59101	8.81576	7.43009
PVP01_0533200	0	0.697271	5.81362	5.20759	4.87201	1.80987	4.81961	4.11324	5.92953	6.81823
PVP01_0533300	0	2.24142	3.23368	3.49468	1.59467	0	1.8093	1.75618	0	0
PVP01_0533400	0	0	0	1.43936	0	1.80987	0.392967	0.421928	0	0
PVP01_0533500	0	0	0	0	0	0	0	0.747975	0	0
PVP01_0533600	0	0	0	0	0	1.80987	0	1.01375	0	1.83343
PVP01_0533700	0	0	4.33737	0	0	0	3.24084	8.36416	8.76696	11.0488
PVP01_0533800	0	0	4.57398	4.69065	1.59467	1.80987	3.75741	2.13658	4.95301	5.26664
PVP01_0533900	0	0	0	0	0	0	1.35922	1.60327	0	0.714539
PVP01_0534000	0	0	0	2.14536	0	2.5879	2.42849	1.23809	3.45832	3.22226
PVP01_0534100	0	2.41955	3.40703	4.37073	3.47265	0	0.70149	0.747975	0	3.22226
PVP01_0534200	0	0	2.80833	2.97234	0	0	0.70149	0.747975	3.45832	6.01022
PVP01_0534300	0	0.950209	4.24901	3.87736	3.71386	2.5879	1.35922	6.10021	0	3.64815
PVP01_0534400	0	0	4.24901	2.80571	0	0	0	1.23809	0	0
PVP01_0534500	0	1.80146	4.05419	2.14536	0	1.80987	2.04646	0	0	4.38334
PVP01_0534600	0	0.697271	2.80833	2.61731	0	1.80987	2.51004	2.13658	0	1.54739
PVP01_0534700	0	0.697271	2.20253	0	0	0	0	0.421928	0	0
PVP01_0534800	0	0	2.537	1.43936	3.18285	0	1.6743	0	0	4.08949
PVP01_0534900	0	0	3.40703	2.40055	0	0	2.25008	0.747975	4.95301	3.17184
PVP01_0535000	0	0.390357	0	1.43936	0	0	0	0	0	0
PVP01_0535100	0	0	1.76634	0	0	0	0	0	0	0
PVP01_0600100	0	0	0	0	1.59467	0	0.955517	0	0	1.54739
PVP01_0600200	0	0	0	0	0	0	2.73024	0	0	0
PVP01_0600300	0	0	0	0	0	0	0	1.23809	6.657	0
PVP01_0600400	0	1.16535	4.49934	4.7377	4.2617	1.17188	2.66051	0.747975	0	3.75475
PVP01_0600500	0	0.697271	3.7015	2.97234	3.71386	2.5879	2.25008	0	0	2.75886
PVP01_0600600	0	0	0	0	0	0	0.70149	2.52508	4.95301	2.61534
PVP01_0600700	4.43075	1.66677	0	2.61731	0	0	1.52534	2.34386	4.39115	0.971911
PVP01_0600800	0	0.390357	0	0	3.18285	0	2.66051	0.421928	0	1.19025
PVP01_0600900	3.49613	3.13224	6.94833	6.4505	6.78258	3.75815	5.5457	5.22303	8.02668	6.61154
PVP01_0601000	0	1.92465	2.537	0.892202	3.71386	0	1.8093	7.33098	9.05134	9.46036
PVP01_0601100	0	1.51818	5.46709	3.60028	4.76888	5.12236	5.44561	6.21022	3.45832	5.68132
PVP01_0601200	7.8919	7.37226	10.4538	10.1853	10.0953	7.59034	9.3527	7.81949	7.68528	8.22267
PVP01_0601300	0	0	0	1.43936	0	0	0.70149	3.89999	0	2.8256
PVP01_0601400	0	0.697271	0	4.30977	3.18285	3.09057	2.42849	5.23609	0	4.38334
PVP01_0601500	8.01171	7.00792	8.93247	9.5425	9.09399	9.81489	8.86012	9.66335	9.6712	5.32547
PVP01_0601600	3.49613	4.46785	6.11799	5.33544	5.84717	4.0033	4.98564	8.49626	8.62813	8.80964
PVP01_0601700	0	2.57809	3.03663	0	0	0	1.17144	8.00835	6.04319	6.24168
PVP01_0601800	4.99324	4.24957	1.76634	2.14536	0	2.5879	3.68902	6.23646	4.39115	2.27672
PVP01_0601900	0	1.80146	4.05419	3.87736	4.40616	5.84266	3.72362	7.23338	9.89208	8.32858
PVP01_0602000	0	3.87495	5.46709	5.77948	5.44046	3.61794	5.9771	5.56076	4.95301	2.07203
PVP01_0602100	0	0	1.13813	0	0	3.09057	1.52534	0	0	0.714539
PVP01_0602200	6.46612	5.14933	6.32666	5.80179	6.12284	5.9342	5.25769	5.63167	0	6.70756
PVP01_0602300	7.32547	5.72492	0	2.61731	0	1.80987	3.28785	3.9642	0	3.11961
PVP01_0602400	4.43075	3.32349	4.05419	4.42923	3.71386	3.28856	3.57993	3.89999	4.39115	4.5701
PVP01_0602500	7.22987	6.65894	2.537	3.60028	3.71386	5.27022	3.82271	5.15588	3.45832	4.3153
PVP01_0602600	6.08411	5.90028	3.56176	2.14536	2.33356	5.27022	5.25769	4.08463	5.35636	7.05916
PVP01_0602700	2.61864	3.96382	3.03663	2.80571	0	4.11184	3.75741	5.97335	3.45832	4.71797
PVP01_0602800	6.83438	7.54061	6.61878	7.27688	7.32732	7.21782	7.53214	8.01405	6.91765	5.77717
PVP01_0602900	0	3.74725	1.76634	4.03634	2.33356	5.56569	4.39492	4.24831	5.67122	5.78558
PVP01_0603000	6.08411	7.47662	5.9032	6.27024	6.24316	6.79791	6.87999	6.59694	5.35636	6.01022
PVP01_0603100	6.62487	7.51388	6.54648	7.34683	6.85989	7.1684	7.35586	7.12169	7.75367	5.2053
PVP01_0603200	5.97041	4.27294	3.94593	3.38074	2.33356	4.30712	4.08472	2.83084	0	4.38334
PVP01_0603300	5.71197	4.15208	4.33737	4.30977	3.18285	3.28856	3.19225	3.19428	3.45832	4.42698
PVP01_0603400	10.4022	10.1037	6.34809	6.69656	5.79563	9.69788	8.19378	7.84743	8.08093	9.40891
PVP01_0603500	6.37968	7.62932	6.06722	6.31746	6.03668	6.2514	6.81328	6.6948	4.95301	6.27788
PVP01_0603600	4.03784	3.278	4.57398	4.42923	4.10114	6.2514	5.39283	4.02567	4.95301	6.64888
PVP01_0603700	0	2.33323	3.03663	3.79078	3.92046	5.2226	3.46191	4.32367	3.45832	4.24388
PVP01_0603800	7.9228	6.82629	7.19293	7.99568	7.80237	8.31299	7.6716	9.39292	8.92359	5.98124
PVP01_0603900	9.30704	9.41317	7.77065	8.33476	8.09663	8.13794	8.14992	8.56257	9.1687	8.35141
PVP01_0604000	4.73923	5.68191	4.05419	4.69065	4.76888	4.70383	5.13451	6.37871	5.92953	5.38201
PVP01_0604100	6.89796	6.46453	3.40703	4.10971	4.10114	6.6617	6.01251	6.8558	7.61349	6.05958
PVP01_0604200	9.09282	9.18421	8.1519	8.19003	8.67627	8.52413	8.13875	10.4675	8.68177	6.63033
PVP01_0604300	8.53607	7.38304	4.71259	5.39535	0	9.80886	7.53945	7.11463	9.62631	9.50749
PVP01_0604400	0	3.278	0	2.61731	0	6.78157	4.70306	3.083	4.39115	6.83857
PVP01_0604500	7.53995	4.7436	3.40703	4.30977	0	8.04517	6.32011	5.78175	8.78341	9.08972
PVP01_0604600	5.84697	7.22722	7.99775	8.34998	8.3045	7.54266	7.76385	7.10398	6.33864	5.63555
PVP01_0604700	7.32547	7.84548	4.24901	5.10368	5.29956	5.99215	6.33137	6.37281	6.24672	5.72568
PVP01_0604800	7.69118	8.95502	6.06722	6.28615	5.50606	6.67944	7.35586	7.7346	5.80615	6.38687
PVP01_0604900	9.13301	9.23642	4.89835	5.20759	5.62894	7.03692	6.26831	6.6467	7.28418	6.87053
PVP01_0605000	6.18951	4.56574	4.71259	5.06731	6.42375	6.83004	5.29268	6.5028	5.52236	4.3153
PVP01_0605100	2.61864	3.56987	2.80833	2.40055	0	4.70383	3.28785	2.43731	3.45832	3.0654
PVP01_0605200	5.3969	5.40345	6.48977	7.0901	6.83458	5.96347	6.12033	6.37281	6.33864	4.89933
PVP01_0605300	5.71197	4.36283	4.24901	3.25702	3.18285	5.01464	3.42033	4.08463	5.52236	6.90951
PVP01_0605400	7.53995	5.6011	4.9553	6.37811	3.71386	11.533	8.93862	7.7184	10.3218	10.6873
PVP01_0605500	5.97041	6.09647	2.80833	5.10368	5.79563	7.40011	6.12681	7.06425	6.58375	8.30538
PVP01_0605600	5.56302	6.63207	5.78248	6.0642	6.3894	7.65456	6.9656	7.26877	7.45821	6.5877
PVP01_0605700	2.61864	4.96068	5.0101	6.15365	5.56881	6.2514	5.5164	6.6613	5.52236	3.85401
PVP01_0605800	8.84113	7.62705	7.87766	8.28019	8.25766	8.17594	7.87578	9.38268	9.5026	8.95367
PVP01_0605900	6.83438	5.07148	6.58309	6.58521	6.24316	7.59034	6.53505	8.68194	7.91167	6.86657
PVP01_0606000	5.56302	4.6925	2.537	3.49468	3.47265	6.2981	2.25008	2.52508	0	2.75886
PVP01_0606100	7.98268	9.37722	7.37095	7.5317	7.74917	7.85526	8.19069	7.66386	6.14854	6.93241
PVP01_0606200	7.45794	7.01833	5.30124	6.27024	6.12284	7.14305	6.22669	7.97951	5.67122	5.89839
PVP01_0606300	8.12232	8.44838	7.68062	7.96635	8.06432	8.7169	8.07485	9.49426	7.45821	7.2073
PVP01_0606400	8.06808	7.12816	5.81362	4.64202	3.47265	6.42975	4.35132	5.65131	7.37382	7.80357
PVP01_0606500	4.99324	6.67658	5.21057	6.25415	6.3894	6.38718	6.13326	6.0567	5.35636	5.21778
PVP01_0606600	5.20914	5.11093	4.9553	6.18794	6.24316	5.81081	5.20967	6.21682	4.95301	4.91474
PVP01_0606700	7.27846	7.39374	5.06289	6.22142	5.74218	6.83004	6.10072	6.72291	7.64983	7.63935
PVP01_0606800	6.54768	7.47913	5.87395	6.36318	6.64374	6.71429	6.25654	5.85132	5.35636	8.34999
PVP01_0606900	10.4977	9.57001	9.70054	9.67531	9.61256	9.48985	9.15374	10.6897	10.3386	9.78986
PVP01_0607000	9.18491	9.63798	5.58006	4.10971	3.18285	6.40862	7.17701	7.58437	7.53794	7.51595
PVP01_0607100	8.12232	8.98275	5.93186	5.20759	4.10114	6.49132	6.95107	6.8975	5.67122	7.49304
PVP01_0607200	6.95886	6.48469	7.45235	7.24467	7.93928	7.41077	7.30249	8.54036	8.25617	7.8077
PVP01_0607300	0	2.501	5.61583	5.10368	5.44046	4.77158	3.91544	3.48433	5.67122	4.42698
PVP01_0607400	4.99324	5.04456	6.54648	6.28615	5.74218	3.09057	5.82605	4.08463	3.45832	4.94507
PVP01_0607500	0	0	3.7015	2.14536	3.18285	0	1.8093	2.34386	0	2.36911
PVP01_0607600	5.84697	7.20915	6.61878	5.61284	6.90923	6.34333	6.72636	5.11403	6.14854	7.30702
PVP01_0607700	3.49613	3.67889	1.76634	4.42923	4.10114	3.46263	3.82271	2.52508	0	6.54377
PVP01_0607800	0	4.82493	6.54648	6.22142	6.0804	6.1784	5.536	6.10021	5.67122	6.67173
PVP01_0607900	4.99324	1.92465	1.76634	0.892202	2.33356	2.25071	3.19225	5.12812	0	4.868
PVP01_0608000	5.3969	4.7436	5.38655	4.59169	4.87201	5.06951	4.86682	4.48557	0	4.29188
PVP01_0608100	4.99324	5.39282	3.40703	3.79078	2.33356	4.77158	4.41623	4.57053	3.45832	5.1148
PVP01_0608200	6.89796	6.63207	3.7015	2.80571	0	6.22748	4.92745	4.22229	2.58394	5.49908
PVP01_0608300	11.0737	8.83647	9.64968	9.20441	9.2883	8.65994	8.31645	9.02073	10.7686	11.5782
PVP01_0608400	0	2.14336	5.95997	5.33544	5.79563	3.46263	4.21203	3.83279	0	4.58943
PVP01_0608500	2.61864	3.32349	4.15488	4.42923	3.47265	3.28856	3.85429	3.7623	4.95301	5.00389
PVP01_0608600	7.61754	6.68095	4.77721	4.53954	4.76888	6.34333	5.81003	4.57053	6.04319	7.98423
PVP01_0608700	4.03784	5.22319	4.83905	0.892202	2.81982	2.25071	3.3775	2.24394	0	5.15428
PVP01_0608800	6.54768	6.82233	5.87395	5.30452	3.71386	5.44638	4.89745	5.07094	4.95301	7.01694
PVP01_0608900	5.97041	4.27294	5.30124	2.97234	0	4.11184	1.17144	3.13971	6.33864	6.22323
PVP01_0609000	5.71197	3.9348	0	2.80571	2.33356	5.06951	1.17144	2.52508	0	3.57244
PVP01_0609100	11.6458	11.6158	10.1404	10.3102	10.4122	10.4724	10.3077	11.8912	12.321	11.0246
PVP01_0609200	4.99324	3.53162	4.24901	5.10368	5.84717	5.52701	5.01387	4.14128	3.45832	4.14282
PVP01_0609300	5.3969	3.64346	3.82888	3.69867	0	5.56569	4.05785	3.48433	4.95301	5.95166
PVP01_0609400	0	3.13224	3.7015	3.69867	5.22359	1.80987	2.34204	2.34386	0	2.75886
PVP01_0609500	4.03784	4.29595	1.76634	3.38074	3.18285	3.09057	3.85429	2.13658	3.99885	4.75269
PVP01_0609600	6.83438	5.12384	4.05419	2.80571	0	5.64008	3.68902	3.29758	6.04319	7.03115
PVP01_0609700	3.49613	3.02618	4.15488	4.42923	5.1434	4.77158	4.53789	4.08463	4.39115	4.58943
PVP01_0609800	4.43075	4.62144	6.23762	6.49225	6.70089	5.06951	5.99137	6.30004	5.92953	4.46934
PVP01_0609900	4.99324	5.24699	5.50574	5.90844	5.89693	5.52701	5.5457	5.65131	5.52236	4.06208
PVP01_0610000	10.4925	10.9897	10.4575	10.827	10.6154	10.3209	10.8015	11.0323	12.2309	11.4889
PVP01_0610100	5.71197	4.7436	5.50574	6.39288	6.85989	6.84584	6.19622	6.21682	4.95301	5.46808
PVP01_0610200	9.29529	8.72965	6.34809	5.61284	5.62894	7.57146	6.66091	8.65787	10.4145	9.50049
PVP01_0610300	10.3406	9.68938	6.45069	5.13915	5.74218	6.76504	7.03957	7.96586	8.34751	8.13986
PVP01_0610400	7.49953	6.22787	4.57398	3.60028	4.65781	4.9576	4.80353	5.39595	6.14854	5.69922
PVP01_0610500	7.41512	7.71928	7.30674	7.5317	7.91534	7.68122	7.64477	6.98135	6.85677	6.2599
PVP01_0610600	5.97041	6.83024	3.03663	1.43936	0	5.31632	5.18505	3.64966	5.92953	6.15998
PVP01_0610700	10.7935	8.88089	8.12112	8.07567	8.04238	8.90589	7.92121	8.35671	10.849	11.0116
PVP01_0610800	5.20914	2.85087	3.94593	4.03634	3.47265	1.80987	3.28785	3.99526	4.39115	4.51049
PVP01_0610900	3.49613	5.11093	3.03663	3.49468	3.71386	4.77158	4.98564	3.083	0	6.07337
PVP01_0611000	2.61864	3.81251	2.537	2.14536	3.18285	2.5879	2.58724	3.083	3.99885	4.73543
PVP01_0611100	9.29529	8.98098	4.83905	2.61731	2.33356	6.81406	6.63388	6.30004	6.72671	7.56317
PVP01_0611200	8.80842	8.54756	5.68482	6.99649	7.69394	8.05879	7.42056	8.03476	8.75032	8.43795
PVP01_0611300	4.03784	3.53162	1.76634	4.03634	3.47265	6.32089	5.63021	4.24831	6.657	7.60889
PVP01_0611400	3.49613	3.23103	4.77721	4.82742	4.10114	5.60336	4.49846	4.96508	4.39115	6.07337
PVP01_0611500	4.43075	4.07438	3.7015	4.30977	3.18285	5.31632	5.36021	4.67014	5.35636	6.41424
PVP01_0611600	5.97041	5.42448	4.57398	4.03634	1.59467	5.67588	2.92123	3.61007	3.45832	6.93619
PVP01_0611700	0	1.51818	0	0	0	0	0.70149	0	0	3.22226
PVP01_0611800	7.27846	6.41286	4.24901	4.30977	3.47265	7.31184	5.59326	10.6805	8.92359	8.05026
PVP01_0611900	7.17959	7.7715	9.08063	9.13801	9.1769	7.69001	8.50481	8.11826	7.18861	5.94417
PVP01_0612000	5.56302	4.76023	1.76634	0.892202	0	2.5879	2.92123	3.13971	0	5.33696
PVP01_0612100	6.46612	4.46785	3.82888	4.87028	4.10114	5.9342	4.57626	6.00422	3.45832	3.40795
PVP01_0612200	6.37968	4.24957	4.83905	5.7104	5.29956	6.20315	4.75417	6.97357	7.49863	5.42569
PVP01_0612300	6.37968	6.18539	4.77721	5.48079	6.20416	4.30712	5.05521	6.07862	4.39115	5.12808
PVP01_0612400	11.7048	11.8436	6.97612	6.46455	6.64374	9.25854	8.96055	10.4916	9.35633	9.0649
PVP01_0612500	0	2.65127	6.54648	4.95234	6.6726	4.0033	4.68562	5.0114	0	2.61534
PVP01_0612600	5.3969	3.90519	4.05419	2.40055	0	5.64008	4.78726	3.19428	5.16873	6.54872
PVP01_0612700	4.73923	4.7436	6.19095	6.51943	6.20416	7.15578	6.4652	6.66614	7.68528	7.30994
PVP01_0612800	4.73923	6.58616	4.9553	3.49468	3.71386	2.25071	4.94222	4.22229	0	5.73439
PVP01_0612900	6.28773	7.57393	9.7557	9.84872	9.78765	6.99502	8.69555	7.69257	5.16873	6.21703
PVP01_0613000	6.08411	3.56987	0	3.60028	3.18285	7.2419	5.68391	4.41839	5.67122	7.27752
PVP01_0613100	6.69814	6.56737	5.78248	6.15365	5.50606	5.9342	6.22669	6.2234	5.67122	5.56893
PVP01_0613200	6.89796	7.92879	6.84662	7.07186	6.70089	7.05062	6.74333	6.45332	6.33864	4.91474
PVP01_0613300	3.49613	4.96068	3.7015	0	3.18285	3.88593	3.42033	2.34386	0	3.0654
PVP01_0613400	4.03784	4.84066	5.75066	6.20478	4.40616	6.40862	5.43521	6.04932	7.03221	6.01022
PVP01_0613500	3.49613	4.50781	6.19095	6.49225	6.42375	5.52701	5.57442	5.73651	6.04319	6.20455
PVP01_0613600	7.17959	7.28009	6.43075	6.53283	6.12284	7.41077	6.22669	7.15646	6.42505	6.13388
PVP01_0613700	0	3.13224	0	0.892202	3.18285	4.30712	2.34204	5.31208	0	4.94507
PVP01_0613800	0	3.99226	1.76634	1.43936	0	4.83629	3.94507	6.14245	0	6.33054
PVP01_0613900	4.03784	5.13664	1.76634	2.14536	2.33356	4.70383	4.43723	2.68605	3.45832	4.89933
PVP01_0614000	0	3.18248	0	0	0	2.5879	2.58724	4.16879	0	3.75475
PVP01_0614100	4.43075	2.9117	3.40703	3.25702	3.18285	6.81406	5.69267	4.16879	4.95301	6.91335
PVP01_0614200	2.61864	4.46785	5.71811	6.08254	6.6726	6.42975	5.5164	5.38426	3.45832	4.868
PVP01_0614300	5.71197	5.31613	6.3692	5.8454	5.94503	6.2981	5.06874	4.99613	4.39115	4.3153
PVP01_0614400	3.49613	4.27294	3.40703	5.10368	3.18285	6.1784	5.19741	5.32436	5.35636	3.22226
PVP01_0614500	7.17959	6.8064	7.03015	7.22003	7.34536	6.42975	6.76425	6.07862	5.92953	5.3139
PVP01_0614600	0	1.92465	3.40703	3.12169	2.33356	3.46263	3.08987	3.61007	2.58394	4.00563
PVP01_0614700	4.99324	2.85087	8.63414	9.3074	9.40897	6.90737	7.69359	6.71827	5.35636	4.36101
PVP01_0614800	4.43075	3.45193	1.76634	3.79078	2.33356	4.30712	2.58724	3.43986	4.95301	2.61534
PVP01_0614900	4.03784	5.14933	3.23368	4.24611	4.65781	4.4791	4.99982	4.65076	4.95301	4.70029
PVP01_0615000	9.96361	10.5697	7.41222	4.37073	0	7.09096	7.85836	7.30951	7.94129	8.81375
PVP01_0615100	4.43075	4.77668	5.11381	5.24063	5.1434	5.56569	4.78726	4.83375	3.99885	4.92998
PVP01_0615200	6.37968	7.08258	6.58309	6.95728	6.28113	6.53096	6.40784	7.06058	6.72671	6.12728
PVP01_0615300	4.03784	3.02618	1.76634	4.59169	3.47265	1.80987	3.54165	4.22229	0	2.53784
PVP01_0615400	5.3969	6.09647	6.39001	6.81097	6.3542	5.31632	5.16	8.62721	7.3297	7.30994
PVP01_0615500	3.49613	2.57809	1.76634	0	0	2.5879	2.58724	2.13658	0	1.95766
PVP01_0615600	5.56302	6.48469	6.50893	7.06265	6.3894	5.52701	6.7391	5.56076	4.69926	5.29046
PVP01_0615700	4.99324	5.90028	5.11381	6.02681	6.42375	5.9342	5.49652	6.65645	5.16873	2.8256
PVP01_0615800	0	1.51818	4.64495	5.06731	5.1434	3.09057	4.25997	4.78125	0	2.8256
PVP01_0615900	5.71197	5.18673	5.42738	5.39535	4.10114	5.77824	5.31554	5.28719	3.45832	5.03243
PVP01_0616000	4.99324	3.64346	2.537	3.87736	3.18285	9.10615	7.48249	4.57053	6.85677	9.55866
PVP01_0616100	5.3969	4.12664	5.75066	5.98842	2.33356	9.6127	8.92382	6.4589	7.61349	10.8254
PVP01_0616200	0	1.51818	4.71259	4.10971	4.10114	3.09057	4.137	4.29898	0	1.83343
PVP01_0616300	4.43075	3.56987	1.76634	2.61731	3.18285	8.46908	6.46008	6.53486	7.45821	8.07104
PVP01_0616400	6.83438	7.77355	5.21057	2.61731	0	6.55038	5.70138	4.79897	5.52236	6.54872
PVP01_0616500	7.45794	7.16298	3.40703	4.10971	4.96826	5.60336	5.81003	5.82562	5.92953	6.37578
PVP01_0616600	4.43075	5.57312	5.65074	6.02681	5.89693	5.64008	6.04023	6.49738	4.95301	3.27097
PVP01_0616700	6.28773	6.12244	5.68482	5.3657	6.0804	6.90737	5.46619	6.14245	6.24672	5.54932
PVP01_0616800	4.99324	5.46564	4.89835	3.95904	5.05849	2.5879	4.7203	3.083	0	4.75269
PVP01_0616900	0	5.59183	3.03663	1.83512	2.33356	4.0033	3.94507	3.13971	0	3.0654
PVP01_0617000	0	2.65127	3.03663	2.61731	2.33356	3.28856	2.25008	1.89442	0	2.68888
PVP01_0617100	5.20914	3.23103	5.98754	6.28615	6.3894	5.48726	5.36021	6.0567	3.45832	3.85401
PVP01_0617200	8.1487	8.90447	7.20473	6.8755	7.25284	7.2419	7.37231	8.32649	8.43341	7.94911
PVP01_0617300	5.20914	3.13224	2.80833	3.60028	0	5.44638	4.18745	3.7623	3.45832	5.44704
PVP01_0617400	0	3.84407	5.50574	5.7338	5.56881	4.77158	4.92745	4.68926	4.95301	6.00303
PVP01_0617500	6.08411	3.84407	1.76634	3.79078	4.40616	5.56569	4.85126	4.98069	3.45832	5.16721
PVP01_0617600	3.49613	5.63757	5.21057	5.24063	5.22359	4.21278	4.98564	4.02567	3.45832	5.3139
PVP01_0617700	0	3.278	4.57398	5.39535	5.50606	4.21278	4.61364	3.79797	3.45832	4.98941
PVP01_0617800	3.49613	5.36045	4.89835	4.24611	4.40616	4.89822	4.30637	4.46352	0	4.78658
PVP01_0617900	0	2.65127	5.58006	6.49225	5.68667	5.67588	5.38204	4.50728	4.95301	4.38334
PVP01_0618000	5.3969	5.36045	7.40202	7.97619	7.76266	7.70741	7.16132	8.35671	5.67122	5.95166
PVP01_0618100	3.49613	4.96068	3.7015	5.10368	4.87201	6.04786	5.02778	6.6467	3.45832	4.19423
PVP01_0618200	8.95013	9.57001	10.5757	10.7702	10.8291	9.97793	9.85564	10.5545	9.30027	8.65536
PVP01_0618300	10.5872	11.7028	7.80204	5.56146	3.18285	7.21782	8.65467	8.8602	9.6354	10.1463
PVP01_0618400	4.99324	4.22581	4.42063	4.7377	4.10114	4.0033	4.53789	3.79797	0	3.75475
PVP01_0618500	5.56302	3.08018	6.94833	7.06265	7.11246	5.77824	5.91108	5.12812	5.67122	4.51049
PVP01_0618600	5.71197	6.76166	7.63776	7.82646	7.46566	7.87079	7.3252	7.1357	7.41663	5.77717
PVP01_0618700	3.49613	6.92551	7.20473	7.29272	6.93327	6.47109	6.83322	6.98908	6.72671	5.85112
PVP01_0618800	4.43075	4.98919	6.67073	6.43631	5.74218	5.36099	5.93342	5.39595	4.39115	5.48882
PVP01_0618900	3.49613	3.90519	3.94593	2.97234	0	8.21904	6.40784	4.67014	5.67122	8.1415
PVP01_0619000	3.49613	6.103	4.9553	4.91189	3.71386	3.88593	5.12159	3.13971	4.39115	6.13388
PVP01_0619100	4.99324	5.22319	6.01459	5.33544	5.44046	3.61794	4.95684	3.83279	4.95301	3.17184
PVP01_0619200	3.49613	4.63954	5.06289	3.25702	4.65781	2.86102	4.49846	3.19428	0	4.08949
PVP01_0619300	6.37968	5.53496	4.57398	4.03634	4.76888	3.46263	4.5572	3.083	3.45832	5.01823
PVP01_0619400	0	0.950209	0	0	2.33356	4.39567	1.17144	3.34658	4.39115	3.11961
PVP01_0619500	6.54768	6.3149	5.93186	5.7104	6.28113	6.89224	6.03335	5.80823	7.13833	7.09003
PVP01_0619600	6.37968	6.12244	5.68482	5.45287	6.31813	6.1015	6.17762	6.6948	6.50658	6.2599
PVP01_0619700	4.43075	3.96382	2.537	2.61731	0	4.21278	3.68902	4.02567	0	4.29188
PVP01_0619800	4.73923	2.14336	2.537	0	0	4.0033	3.91544	2.02057	0	3.64815
PVP01_0619900	0	2.03815	0	2.14536	4.10114	3.46263	3.9741	2.34386	0	3.82167
PVP01_0620000	6.95886	7.54782	8.229	8.10288	8.46982	6.36542	7.2648	6.76408	6.42505	5.10139
PVP01_0620100	5.71197	4.80902	6.21448	5.61284	6.52217	6.87694	5.47637	6.51892	6.33864	6.6068
PVP01_0620200	3.49613	3.32349	0	0	0	2.5879	0.70149	2.68605	0	1.19025
PVP01_0620300	7.32547	6.62301	2.80833	1.43936	1.59467	5.2226	3.9741	9.28314	5.35636	3.91658
PVP01_0620400	9.37565	9.82455	6.23762	0	0	3.46263	6.77254	4.46352	0	1.54739
PVP01_0620500	4.99324	3.90519	0	0	0	2.5879	1.17144	2.76026	0	0.971911
PVP01_0620600	8.32097	8.09375	5.42738	1.43936	0	5.36099	5.70138	4.78125	4.39115	4.76973
PVP01_0620700	4.99324	1.16535	0	0	0	0	0.955517	7.13918	0	1.37984
PVP01_0620800	7.12749	7.54782	6.54648	7.29272	7.41532	7.7416	7.6716	7.75516	8.47451	6.88625
PVP01_0620900	4.03784	1.66677	0	0.892202	0	0	0	7.10042	3.45832	1.54739
PVP01_0621000	4.43075	4.04753	3.03663	2.40055	2.33356	3.88593	3.28785	3.083	0	5.19271
PVP01_0621100	5.97041	4.15208	4.64495	4.24611	3.18285	4.39567	4.39492	2.68605	4.95301	5.48882
PVP01_0621200	5.97041	6.37555	4.71259	4.48544	4.76888	5.74492	5.6393	4.52867	4.39115	5.76021
PVP01_0621300	7.69118	8.00754	8.87827	8.51097	8.63288	6.62554	8.00272	8.19218	8.43341	8.73564
PVP01_0621400	5.71197	6.01563	4.15488	4.82742	4.65781	6.02028	5.22182	4.86772	4.95301	6.72077
PVP01_0621500	0	3.08018	5.21057	5.53507	5.79563	5.17335	4.77081	4.05545	0	5.35966
PVP01_0621600	4.43075	3.60713	1.76634	1.43936	0	4.30712	4.47834	2.24394	0	6.85064
PVP01_0621700	6.69814	5.0979	7.16906	7.00613	6.83458	6.45056	6.39716	4.63112	6.7932	6.30152
PVP01_0621800	4.73923	2.501	3.94593	4.30977	4.40616	3.46263	3.57993	4.14128	0	4.29188
PVP01_0621900	5.71197	3.81251	2.537	2.40055	2.33356	3.88593	2.97966	3.48433	0	4.5701
PVP01_0622000	3.49613	5.18673	6.39001	6.08254	6.20416	4.0033	5.29268	5.09981	3.45832	4.19423
PVP01_0622100	0	1.16535	5.81362	5.8454	5.94503	2.5879	4.32902	2.60781	0	2.36911
PVP01_0622200	4.43075	4.31859	5.98754	5.68662	5.29956	4.39567	4.68562	4.46352	5.92953	6.05263
PVP01_0622300	0	3.02618	3.7015	2.80571	4.10114	2.25071	3.19225	2.83084	0	3.61079
PVP01_0622400	7.17959	7.72353	7.09495	5.92886	5.62894	3.75815	6.64295	3.7623	3.45832	4.21927
PVP01_0622500	0	2.72092	5.06289	5.33544	5.37173	3.61794	4.63197	4.02567	0	3.0654
PVP01_0622600	0	1.16535	3.40703	2.61731	3.71386	0	2.34204	1.89442	3.45832	4.21927
PVP01_0622700	0	1.92465	4.33737	3.79078	0	1.80987	3.08987	2.83084	4.39115	5.65403
PVP01_0622800	5.3969	4.67506	0	2.40055	0	3.09057	3.03582	3.48433	0	3.49254
PVP01_0622900	0	1.80146	1.13813	0	0	1.80987	1.17144	0.747975	3.45832	0
PVP01_0623000	0	0	1.76634	3.69867	2.33356	2.25071	3.19225	5.50789	4.95301	5.83501
PVP01_0623100	9.73027	10.9275	10.1738	10.2916	10.5292	8.59597	10.2039	9.55676	7.85053	7.55581
PVP01_0623200	0	0	0	0	2.33356	1.80987	1.52534	2.52508	6.42505	6.58288
PVP01_0623300	0	0.697271	7.40202	6.84359	6.90923	4.11184	5.36021	4.65076	0	3.75475
PVP01_0623400	0	0	5.65074	4.99169	3.71386	1.80987	3.24084	2.34386	5.92953	6.56834
PVP01_0623500	4.43075	3.84407	9.73348	9.13801	9.27425	6.81406	7.97066	8.55347	10.0769	10.6789
PVP01_0623600	0	0	0	2.61731	0	0	0.70149	4.91722	6.24672	7.01694
PVP01_0623700	0	0.950209	1.76634	0	0	0	0	2.34386	0	1.19025
PVP01_0623800	4.43075	2.78736	2.537	0	0	1.80987	1.8093	7.08606	0	1.19025
PVP01_0623900	0	0	1.76634	1.43936	2.33356	0	1.17144	6.20358	7.13833	8.43661
PVP01_0624000	0	0.697271	7.66363	7.22003	7.11246	4.39567	5.59326	5.40754	8.20823	8.8301
PVP01_0624100	0	0	4.49934	4.30977	4.2617	1.80987	4.16245	2.96243	4.95301	5.40401
PVP01_0624300	0	1.16535	7.29576	6.74342	6.6726	0	4.51831	3.93245	0	2.75886
PVP01_0624400	0	0	3.40703	0	3.18285	1.80987	2.79675	2.13658	0	2.53784
PVP01_0624500	0	1.51818	0	0	0	0	2.51004	1.89442	0	0.714539
PVP01_0624600	0	0	0	0	0	0	2.79675	0	0	0
PVP01_0624700	0	0	0	2.14536	3.18285	1.80987	3.82271	0.747975	3.45832	3.31809
PVP01_0624800	0	0	0	0	0	0	0.70149	0	0	0.401062
PVP01_0624900	0	0	0	0	0	0	1.8093	0	0	0
PVP01_0625000	0	0	3.40703	2.80571	3.47265	0	0	1.23809	0	2.45594
PVP01_0700100	6.46612	5.78306	6.23762	6.04563	6.75586	6.02028	4.45793	4.6112	0	5.34835
PVP01_0700200	0	0	4.24901	5.30452	5.22359	4.63274	4.05785	3.7623	0	2.53784
PVP01_0700300	0	0	0	0	0	0	0	3.24685	3.99885	5.88281
PVP01_0700400	0	0	0	0	0	0	0	2.83084	4.95301	6.52381
PVP01_0700500	0	0.697271	3.94593	2.14536	2.33356	2.86102	2.42849	7.13221	3.45832	5.16721
PVP01_0700600	0	1.80146	2.80833	2.61731	0	0	1.93275	1.01375	0	3.22226
PVP01_0700700	0	0.697271	3.82888	2.40055	2.33356	1.80987	2.15186	3.29758	3.45832	0.714539
PVP01_0700800	4.99324	3.36758	5.163	3.87736	4.87201	1.80987	4.70306	3.29758	3.45832	3.97655
PVP01_0700900	4.43075	0	1.13813	3.69867	3.18285	0	3.88519	3.79797	0	1.83343
PVP01_0701000	0	0	5.163	5.45287	6.03668	1.80987	3.61722	2.13658	4.95301	6.57321
PVP01_0701100	4.73923	6.97623	4.83905	0	0	3.46263	4.95684	4.57053	0	6.35334
PVP01_0701200	0	0.697271	4.15488	1.83512	0	3.46263	2.34204	7.52972	4.39115	4.26808
PVP01_0701300	0	0	0	0	0	0	0	0	0	1.37984
PVP01_0701400	0	3.87495	3.40703	5.02999	4.76888	4.39567	4.21203	3.52747	3.45832	3.40795
PVP01_0701500	0	2.33323	4.89835	4.30977	4.10114	1.80987	3.24084	3.083	4.69926	5.87495
PVP01_0701600	4.03784	6.66778	6.45069	5.58738	6.16407	5.06951	6.23871	4.44113	0	6.79759
PVP01_0701700	5.84697	8.15165	6.41052	3.25702	3.71386	4.30712	6.44978	5.83424	0	6.70313
PVP01_0701800	8.41089	8.172	9.12475	8.99042	9.27425	7.6365	8.40573	8.01405	6.14854	7.71612
PVP01_0701900	0	5.79118	6.72086	5.66244	6.70089	3.75815	5.56491	6.19022	5.35636	4.6824
PVP01_0702000	6.37968	6.57209	4.57398	0	3.18285	4.70383	5.12159	4.41839	0	6.09383
PVP01_0702100	5.97041	7.30298	5.98754	5.10368	6.24316	6.69697	7.0013	4.50728	6.33864	8.31558
PVP01_0702200	4.43075	3.64346	3.94593	5.02999	3.71386	7.18092	6.63842	5.0114	6.14854	7.89575
PVP01_0702300	0	6.17921	8.229	7.90069	8.25766	5.77824	7.10665	5.74567	6.14854	5.35966
PVP01_0702400	8.47484	8.58306	6.70434	6.47847	7.34536	7.59034	7.25004	6.69007	7.78668	7.6805
PVP01_0702500	4.43075	6.96909	6.5649	6.81097	6.64374	5.36099	6.63388	5.8682	5.35636	6.86261
PVP01_0702600	0	3.49232	3.94593	4.59169	2.33356	8.49937	6.77667	5.79946	8.32521	8.87806
PVP01_0702700	3.49613	4.96068	3.40703	2.97234	3.18285	4.4791	3.08987	2.52508	0	4.29188
PVP01_0702800	4.43075	3.08018	4.24901	4.24611	4.40616	1.80987	3.54165	2.83084	3.45832	2.07203
PVP01_0702900	3.49613	4.54669	5.46709	4.69065	4.10114	1.17188	4.51831	2.02057	0	2.27672
PVP01_0703000	6.54768	6.14795	7.12008	6.62329	7.0031	6.2514	6.01949	7.11463	4.95301	4.29188
PVP01_0703100	0	3.74725	4.64495	2.61731	2.33356	2.5879	3.50233	2.68605	0	2.53784
PVP01_0703200	4.99324	3.18248	6.68763	5.68662	4.2617	4.21278	4.85126	1.23809	0	6.2599
PVP01_0703300	7.57927	8.21789	7.70573	8.26019	8.27658	7.69001	8.04095	8.10586	7.68528	7.12357
PVP01_0703400	2.61864	3.9348	2.537	4.10971	2.81982	3.46263	3.08987	1.23809	0	3.31809
PVP01_0703500	8.24964	8.60969	8.05751	7.89031	8.26715	6.87694	7.45444	7.68306	3.45832	6.70756
PVP01_0703600	6.83438	5.04456	6.04114	6.18794	4.40616	5.87383	5.64833	5.75478	5.92953	7.43544
PVP01_0703700	11.1926	8.17355	9.14325	7.19497	4.40616	4.77158	5.91856	7.47567	10.0432	11.0985
PVP01_0703800	9.85566	9.68394	7.69741	0	4.10114	0	7.60356	7.8453	0	4.29188
PVP01_0703900	0	3.278	4.15488	0	0	3.09057	2.42849	1.89442	0	3.53304
PVP01_0704000	3.49613	3.56987	5.46709	4.42923	0	3.09057	2.92123	3.79797	3.45832	5.73439
PVP01_0704100	0	4.77668	3.82888	2.80571	4.10114	3.88593	4.37328	4.19579	0	4.08949
PVP01_0704200	0	4.6925	6.34809	5.3657	5.94503	5.71081	5.43521	6.0567	4.39115	6.07337
PVP01_0704300	4.43075	6.28072	7.63776	7.31616	7.5767	4.63274	6.39179	5.47521	0	3.97655
PVP01_0704400	6.37968	7.08589	6.78511	6.77759	6.95693	7.19332	6.78897	7.45068	7.78668	8.15616
PVP01_0704500	6.54768	6.49963	6.58309	6.62329	6.83458	7.14305	6.74333	7.1971	6.91765	6.43041
PVP01_0704600	0	2.57809	0	0	4.10114	2.5879	2.42849	2.24394	3.45832	3.17184
PVP01_0704700	0	2.24142	2.537	2.80571	2.81982	2.5879	2.86033	1.89442	0	3.22226
PVP01_0704800	4.43075	4.72677	5.21057	5.39535	5.74218	4.11184	5.64833	5.04148	4.69926	5.46808
PVP01_0704900	3.49613	3.45193	4.64495	2.14536	0	5.77824	3.46191	3.48433	6.14854	7.41662
PVP01_0705000	0	1.80146	3.94593	3.69867	4.2617	1.80987	2.79675	3.24685	5.67122	3.22226
PVP01_0705100	6.83438	7.0626	8.64283	8.92841	9.03409	6.79791	8.11124	9.21879	8.66411	8.77734
PVP01_0705200	0	3.53162	5.50574	5.94899	6.24316	5.99215	5.6393	5.56076	5.16873	4.08949
PVP01_0705300	0	1.16535	4.49934	4.78326	3.71386	2.5879	2.79675	2.76026	0	3.57244
PVP01_0705400	0	0.697271	4.9553	3.69867	4.96826	2.5879	3.19225	2.96243	3.45832	3.72008
PVP01_0705500	5.3969	4.60311	4.42063	3.38074	3.71386	3.09057	3.91544	1.4322	0	4.19423
PVP01_0705600	7.69118	6.91811	5.163	5.45287	4.96826	6.38718	6.04708	4.46352	5.35636	6.33054
PVP01_0705700	5.71197	6.59546	4.71259	5.45287	5.44046	6.49132	6.08084	7.23988	7.81896	6.65348
PVP01_0705800	0	3.74725	4.05419	4.64202	5.1434	2.86102	4.16245	3.29758	0	4.64593
PVP01_0705900	5.71197	7.56686	6.78511	6.27024	6.16407	5.27022	6.35363	6.08586	5.35636	5.62622
PVP01_0706000	3.49613	2.03815	3.23368	0.892202	0	4.0033	3.08987	3.48433	0	4.868
PVP01_0706100	4.73923	3.78025	6.3692	6.93726	6.45731	5.99215	6.29156	6.33688	4.39115	4.33834
PVP01_0706200	5.71197	4.04753	6.7372	6.28615	6.9802	5.12236	5.72719	4.27387	0	3.36372
PVP01_0706300	0	3.78025	4.49934	2.61731	4.10114	4.21278	3.88519	1.60327	0	3.94688
PVP01_0706400	0	2.33323	5.30124	4.30977	4.10114	3.46263	4.08472	2.96243	5.67122	4.58943
PVP01_0706500	5.3969	5.72492	4.71259	3.87736	5.79563	6.04786	5.41417	5.14206	3.45832	6.1535
PVP01_0706600	4.99324	4.48797	1.76634	1.43936	2.81982	4.77158	3.75741	2.52508	5.67122	4.75269
PVP01_0706700	6.54768	7.8934	5.46709	3.60028	3.71386	4.70383	5.88838	5.07094	3.45832	5.78558
PVP01_0706800	0	4.82493	3.94593	4.91189	5.1434	1.80987	4.39492	1.89442	0	3.17184
PVP01_0706900	4.99324	5.03092	3.56176	2.61731	0	5.12236	3.14197	3.19428	4.39115	6.14699
PVP01_0707000	7.45794	5.84676	3.94593	4.17952	3.18285	7.00912	5.09541	6.61205	7.13833	7.27454
PVP01_0707100	3.49613	2.41955	5.61583	5.10368	4.2617	4.77158	4.28336	3.68819	0	2.53784
PVP01_0707200	4.43075	2.97008	4.64495	4.42923	5.84717	4.39567	4.49846	4.68926	4.95301	4.19423
PVP01_0707300	4.73923	3.87495	4.9553	6.58521	5.79563	6.02028	5.45594	5.97335	5.35636	4.78658
PVP01_0707400	0	3.02618	6.52783	6.62329	6.03668	4.39567	4.63197	5.20984	3.99885	3.72008
PVP01_0707500	7.07344	6.36471	4.57398	4.24611	0	5.71081	5.36021	4.67014	7.18861	7.08663
PVP01_0707600	3.49613	3.02618	3.03663	0	0	5.12236	4.68562	3.02398	2.58394	6.11399
PVP01_0707700	0	1.35253	1.76634	1.43936	0	1.80987	1.8093	0.747975	0	1.54739
PVP01_0707800	5.71197	4.04753	4.71259	4.99169	3.47265	6.1015	5.81003	3.86678	4.39115	6.15998
PVP01_0707900	6.69814	7.59031	7.78643	7.04406	7.63651	6.1784	6.80925	6.76858	7.23719	6.43576
PVP01_0708000	5.84697	4.15208	2.20253	3.38074	2.33356	8.21296	6.82129	4.37181	6.33864	8.29659
PVP01_0708100	3.49613	5.79118	4.64495	2.14536	4.76888	1.80987	4.51831	4.08463	0	4.96
PVP01_0708200	7.45794	8.06893	7.73042	7.02522	6.93327	6.55038	6.89145	7.69966	7.23719	8.18504
PVP01_0708300	3.49613	3.32349	5.34452	4.87028	5.56881	3.88593	4.30637	2.60781	3.45832	0.714539
PVP01_0708400	5.3969	3.13224	6.14272	6.37811	6.45731	5.17335	5.37117	5.67068	3.45832	4.24388
PVP01_0708500	0	1.51818	2.537	4.24611	2.33356	4.21278	0.392967	3.83279	0	2.88939
PVP01_0708600	6.18951	6.76166	8.48254	7.99083	8.06432	5.27022	7.01184	6.11443	4.95301	6.3646
PVP01_0708700	8.49554	10.012	8.95708	8.98312	8.83148	8.32994	9.05019	10.635	9.64443	9.73937
PVP01_0708800	0	4.27294	4.89835	4.48544	5.50606	4.11184	4.5572	2.83084	0	2.68888
PVP01_0708900	4.43075	5.65547	5.61583	6.49225	6.75586	6.83004	5.98425	6.52425	5.35636	4.70029
PVP01_0709000	5.3969	8.4637	6.58309	5.48079	5.37173	6.02028	6.62932	6.8975	7.13833	7.40029
PVP01_0709100	4.43075	3.64346	5.30124	2.40055	3.47265	2.5879	4.137	1.75618	0	4.00563
PVP01_0709200	6.18951	4.20165	4.71259	3.87736	4.10114	4.11184	4.03047	3.083	4.95301	6.93619
PVP01_0709300	5.3969	3.53162	3.23368	3.79078	5.1434	3.75815	4.53789	4.88441	5.52236	5.06041
PVP01_0709400	4.73923	4.54669	5.71811	4.64202	3.71386	4.30712	4.53789	3.64966	5.16873	5.81051
PVP01_0709500	0	2.57809	3.56176	1.43936	0	2.5879	1.6743	2.13658	0	5.16721
PVP01_0709600	4.03784	2.9117	4.71259	2.61731	0	4.4791	3.03582	7.52174	5.92953	6.14699
PVP01_0709700	0	3.81251	1.76634	0	0	3.46263	3.03582	1.23809	0	3.27097
PVP01_0709800	4.99324	6.55312	3.94593	2.14536	3.71386	5.27022	5.32684	5.62175	5.16873	6.01022
PVP01_0709900	6.54768	5.07148	6.11799	6.33286	6.45731	6.64373	5.96269	6.78645	6.42505	5.34835
PVP01_0710000	0	3.45193	3.03663	2.40055	0	5.01464	4.28336	3.34658	0	5.72568
PVP01_0710100	5.20914	6.18539	5.11381	3.60028	4.65781	2.86102	5.08213	3.68819	0	3.36372
PVP01_0710200	5.84697	6.14161	5.54338	5.77948	7.0697	5.87383	5.71864	5.22303	6.14854	5.9739
PVP01_0710300	3.49613	3.08018	2.20253	2.40055	3.71386	3.61794	3.57993	2.76026	0	3.75475
PVP01_0710400	4.73923	6.62755	7.80978	7.44223	8.2481	6.27494	7.58486	6.5714	5.92953	6.4517
PVP01_0710500	6.54768	6.66337	3.23368	3.38074	0	3.75815	5.5457	4.19579	5.35636	5.94417
PVP01_0710600	0	3.02618	4.64495	5.27293	5.50606	5.01464	4.5572	4.93335	5.16873	4.36101
PVP01_0710700	0	0.697271	3.82888	3.87736	0	7.42135	5.59326	4.22229	4.69926	7.19157
PVP01_0710800	4.43075	5.19899	6.48977	6.11854	6.85989	4.70383	5.85755	4.41839	4.95301	5.46808
PVP01_0710900	5.20914	6.28647	5.61583	6.00774	6.3542	6.99502	6.57824	7.72536	7.88142	7.68275
PVP01_0711000	4.43075	4.07438	5.21057	5.17378	2.81982	4.89822	3.24084	3.29758	6.7932	6.72951
PVP01_0711100	0	3.56987	0	2.14536	3.71386	3.46263	3.19225	2.34386	0	3.00909
PVP01_0711200	4.73923	4.27294	3.56176	5.02999	5.68667	6.12759	4.66796	5.66103	5.67122	3.22226
PVP01_0711300	4.43075	6.44922	5.81362	6.22142	5.1434	6.34333	6.30876	5.67068	7.03221	6.38687
PVP01_0711400	5.3969	3.96382	4.9553	5.02999	5.89693	3.75815	4.2362	3.99526	4.39115	4.49006
PVP01_0711500	3.49613	3.87495	4.71259	5.48079	4.10114	4.55796	3.75741	4.99613	3.45832	2.88939
PVP01_0711600	7.82805	8.01968	6.61878	6.79993	7.27182	6.67944	6.68306	5.83424	5.35636	5.41489
PVP01_0711700	5.84697	5.57312	6.45069	6.46455	6.31813	6.36542	5.81003	6.30624	6.50658	6.72951
PVP01_0711800	3.49613	1.80146	3.82888	3.69867	4.2617	4.11184	3.33337	2.13658	0	5.23015
PVP01_0711900	3.49613	3.23103	1.13813	3.69867	3.18285	0	3.46191	1.23809	4.39115	3.75475
PVP01_0712000	7.07344	6.45434	4.89835	5.86672	5.05849	6.47109	6.25062	6.36093	6.33864	5.92907
PVP01_0712100	0	5.95911	5.87395	6.1362	6.24316	6.51128	6.33137	6.5028	6.50658	5.32547
PVP01_0712200	3.49613	2.501	2.20253	2.97234	2.33356	5.06951	3.68902	4.54975	2.58394	4.58943
PVP01_0712300	0	3.36758	6.3692	6.4505	6.20416	5.31632	6.22065	5.80823	3.45832	3.31809
PVP01_0712400	4.03784	1.80146	4.77721	4.91189	6.55353	4.30712	4.86682	4.85084	4.39115	2.07203
PVP01_0712500	5.71197	5.47575	3.56176	3.69867	0	5.90433	4.5572	7.75289	3.45832	5.9739
PVP01_0712600	0	1.80146	5.78248	6.4075	6.0804	4.21278	4.73734	4.83375	5.35636	4.58943
PVP01_0712700	6.37968	4.34088	6.11799	6.39288	5.84717	6.78157	5.91856	6.96575	6.657	4.91474
PVP01_0712800	4.43075	3.32349	3.7015	3.25702	4.40616	7.58093	6.5735	4.85084	6.50658	7.8821
PVP01_0712900	8.34398	8.45989	6.67073	5.53507	3.71386	6.36542	6.3864	6.6467	7.08625	8.06587
PVP01_0713000	5.3969	5.45546	4.9553	5.02999	6.03668	2.86102	4.98564	4.93335	4.39115	5.08786
PVP01_0713100	5.3969	5.59183	6.52783	6.08254	5.79563	5.44638	6.0875	6.23646	4.39115	5.96652
PVP01_0713200	2.61864	3.41037	3.40703	1.43936	0	5.67588	4.63197	1.75618	0	5.32547
PVP01_0713300	8.82487	8.51729	5.163	6.0642	6.03668	7.47314	6.70487	7.63209	7.18861	7.39206
PVP01_0713400	3.49613	3.87495	4.15488	3.38074	2.81982	5.12236	3.85429	3.083	4.39115	5.29046
PVP01_0713500	6.08411	4.62144	5.9032	6.22142	5.56881	4.0033	5.34917	4.59101	4.39115	3.72008
PVP01_0713600	7.76123	6.32052	5.30124	6.00774	5.79563	6.36542	5.76921	5.31208	6.91765	7.84034
PVP01_0713700	7.12749	6.01563	5.42738	6.1709	5.74218	5.71081	6.10729	5.39595	6.91765	7.63005
PVP01_0713800	8.06808	8.23435	9.82801	10.0532	10.09	8.85604	9.16244	8.32649	7.94129	6.9881
PVP01_0713900	3.49613	2.501	3.7015	4.82742	4.10114	4.83629	4.68562	5.14206	3.45832	5.14124
PVP01_0714000	0	4.36283	4.42063	4.42923	4.53746	4.4791	5.30415	5.18311	4.95301	5.16721
PVP01_0714100	5.97041	5.21114	4.77721	3.49468	3.92046	4.30712	5.48648	3.64966	0	7.03821
PVP01_0714200	0	1.16535	0	1.43936	0	4.39567	4.28336	2.13658	0	6.10058
PVP01_0714300	4.43075	4.10075	4.89835	3.95904	2.33356	1.80987	4.43723	4.76332	0	3.31809
PVP01_0714400	7.12749	7.05588	4.64495	2.61731	2.33356	5.52701	5.46619	7.14265	6.657	6.93996
PVP01_0714500	0	3.41037	3.23368	3.25702	4.40616	3.46263	3.57993	4.05545	5.35636	5.57864
PVP01_0714600	6.83438	5.12384	6.68763	6.49225	6.9802	6.40862	5.83399	6.8041	6.72671	4.91474
PVP01_0714700	3.49613	3.74725	3.23368	2.14536	0	1.80987	2.86033	2.60781	0	3.31809
PVP01_0714800	4.99324	5.57312	7.29576	7.22829	6.70089	7.76672	6.66537	8.61601	8.2324	5.9739
PVP01_0714900	0	1.16535	2.20253	4.03634	5.22359	4.39567	4.137	3.34658	3.45832	2.27672
PVP01_0715000	3.49613	3.08018	2.537	4.30977	4.65781	4.83629	4.99982	3.99526	3.45832	5.76021
PVP01_0715100	0	4.12664	6.3692	5.53507	6.3894	4.0033	5.20967	8.09694	8.27955	7.9035
PVP01_0715200	0	1.35253	3.7015	3.87736	3.18285	2.25071	2.97966	2.83084	0	1.69749
PVP01_0715300	0	2.41955	4.05419	4.91189	3.18285	1.80987	2.97966	3.02398	4.95301	4.58943
PVP01_0715400	8.27381	8.21487	6.3692	5.27293	4.10114	5.96347	6.30305	5.85132	6.33864	7.49304
PVP01_0715500	7.65483	6.51931	4.9553	5.63785	5.22359	6.40862	6.13968	6.06404	5.16873	6.8264
PVP01_0715600	4.43075	4.04753	1.76634	1.43936	0	2.5879	2.66051	2.43731	0	4.36101
PVP01_0715700	0	1.92465	3.23368	0	0	0	2.34204	1.23809	0	2.8256
PVP01_0715800	3.49613	2.03815	0	2.14536	2.33356	1.80987	1.8093	1.60327	0	3.00909
PVP01_0715900	7.12749	7.07595	5.65074	4.53954	3.47265	4.77158	5.83399	4.67014	6.50658	7.3893
PVP01_0716000	6.08411	5.47575	6.68763	6.4505	6.88477	4.21278	5.96991	5.63167	4.95301	5.53941
PVP01_0716100	3.49613	2.57809	5.06289	4.82742	5.1434	3.46263	3.65356	3.34658	3.45832	1.54739
PVP01_0716200	4.43075	5.1619	5.98754	5.82376	5.94503	5.2226	5.12159	5.15588	3.45832	3.27097
PVP01_0716300	9.51397	10.4915	10.205	10.052	10.0103	7.93129	9.77287	8.14275	7.13833	8.46829
PVP01_0716400	7.69118	7.10555	6.09283	4.03634	2.33356	8.44334	7.70229	5.39595	6.50658	9.03083
PVP01_0716500	0	2.78736	5.25661	4.87028	5.1434	2.5879	3.75741	4.79897	6.33864	5.18002
PVP01_0716600	6.18951	4.15208	5.58006	5.66244	5.62894	3.61794	4.81961	5.46415	6.33864	5.14124
PVP01_0716700	3.49613	4.96068	6.3692	7.0901	7.04784	5.48726	6.0875	5.40754	5.35636	3.85401
PVP01_0716800	6.18951	4.67506	4.57398	4.03634	4.10114	4.70383	3.61722	6.07862	3.99885	5.93664
PVP01_0716900	12.9074	12.4589	8.52078	9.30935	9.40897	10.9252	10.6441	11.6254	12.146	11.6527
PVP01_0717000	4.43075	6.27494	5.0101	5.94899	5.37173	6.04786	5.81003	5.57111	4.69926	6.99173
PVP01_0717100	4.43075	2.41955	2.537	2.61731	0	4.30712	2.42849	5.73651	0	2.07203
PVP01_0717200	0	2.501	5.95997	5.33544	5.1434	5.06951	4.81961	4.11324	4.69926	3.27097
PVP01_0717300	6.18951	6.38631	7.69741	8.03387	7.69394	7.32317	7.40199	8.3003	6.33864	6.83452
PVP01_0717400	9.27148	7.90092	7.13248	7.74245	7.44907	7.6635	6.77254	7.56896	9.5125	8.15778
PVP01_0717500	4.73923	7.19086	7.00339	6.53283	6.28113	5.9342	6.12681	5.47521	5.35636	4.96
PVP01_0717600	4.99324	3.23103	3.03663	0	0	4.77158	3.24084	3.48433	4.95301	5.74305
PVP01_0717700	0	1.16535	2.537	0	0	1.80987	2.04646	2.02057	0	1.19025
PVP01_0717800	8.53607	7.4741	6.23762	6.02681	5.84717	5.60336	6.01949	5.73651	4.95301	7.27454
PVP01_0717900	7.53995	6.81837	6.41052	6.25415	6.16407	5.31632	5.18505	5.27458	4.69926	4.96
PVP01_0718000	5.20914	6.55789	5.30124	5.98842	6.42375	6.07493	5.98425	5.76383	6.657	3.45086
PVP01_0718100	3.49613	2.33323	5.58006	4.17952	3.18285	2.25071	3.68902	2.68605	0	0.971911
PVP01_0718200	4.43075	7.48915	5.25661	3.38074	3.47265	4.63274	5.92601	5.85978	3.45832	6.65348
PVP01_0718300	9.45178	9.73006	6.28283	4.42923	3.47265	7.90889	7.48754	7.84955	7.18861	7.8544
PVP01_0718400	3.49613	3.9348	3.40703	2.14536	2.33356	3.61794	2.66051	3.34658	3.99885	3.94688
PVP01_0718500	0	3.81251	4.42063	4.91189	5.1434	3.46263	4.21203	4.16879	0	4.44832
PVP01_0718600	7.27846	6.69832	5.42738	5.98842	6.3542	7.83956	7.46726	7.15646	6.91765	8.27137
PVP01_0718700	0	2.03815	1.76634	2.40055	4.10114	6.51128	5.05521	3.79797	6.58375	6.68527
PVP01_0718800	7.27846	6.17301	5.46709	5.94899	5.62894	6.51128	6.02644	5.70866	5.80615	6.64426
PVP01_0718900	3.49613	4.88684	3.7015	2.40055	2.33356	2.5879	3.82271	2.68605	0	3.27097
PVP01_0719000	7.12749	7.71289	5.71811	5.48079	6.24316	6.71429	6.45494	6.35496	6.91765	6.23556
PVP01_0719100	5.84697	6.35926	4.64495	3.49468	2.33356	5.27022	5.28111	4.76332	3.45832	6.25385
PVP01_0719200	2.61864	4.40576	7.32846	7.29272	7.44907	4.89822	5.91856	5.23609	4.95301	4.51049
PVP01_0719300	5.56302	4.67506	5.71811	6.10065	6.16407	5.44638	5.88838	5.97335	0	4.91474
PVP01_0719400	4.43075	2.41955	5.0101	5.45287	5.89693	5.12236	4.65008	4.14128	4.39115	3.75475
PVP01_0719500	2.61864	3.278	0	2.14536	0	4.9576	3.03582	3.02398	3.45832	4.6824
PVP01_0719600	3.49613	3.64346	3.23368	4.10971	3.71386	4.39567	3.61722	3.72572	3.45832	4.96
PVP01_0719700	6.18951	5.49575	8.02462	8.0149	7.80237	7.38936	7.17389	8.80867	6.50658	6.29565
PVP01_0719800	0	4.63954	4.77721	4.64202	5.05849	5.06951	5.26944	5.20984	5.35636	5.33696
PVP01_0719900	0	2.41955	3.7015	2.97234	2.33356	2.5879	1.8093	3.24685	0	3.68456
PVP01_0720000	0	3.67889	4.77721	5.3657	5.44046	3.88593	4.73734	4.37181	0	4.64593
PVP01_0720100	6.37968	6.27494	7.51052	7.16085	7.38076	6.92236	7.05324	6.92599	5.80615	4.71797
PVP01_0720200	5.56302	5.92999	4.9553	6.00774	5.56881	5.90433	6.04708	5.62175	6.04319	4.88375
PVP01_0720300	4.43075	3.45193	4.83905	4.42923	5.56881	4.21278	4.21203	4.32367	0	3.45086
PVP01_0720400	5.97041	6.06333	6.04114	6.11854	5.50606	6.89224	5.89598	6.55585	6.7932	5.65403
PVP01_0720500	9.09282	6.37014	6.43075	4.24611	3.47265	5.40432	4.53789	5.15588	9.01	8.93679
PVP01_0720600	8.68768	9.22748	8.55803	8.68309	8.88794	8.40119	8.39504	9.47165	9.27723	8.66108
PVP01_0720700	6.89796	7.28872	8.56262	9.81758	9.34318	8.40119	8.47338	9.1341	8.34751	7.3041
PVP01_0720800	4.43075	3.64346	2.537	4.7377	3.18285	7.14305	6.12681	4.27387	5.35636	7.92077
PVP01_0720900	3.49613	3.99226	6.16704	6.08254	6.55353	5.96347	5.77747	5.97335	4.95301	4.85208
PVP01_0721000	8.65125	7.74458	10.4819	10.9761	10.9416	9.7783	9.87164	9.25774	8.69922	7.57534
PVP01_0721100	6.54768	6.18539	5.38655	5.33544	5.56881	5.9342	5.70138	5.85132	0	5.91381
PVP01_0721200	0	6.07002	5.21057	5.39535	2.33356	5.40432	4.92745	4.59101	5.35636	4.08949
PVP01_0721300	7.76123	8.4251	7.80204	7.86934	8.34091	7.69873	8.03923	9.44166	7.94129	6.85064
PVP01_0721400	4.03784	3.90519	3.56176	2.97234	2.33356	3.09057	2.86033	2.60781	3.45832	3.27097
PVP01_0721500	0	3.71347	6.34809	5.48079	5.62894	4.11184	3.85429	4.46352	4.39115	3.00909
PVP01_0721600	0	5.42448	3.7015	3.95904	3.18285	3.46263	4.16245	3.39398	0	3.40795
PVP01_0721700	4.73923	6.34279	5.87395	5.58738	6.3894	5.74492	5.85755	5.23609	3.45832	4.5505
PVP01_0721800	0	2.72092	3.94593	3.69867	3.18285	0	3.24084	3.29758	0	2.68888
PVP01_0721900	0	5.71642	6.72086	6.97702	6.03668	6.15322	6.40784	7.88108	7.97032	7.95472
[truncated: 3,841 more rows]
