# Supplementary material for: Clinical expression and antigenic profiles of a Plasmodium vivax vaccine candidate: merozoite surface protein 7 (PvMSP-7)
Source: Malar J. 2019 Jun 13;18:197. doi: 10.1186/s12936-019-2826-7 (PMC6567670; doi:10.1186/s12936-019-2826-7)
Supplement: Supplementary file 6 — Additional file 6. Clusters of co-expressed genes generated from transcript abundance data and their enriched GO/KEGG terms. In pairwise comparisons of Patient Groups, transcript abundance values for DEGs were analysed with coseq, to produce clusters of genes with expression profiles displaying significant positive correlations. Comparison of Patient Groups 3 and 4, 2 and 4 and 1 and 4 generated 14, 7 and 6 clusters respectively; the membership of these clusters is shown in three separate tabs, with notable stage-specific genes and MSP-7 shaded red. Also shown are the results of enrichment analyses for selected clusters in each comparison (i.e. those displaying a distinct profile with respect to patient group 4), and a filtered table of the same results showing only non-redundant ontological terms. [file 12936_2019_2826_MOESM6_ESM.xlsx]

## Sheet: 3_4
Cluster_1	Gene Name	Product Description	Cluster_2	Gene Name	Product Description	Cluster_3	Gene Name	Product Description	Cluster_4	Gene Name	Product Description	Cluster_5	Gene Name	Product Description	Cluster_6	Gene Name	Product Description	Cluster_7	Gene Name	Product Description	Cluster_8	Gene Name	Product Description	Cluster_9	Gene Name	Product Description	Cluster_10	Gene Name	Product Description	Cluster_11	Gene Name	Product Description	Cluster_12	Gene Name	Product Description	Cluster_13	Gene Name	Product Description	Cluster_14	Gene Name	Product Description
PVP01_0110600		conserved Plasmodium protein, unknown function	PVP01_0104800	UT	E3 ubiquitin-protein ligase, putative	PVP01_0000110	TRAG26	tryptophan-rich protein	PVP01_0003060		PIR protein	PVP01_0106400		conserved Plasmodium protein, unknown function	PVP01_0000200	TRAG33	tryptophan-rich protein	PVP01_0104000		conserved Plasmodium protein, unknown function	PVP01_0114200		ferlin, putative	PVP01_0104200		conserved Plasmodium protein, unknown function	PVP01_0001550		PIR protein	PVP01_0105900		40S ribosomal protein S29, putative	PVP01_0110400		conserved Plasmodium protein, unknown function	PVP01_0104500		conserved Plasmodium protein, unknown function	PVP01_0002420		PIR protein
PVP01_0113700	PTP2	protein tyrosine phosphatase, putative	PVP01_0106700		conserved Plasmodium protein, unknown function	PVP01_0000120	TRAG27	tryptophan-rich protein	PVP01_0004380		PIR protein	PVP01_0107500	RAMA	rhoptry-associated membrane antigen, putative	PVP01_0004110		PIR protein	PVP01_0109700		cloroquine resistance asscociatd protein Cg7, putative	PVP01_0117600	ACbeta	adenylyl cyclase beta, putative	PVP01_0108700	HSP90	heat shock protein 90, putative	PVP01_0002050		PIR protein	PVP01_0106600	RPL37	60S ribosomal protein L37, putative	PVP01_0110500		conserved Plasmodium protein, unknown function	PVP01_0105000	PPM12	protein phosphatase PPM12, putative	PVP01_0008090		PIR protein
PVP01_0114800		serine/threonine protein kinase, FIKK family	PVP01_0107700		conserved Plasmodium protein, unknown function	PVP01_0000130	TRAG28	tryptophan-rich protein	PVP01_0005900		PIR protein	PVP01_0114300		C-mannosyltransferase, putative	PVP01_0004270		hypothetical protein, pseudogene	PVP01_0112200		plasmepsin X, putative	PVP01_0205800		fatty acid elongation protein, GNS1/SUR4 family, putative	PVP01_0109100	HSP110c	heat shock protein 110, putative	PVP01_0003360		PIR protein	PVP01_0109900	POP1	ribonucleases P/MRP protein subunit POP1, putative	PVP01_0207200		conserved Plasmodium membrane protein, unknown function	PVP01_0105500	ORC2	origin recognition complex subunit 2, putative	PVP01_0009870		PIR protein
PVP01_0117000		filament assembling protein, putative	PVP01_0115600		GTPase-activating protein, putative	PVP01_0000140	TRAG36	tryptophan-rich protein	PVP01_0010030		Plasmodium exported protein, unknown function	PVP01_0303400	AP2-SP2	AP2 domain transcription factor AP2-SP2, putative	PVP01_0004360		PIR protein	PVP01_0112700	DegP	serine protease DegP, putative	PVP01_0206700		conserved Plasmodium protein, unknown function	PVP01_0109400		cloroquine resistance associated protein cg1, putative	PVP01_0005800		PIR protein	PVP01_0110000		lysophospholipase, putative	PVP01_0312100		conserved Plasmodium protein, unknown function	PVP01_0203800	GEXP19	conserved Plasmodium protein, unknown function	PVP01_0010570		Plasmodium exported protein, unknown function
PVP01_0118100	ApiAP2	AP2 domain transcription factor, putative	PVP01_0204600		bromodomain protein, putative	PVP01_0000150	TRAG30	tryptophan-rich protein	PVP01_0103500		conserved Plasmodium protein, unknown function	PVP01_0305300	RON1	rhoptry neck protein 1	PVP01_0005820		PIR protein	PVP01_0119100		28S ribosomal RNA	PVP01_0311200		conserved Plasmodium protein, unknown function	PVP01_0116900		mitogen-activated protein kinase organizer 1, putative	PVP01_0005910		PIR protein	PVP01_0201100	TRAG1	tryptophan-rich protein	PVP01_0313000		conserved Plasmodium protein, unknown function	PVP01_0203900		P-loop containing nucleoside triphosphate hydrolase, putative	PVP01_0103600		conserved Plasmodium protein, unknown function
PVP01_0205200		phosphatidate cytidylyltransferase, putative	PVP01_0209100		conserved Plasmodium protein, unknown function	PVP01_0000170	TRAG32	tryptophan-rich protein	PVP01_0111400	Cdc48	AAA family ATPase, CDC48 subfamily, putative	PVP01_0306900		conserved Plasmodium protein, unknown function	PVP01_0009050		PIR protein	PVP01_0209800		RNase MRP	PVP01_0311300		DNA polymerase alpha catalytic subunit A, putative	PVP01_0117900	PWP2	periodic tryptophan protein 2, putative	PVP01_0007290		PIR protein	PVP01_0201500		PIR protein	PVP01_0415200		transporter, putative	PVP01_0204000		conserved Plasmodium protein, unknown function	PVP01_0103700		erythrocyte membrane-associated antigen, putative
PVP01_0207500		conserved Apicomplexan protein, unknown function	PVP01_0210400	UBP1	ubiquitin carboxyl-terminal hydrolase 1, putative	PVP01_0000190		lysophospholipase, putative	PVP01_0111500		conserved Plasmodium protein, unknown function	PVP01_0409000		DEAD/DEAH box helicase, putative	PVP01_0009430		PIR protein	PVP01_0317400	PSOP1	secreted ookinete protein, putative	PVP01_0312900		conserved Plasmodium protein, unknown function	PVP01_0118700	NOL10	nucleolar protein 10, putative	PVP01_0007340		PIR protein, pseudogene	PVP01_0210200		conserved protein, unknown function	PVP01_0418900	PAT	pantothenate transporter, putative	PVP01_0207700		conserved Plasmodium protein, unknown function	PVP01_0104100		conserved Plasmodium protein, unknown function
PVP01_0208200		conserved Plasmodium protein, unknown function	PVP01_0211200		conserved Plasmodium protein, unknown function	PVP01_0001090		PIR protein	PVP01_0202600		Plasmodium exported protein (PHIST), unknown function	PVP01_0410000	RON6	rhoptry neck protein 6, putative	PVP01_0010020		Plasmodium exported protein, unknown function	PVP01_0317900	RALP1	rhoptry-associated leucine zipper-like protein 1	PVP01_0315200		LEM3/CDC50 family protein, putative	PVP01_0201200		Plasmodium exported protein, unknown function	PVP01_0008650		PIR protein	PVP01_0212600	TIM50	mitochondrial import inner membrane translocase subunit TIM50, putative	PVP01_0506600	SET3	SET domain protein, putative	PVP01_0207800	CEN1	centrin-1, putative	PVP01_0107600		AAA family ATPase, putative
PVP01_0208300		conserved Plasmodium protein, unknown function	PVP01_0212000	PMS1	DNA mismatch repair protein PMS1, putative	PVP01_0001440		Plasmodium exported protein (PHIST), unknown function	PVP01_0304900		conserved Plasmodium protein, unknown function	PVP01_0410200		conserved Plasmodium protein, unknown function	PVP01_0106800		conserved Plasmodium protein, unknown function	PVP01_0406200		ribonuclease P	PVP01_0409200	ORC5	origin recognition complex subunit 5, putative	PVP01_0201600		PIR protein	PVP01_0009410		PIR protein	PVP01_0300800		Plasmodium exported protein, unknown function	PVP01_0509600	LMF1	lipase maturation factor, putative	PVP01_0208600		conserved Plasmodium protein, unknown function	PVP01_0109300	CRT	chloroquine resistance transporter
PVP01_0210600		conserved Plasmodium membrane protein, unknown function	PVP01_0212200		ubiquitin carboxyl-terminal hydrolase, putative	PVP01_0004280		Plasmodium exported protein, unknown function	PVP01_0310700		DEAD box ATP-dependent RNA helicase, putative	PVP01_0601800		Plasmodium exported protein (PHIST), unknown function	PVP01_0119600		Plasmodium exported protein, unknown function	PVP01_0408300	ATG11	autophagy-related protein 11, putative	PVP01_0414700		conserved Plasmodium protein, unknown function	PVP01_0203400		eukaryotic translation initiation factor 4E, putative	PVP01_0009860		PIR protein, pseudogene	PVP01_0308600		conserved Plasmodium protein, unknown function	PVP01_0513300		conserved Plasmodium protein, unknown function	PVP01_0209500	C-CAP	cyclase-associated protein, putative	PVP01_0119400		Plasmodium exported protein, unknown function
PVP01_0216900		knob-associated histidine-rich protein, putative	PVP01_0214300		RING zinc finger protein, putative	PVP01_0004290		Plasmodium exported protein, unknown function	PVP01_0320900		mago nashi protein homologue, putative	PVP01_0602300	RON12	rhoptry neck protein 12, putative	PVP01_0119700		VIR protein, pseudogene	PVP01_0420000		conserved Plasmodium protein, unknown function	PVP01_0419100	RAD2	DNA repair protein RAD2, putative	PVP01_0216700		Plasmodium exported protein, unknown function	PVP01_0106000		cysteine-rich secretory protein, putative	PVP01_0309700	RRP4	exosome complex component RRP4, putative	PVP01_0525800	HAT1	histone acetyltransferase, putative	PVP01_0210500		StAR-related lipid transfer protein, putative	PVP01_0202200	TRAG2	tryptophan-rich protein
PVP01_0302900		conserved Plasmodium protein, unknown function	PVP01_0303200	SET8	SET domain protein, putative	PVP01_0004320		PIR protein	PVP01_0408800		conserved Plasmodium protein, unknown function	PVP01_0620700		hypothetical protein	PVP01_0205600		N-acetyltransferase, putative	PVP01_0517700		conserved Plasmodium protein, unknown function	PVP01_0504500		28S ribosomal RNA	PVP01_0300700		Plasmodium exported protein, unknown function	PVP01_0115100		acetyltransferase, putative	PVP01_0312700	DMT2	drug/metabolite transporter DMT2, putative	PVP01_0604700		conserved Plasmodium protein, unknown function	PVP01_0214800		conserved Plasmodium protein, unknown function	PVP01_0209600		RAP protein, putative
PVP01_0304100	DPAP3	dipeptidyl aminopeptidase 3, putative	PVP01_0304700	LISP2	liver specific protein 2, putative	PVP01_0010990		Plasmodium exported protein, unknown function	PVP01_0410500		conserved Plasmodium protein, unknown function	PVP01_0622800		18S ribosomal RNA	PVP01_0215900		AP-4 complex subunit beta, putative	PVP01_0518900		EF-hand calcium-binding domain-containing protein, putative	PVP01_0513400		conserved Plasmodium protein, unknown function	PVP01_0304800	PRPF8	pre-mRNA-processing-splicing factor 8, putative	PVP01_0200700		VIR protein, pseudogene	PVP01_0314200		prefoldin subunit 3, putative	PVP01_0604800		conserved Plasmodium protein, unknown function	PVP01_0304300	P41	6-cysteine protein	PVP01_0210800	PIESP15	parasite-infected erythrocyte surface protein, putative
PVP01_0304200		conserved Plasmodium protein, unknown function	PVP01_0306100		ribosomal protein L25, putative	PVP01_0102600	SEMP1	small exported membrane protein 1, putative	PVP01_0415400		conserved protein, unknown function	PVP01_0803200		conserved Plasmodium protein, unknown function	PVP01_0302100		Plasmodium exported protein (PHIST), unknown function	PVP01_0519000		conserved Plasmodium protein, unknown function	PVP01_0517300	SNRNP27	U4/U6.U5 small nuclear ribonucleoprotein, putative	PVP01_0305100		lysine decarboxylase, putative	PVP01_0214900	AOP	1-cys peroxiredoxin, putative	PVP01_0413300	ALG14	UDP-N-acetylglucosamine transferase subunit ALG14, putative	PVP01_0613900		conserved Plasmodium protein, unknown function	PVP01_0306000		conserved Plasmodium protein, unknown function	PVP01_0216000	AP2-L	AP2 domain transcription factor AP2-L, putative
PVP01_0307000		conserved Plasmodium protein, unknown function	PVP01_0308400	PRPF31	U4/U6 small nuclear ribonucleoprotein PRP31, putative	PVP01_0102700		conserved Plasmodium protein, unknown function	PVP01_0420900		conserved Plasmodium protein, unknown function	PVP01_0804400		conserved Plasmodium protein, unknown function	PVP01_0306800		mitochondrial carrier protein, putative	PVP01_0529100	Pv34	apical merozoite protein	PVP01_0519500	VPS9	vacuolar protein sorting-associated protein 9, putative	PVP01_0306600		transcription factor, putative	PVP01_0300600		Plasmodium exported protein, unknown function	PVP01_0418500	ADSL	adenylosuccinate lyase	PVP01_0706700		conserved Plasmodium protein, unknown function	PVP01_0310100		conserved Plasmodium protein, unknown function	PVP01_0302600		conserved Plasmodium protein, unknown function
PVP01_0307100		conserved Plasmodium protein, unknown function	PVP01_0316400		phosphoinositide-binding protein, putative	PVP01_0103900		conserved Plasmodium protein, unknown function	PVP01_0424100		PIR protein	PVP01_0824500		zinc finger protein, putative	PVP01_0405500		pseudouridine synthase, putative	PVP01_0530000		conserved Plasmodium protein, unknown function	PVP01_0606000	DLAT	dihydrolipoamide acyltransferase component E2, putative	PVP01_0308500	SOF1	protein SOF1, putative	PVP01_0301500		Plasmodium exported protein, unknown function	PVP01_0503900		conserved Plasmodium protein, unknown function	PVP01_0709800	CRMP1	cysteine repeat modular protein 1, putative	PVP01_0313400		conserved Plasmodium protein, unknown function	PVP01_0304400	DDX51	ATP-dependent RNA helicase DDX51, putative
PVP01_0311400		LITAF-like zinc finger protein, putative	PVP01_0405600		ribosome associated membrane protein RAMP4, putative	PVP01_0119200	CVC-81-95	Plasmodium exported protein (PHISTc), unknown function	PVP01_0518700	ClpB1	chaperone protein ClpB1, putative	PVP01_0825200		conserved Plasmodium protein, unknown function	PVP01_0423300		hypothetical protein	PVP01_0602500	GRASP	golgi re-assembly stacking protein, putative	PVP01_0608100		CDGSH iron-sulfur domain-containing protein, putative	PVP01_0313700		thioredoxin-like protein	PVP01_0302000		Plasmodium exported protein (PHIST), unknown function, pseudogene	PVP01_0504300		conserved Plasmodium protein, unknown function	PVP01_0724900		monocarboxylate transporter, putative	PVP01_0317200		conserved Plasmodium protein, unknown function	PVP01_0305700	cGloII	cytosolic glyoxalase II, putative
PVP01_0320700		exonuclease I, putative	PVP01_0406400		conserved Plasmodium protein, unknown function	PVP01_0203000	MRP1	multidrug resistance-associated protein 1, putative	PVP01_0525300		Plasmodium exported protein (PHIST), unknown function	PVP01_0828000		tetratricopeptide repeat protein, putative	PVP01_0424300		PIR protein, pseudogene	PVP01_0604100		conserved Plasmodium protein, unknown function	PVP01_0705600		conserved Plasmodium protein, unknown function	PVP01_0315000	ARP6	actin-related protein, putative	PVP01_0302500		conserved Plasmodium protein, unknown function	PVP01_0505900		translation initiation factor eIF-2B subunit alpha, putative	PVP01_0726500	COX6B	cytochrome c oxidase subunit 6B, putative	PVP01_0319500		conserved Plasmodium protein, unknown function	PVP01_0309900		conserved Plasmodium protein, unknown function
PVP01_0413500		GAF domain-related protein, putative	PVP01_0408400		MtN3-like protein	PVP01_0203200	TatD	TatD-like deoxyribonuclease, putative	PVP01_0527800		conserved Plasmodium protein, unknown function	PVP01_0831500		conserved Plasmodium protein, unknown function	PVP01_0502300		PIR protein, pseudogene	PVP01_0608600		HORMA domain protein, putative	PVP01_0715500	OGG1	N-glycosylase/DNA lyase, putative	PVP01_0318700		tRNAHis guanylyltransferase, putative	PVP01_0302700		ubiquitin specific protease, putative	PVP01_0510200		exonuclease, putative	PVP01_0730900	PFN	profilin, putative	PVP01_0408000		conserved Plasmodium protein, unknown function	PVP01_0311700	PPCS	phosphopantothenate--cysteine ligase, putative
PVP01_0416800		serine-repeat antigen 2 (SERA)	PVP01_0506100		conserved Plasmodium protein, unknown function	PVP01_0217000		heat shock protein, putative	PVP01_0614200		conserved Plasmodium protein, unknown function	PVP01_0906000	WDR8	WD repeat-containing protein WRAP73, putative	PVP01_0502900		PIR protein	PVP01_0610400	ATP12	ATP synthase mitochondrial F1 complex assembly factor 2, putative	PVP01_0717800	PDI9	protein disulfide isomerase, putative	PVP01_0319600		RNA-binding protein, putative	PVP01_0404700		Plasmodium exported protein, unknown function	PVP01_0515500	IMP4	U3 small nucleolar ribonucleoprotein protein IMP4, putative	PVP01_0821200	ATPase7	P-type ATPase, putative	PVP01_0416700		conserved Plasmodium protein, unknown function	PVP01_0312600	EIF3I	eukaryotic translation initiation factor 3 subunit I, putative
PVP01_0417000		serine-repeat antigen 3 (SERA)	PVP01_0507100		conserved Plasmodium protein, unknown function	PVP01_0217200		Plasmodium exported protein, unknown function	PVP01_0614700	ADA	adenosine deaminase, putative	PVP01_0908700	MSCS	mechanosensitive ion channel protein, putative	PVP01_0504200	TRAG7	tryptophan-rich protein	PVP01_0610700		conserved Plasmodium protein, unknown function	PVP01_0722500		patatin-like phospholipase, putative	PVP01_0407200	RPS26	40S ribosomal protein S26, putative	PVP01_0406100		Plasmodium RNA of unknown function RUF2	PVP01_0527600	EIF3M	eukaryotic translation initiation factor 3 subunit M, putative	PVP01_0822600	EG5	kinesin-5, putative	PVP01_0422000		protein kinase, putative	PVP01_0320800		conserved Plasmodium protein, unknown function
PVP01_0417500		serine-repeat antigen (SERA), truncated	PVP01_0511000	GCN5	histone acetyltransferase GCN5, putative	PVP01_0312000		PDCD2 domain-containing protein, putative	PVP01_0617900		leucine-rich repeat protein	PVP01_0913500		conserved Plasmodium protein, unknown function	PVP01_0512800	NEP1	ribosomal RNA small subunit methyltransferase NEP1, putative	PVP01_0616500	OTU	OTU-like cysteine protease, putative	PVP01_0724100		zinc binding protein (Yippee), putative	PVP01_0409900	ACS9	acyl-CoA synthetase, putative	PVP01_0410400		conserved Plasmodium protein, unknown function	PVP01_0531200	EIF4A3	eukaryotic initiation factor 4A-III, putative	PVP01_0822900	CRK4	cdc2-related protein kinase 4, putative	PVP01_0422300		conserved Plasmodium protein, unknown function	PVP01_0405000		liver stage antigen 3, putative
PVP01_0418300	MSP4	merozoite surface protein 4	PVP01_0517100	14-3-3I	14-3-3 protein, putative	PVP01_0321000		conserved Plasmodium protein, unknown function	PVP01_0700200		PIR protein	PVP01_0933300		amino acid transporter, putative	PVP01_0515200		BRIX domain, putative	PVP01_0621900	DYN2	dynamin-like protein, putative	PVP01_0725500		CS domain protein, putative	PVP01_0413100	AsnRS	asparagine--tRNA ligase, putative	PVP01_0423800		PIR protein	PVP01_0534300	RBP2c	reticulocyte binding protein 2c	PVP01_0834600		AP endonuclease (DNA-[apurinic or apyrimidinic site] lyase), putative	PVP01_0507500		conserved Plasmodium protein, unknown function	PVP01_0408600	VPS45	vacuolar protein sorting-associated protein 45, putative
PVP01_0421000		conserved Plasmodium protein, unknown function	PVP01_0519800		conserved Plasmodium protein, unknown function	PVP01_0402200		PIR protein	PVP01_0705200	LRR9	leucine-rich repeat protein	PVP01_0945900		serine/threonine protein kinase, putative	PVP01_0523500		Plasmodium exported protein (PHIST), unknown function	PVP01_0706600		apicoplast integral membrane protein, putative	PVP01_0725600		conserved Plasmodium protein, unknown function	PVP01_0415600		3'exoribonuclease, putative	PVP01_0424200		Plasmodium exported protein, unknown function	PVP01_0600400		PIR protein	PVP01_0917500		conserved Plasmodium protein, unknown function	PVP01_0514800		conserved protein, unknown function	PVP01_0410900	CCT8	T-complex protein 1 subunit theta, putative
PVP01_0518000		conserved Plasmodium protein, unknown function	PVP01_0526800		conserved Plasmodium protein, unknown function	PVP01_0403900		PIR protein	PVP01_0710600		zinc finger protein, putative	PVP01_0948400	MAEBL	membrane associated erythrocyte binding-like protein, putative	PVP01_0600500		PIR protein, pseudogene	PVP01_0707000		conserved Plasmodium protein, unknown function	PVP01_0726600		conserved Plasmodium protein, unknown function	PVP01_0515400	HSP70	heat shock protein 70, putative	PVP01_0510400	DTC	dicarboxylate/tricarboxylate carrier, putative	PVP01_0601900		Plasmodium exported protein (PHIST), unknown function	PVP01_0921500	HSBP	heat shock factor-binding protein 1, putative	PVP01_0517600	RON5	rhoptry neck protein 5	PVP01_0414000		conserved Plasmodium protein, unknown function
PVP01_0603400	PPP8	serine/threonine protein phosphatase 8, putative	PVP01_0527700		conserved Plasmodium protein, unknown function	PVP01_0404800		Plasmodium exported protein, unknown function	PVP01_0716700	EIF3F	eukaryotic translation initiation factor 3 subunit F, putative	PVP01_1005300	CPalpha	F-actin-capping protein subunit alpha, putative	PVP01_0612500	RPB7	DNA-directed RNA polymerase II subunit RPB7, putative	PVP01_0708000	SPM1	subpellicular microtubule protein 1, putative	PVP01_0731800		conserved Plasmodium protein, unknown function	PVP01_0520100	RPT3	26S protease regulatory subunit 6B, putative	PVP01_0533800		PIR protein	PVP01_0607300		conserved Plasmodium protein, unknown function	PVP01_0925500		conserved Plasmodium protein, unknown function	PVP01_0520200		lysine decarboxylase-like protein, putative	PVP01_0414100		conserved Plasmodium protein, unknown function
PVP01_0604900		conserved Plasmodium protein, unknown function	PVP01_0530600		transmembrane emp24 domain-containing protein, putative	PVP01_0422600	ETRAMP11.2	early transcribed membrane protein	PVP01_0720700	SAMS	S-adenosylmethionine synthetase, putative	PVP01_1006200		conserved Plasmodium protein, unknown function	PVP01_0625000		PIR protein	PVP01_0713300		BSD-domain protein, putative	PVP01_0733500	PKAc	cAMP-dependent protein kinase catalytic subunit, putative	PVP01_0520400	USP13	ubiquitin carboxyl-terminal hydrolase 13, putative	PVP01_0601100		Plasmodium exported protein, unknown function, pseudogene	PVP01_0616200		conserved Plasmodium protein, unknown function	PVP01_0926300		conserved Plasmodium protein, unknown function	PVP01_0521700		conserved Plasmodium protein, unknown function	PVP01_0414200	SYN17	syntaxin, Qa-SNARE family, putative
PVP01_0607000	SEA1	schizont egress antigen-1, putative	PVP01_0603900		conserved Plasmodium protein, unknown function	PVP01_0422700		gamete antigen 27/25, putative	PVP01_0803400	IMC1c	inner membrane complex protein 1c, putative	PVP01_1015100	PSOP13	secreted ookinete protein, putative	PVP01_0705400		tubulin-specific chaperone, putative	PVP01_0716900	TR	telomerase RNA	PVP01_0801900		18S ribosomal RNA	PVP01_0522700		Plasmodium exported protein (PHIST), unknown function	PVP01_0607500	ZIPCO	ZIP domain-containing protein, putative	PVP01_0621500	PyKII	pyruvate kinase 2, putative	PVP01_0930000		conserved Plasmodium protein, unknown function	PVP01_0528000		regulator of chromosome condensation, putative	PVP01_0416100		conserved Plasmodium protein, unknown function
PVP01_0608200		conserved Plasmodium membrane protein, unknown function	PVP01_0606700	ROK1	ATP-dependent RNA helicase ROK1, putative	PVP01_0423000		Plasmodium exported protein, unknown function	PVP01_0808500	NOP5	nucleolar protein 5, putative	PVP01_1027600		conserved Plasmodium protein, unknown function	PVP01_0727600		conserved Plasmodium protein, unknown function	PVP01_0722100	LplA2	lipoate-protein ligase 2, putative	PVP01_0816800	RIPR	Rh5 interacting protein, putative	PVP01_0527900	BET3	trafficking protein particle complex subunit 3, putative	PVP01_0623000		Plasmodium exported protein (PHIST), unknown function	PVP01_0622500		GDP dissociation inhibitor, putative	PVP01_0935100		conserved Plasmodium protein, unknown function	PVP01_0531500		conserved Plasmodium protein, unknown function	PVP01_0420400	HT	hexose transporter
PVP01_0610300	GFPT	glutamine--fructose-6-phosphate aminotransferase [isomerizing], putative	PVP01_0609100	CHD1	chromodomain-helicase-DNA-binding protein 1 homolog, putative	PVP01_0503600	TRAG38	tryptophan-rich protein	PVP01_0812600		phosphoglucomutase, putative	PVP01_1028300		conserved Plasmodium protein, unknown function	PVP01_0801300		Plasmodium exported protein, unknown function	PVP01_0725100		conserved Plasmodium protein, unknown function	PVP01_0825500		conserved Plasmodium protein, unknown function	PVP01_0529800	ApiAP2	AP2 domain transcription factor, putative	PVP01_0623400		Plasmodium exported protein, unknown function	PVP01_0701500	RER1	protein RER1, putative	PVP01_0936000		regulator of chromosome condensation, putative	PVP01_0602600	PMM	phosphomannomutase, putative	PVP01_0422800		Plasmodium exported protein (PHIST), unknown function
PVP01_0610600		conserved Plasmodium protein, unknown function	PVP01_0617200	DCP1	mRNA-decapping enzyme subunit 1, putative	PVP01_0503800		Plasmodium exported protein (PHIST), unknown function	PVP01_0815100		FAD synthetase, putative	PVP01_1126500		chorismate synthase, putative	PVP01_0801800	TRAG14	tryptophan-rich protein	PVP01_0725900		conserved Plasmodium protein, unknown function	PVP01_0828400		conserved Plasmodium protein, unknown function	PVP01_0530700		erythrocyte membrane-associated antigen, putative	PVP01_0714900	UFD1	ubiquitin fusion degradation protein 1, putative	PVP01_0705000		arginase, putative	PVP01_0942000		conserved Plasmodium protein, unknown function	PVP01_0606400		conserved Plasmodium protein, unknown function	PVP01_0502400		PIR protein
PVP01_0611100		conserved Plasmodium protein, unknown function	PVP01_0621200	ACT	acetyl-CoA transporter, putative	PVP01_0507600	RACK1	receptor for activated c kinase, putative	PVP01_0834800		conserved Plasmodium protein, unknown function	PVP01_1127400		conserved Plasmodium protein, unknown function	PVP01_0819000	ALG7	UDP-N-acetylglucosamine--dolichyl-phosphate N-acetylglucosaminephosphotransferase, putative	PVP01_0732000		conserved Plasmodium protein, unknown function	PVP01_0831000	ARK2	serine/threonine protein kinase, putative	PVP01_0532300	ETRAMP	early transcribed membrane protein	PVP01_0800400		Plasmodium exported protein, unknown function	PVP01_0705300		conserved Plasmodium protein, unknown function	PVP01_0942500		EELM2 domain-containing protein, putative	PVP01_0607100		PHAX domain-containing protein, putative	PVP01_0504000		Plasmodium exported protein (PHIST), unknown function
PVP01_0612000		biotin--acetyl-CoA-carboxylase, putative	PVP01_0702400		GTPase-activating protein, putative	PVP01_0523300		Plasmodium exported protein (PHIST), unknown function	PVP01_0835500		conserved Plasmodium protein, unknown function	PVP01_1129100	MSP10	merozoite surface protein 10, putative	PVP01_0820900		ubiquitin-conjugating enzyme E2, putative	PVP01_0807900		endonuclease, putative	PVP01_0833600		conserved Plasmodium protein, unknown function	PVP01_0532600	TryThrA	sporozoite and liver stage tryptophan-rich protein, putative	PVP01_0811300		conserved Plasmodium protein, unknown function	PVP01_0706400	PDF	peptide deformylase, putative	PVP01_0946400		bicoid-interacting protein BIN3, putative	PVP01_0610200		EF-hand calcium-binding domain-containing protein, putative	PVP01_0510600	TOM7	mitochondrial import receptor subunit TOM7, putative
PVP01_0612400	nPrx	merozoite capping protein 1, putative	PVP01_0719000		conserved Plasmodium protein, unknown function	PVP01_0523400		Plasmodium exported protein (PHIST), unknown function	PVP01_0837500		CDGSH iron-sulfur domain-containing protein, putative	PVP01_1134400		conserved Plasmodium protein, unknown function	PVP01_0841000		PIR protein	PVP01_0812300	RA	rhoptry associated adhesin, putative	PVP01_0835000		conserved Plasmodium protein, unknown function	PVP01_0605200	RBM34	RNA-binding protein 34, putative	PVP01_0811700		conserved Plasmodium protein, unknown function	PVP01_0707400		conserved Plasmodium protein, unknown function	PVP01_1008600	SMC6	structural maintenance of chromosomes protein 6, putative	PVP01_0611800		conserved Plasmodium protein, unknown function	PVP01_0512600		60S ribosomal protein L22, putative
PVP01_0618300	ETRAMP	early transcribed membrane protein	PVP01_0722900		conserved Plasmodium protein, unknown function	PVP01_0523700		Plasmodium exported protein (PHIST), unknown function	PVP01_0902800		hypothetical protein	PVP01_1135200	myoE	myosin E, putative	PVP01_0901900		hypothetical protein	PVP01_0818000		conserved Plasmodium protein, unknown function	PVP01_0908200	RAD51	DNA repair protein RAD51, putative	PVP01_0609800		RAP protein, putative	PVP01_0839600		PIR protein	PVP01_0712300	RRSapi	arginine--tRNA ligase, putative	PVP01_1015700	MDM2	SWIB/MDM2 domain-containing protein, putative	PVP01_0620200		conserved Plasmodium protein, unknown function	PVP01_0515100	PLP5	perforin-like protein 5
PVP01_0620300		conserved Plasmodium protein, unknown function	PVP01_0724600		protein kinase, putative	PVP01_0523800		Plasmodium exported protein (PHIST), unknown function	PVP01_0907400		DEAD/DEAH box helicase, putative	PVP01_1135800	ROP14	rhoptry protein ROP14, putative	PVP01_0903600		hypothetical protein	PVP01_0824200		conserved Plasmodium protein, unknown function	PVP01_0917600		conserved Plasmodium protein, unknown function	PVP01_0611900	RPS2	40S ribosomal protein S2, putative	PVP01_0902000		hypothetical protein	PVP01_0715200		conserved Plasmodium protein, unknown function	PVP01_1021500		conserved Plasmodium protein, unknown function	PVP01_0621600		conserved Plasmodium protein, unknown function	PVP01_0515700		Plasmodium exported protein (PHIST), unknown function
PVP01_0620500		conserved Plasmodium protein, unknown function	PVP01_0725000		conserved Plasmodium protein, unknown function	PVP01_0524000		Plasmodium exported protein (PHIST), unknown function	PVP01_0909000	DTD	D-tyrosyl-tRNA(Tyr) deacylase, putative	PVP01_1209200		inner membrane complex protein, putative	PVP01_0931100		small nucleolar RNA snoR13	PVP01_0824400		conserved Plasmodium protein, unknown function	PVP01_0921000		alpha/beta hydrolase fold domain containing protein, putative	PVP01_0612700		topoisomerase, putative	PVP01_0904400	ALP2a	actin-like protein, putative	PVP01_0716500		cytochrome b5-like heme/steroid binding protein, putative	PVP01_1024500		ERCC4 domain-containing protein, putative	PVP01_0712900		conserved Plasmodium protein, unknown function	PVP01_0520600		conserved Plasmodium protein, unknown function
PVP01_0710500		conserved Plasmodium protein, unknown function	PVP01_0725300		conserved Plasmodium protein, unknown function	PVP01_0524100		Plasmodium exported protein (PHIST), unknown function	PVP01_0913300		conserved protein, unknown function	PVP01_1224700		conserved Plasmodium protein, unknown function	PVP01_0948100		protein farnesyltransferase subunit beta, putative	PVP01_0826600		conserved Plasmodium protein, unknown function	PVP01_0928300		CRAL/TRIO domain-containing protein, putative	PVP01_0618200	AdoMetDC/ODC	S-adenosylmethionine decarboxylase/ornithine decarboxylase, putative	PVP01_0910600		small nucleolar RNA snoR12	PVP01_0717200		dihydrouridine synthase, putative	PVP01_1025800		longevity-assurance (LAG1) protein, putative	PVP01_0714400	MFS2	major facilitator superfamily domain-containing protein, putative	PVP01_0525500	GATA	glutamyl-tRNA(Gln) amidotransferase subunit A, putative
PVP01_0718300		regulator of chromosome condensation, putative	PVP01_0726300	COX5B	cytochrome c oxidase subunit 5B, putative	PVP01_0524200		Plasmodium exported protein (PHIST), unknown function	PVP01_0918200	ICT1	peptidyl-tRNA hydrolase ICT1, putative	PVP01_1240600		conserved Plasmodium protein, unknown function	PVP01_0948800	TRAG16	tryptophan-rich protein	PVP01_0832300		conserved Plasmodium protein, unknown function	PVP01_1003600		conserved Plasmodium protein, unknown function	PVP01_0705100		zinc finger protein, putative	PVP01_0914500	GloI	glyoxalase I, putative	PVP01_0719200		inosine-5'-monophosphate dehydrogenase, putative	PVP01_1025900	SET9	SET domain protein, putative	PVP01_0715400	MOP	merozoite organizing protein, putative	PVP01_0530900	RPS19	40S ribosomal protein S19, putative
PVP01_0725700		zinc finger protein, putative	PVP01_0729000		zinc finger protein, putative	PVP01_0532900	TRAG11	tryptophan-rich protein	PVP01_0920200		ATP-dependent zinc metalloprotease FTSH, putative	PVP01_1302300	ORC1	origin recognition complex subunit 1, putative	PVP01_1002000		PIR protein	PVP01_0905700		calcium/calmodulin-dependent protein kinase, putative	PVP01_1010300		conserved Plasmodium protein, unknown function	PVP01_0708300	SNRPD3	small nuclear ribonucleoprotein Sm D3, putative	PVP01_0933700	GCVH	glycine cleavage system H protein, putative	PVP01_0721500	RPB3	DNA-directed RNA polymerase II subunit RPB3, putative	PVP01_1026700	PIMMS2	PIMMS2 protein, putative	PVP01_0715600		conserved Plasmodium protein, unknown function	PVP01_0532700		tryptophan-rich protein
PVP01_0728000		conserved protein, unknown function	PVP01_0729400		conserved Plasmodium protein, unknown function	PVP01_0533200		lysophospholipase, putative	PVP01_0920700	PGM1	phosphoglycerate mutase, putative	PVP01_1303600		conserved Plasmodium protein, unknown function	PVP01_1010000		conserved Plasmodium protein, unknown function	PVP01_0929100	PFK11	ATP-dependent 6-phosphofructokinase, putative	PVP01_1015900		NOSIP domain-containing protein, putative	PVP01_0708600		exportin-7, putative	PVP01_0940400		adrenodoxin reductase, putative	PVP01_0734300		conserved Plasmodium protein, unknown function	PVP01_1026800	SUB3	subtilisin-like protease 3, putative	PVP01_0715900		conserved Plasmodium protein, unknown function	PVP01_0600900		Plasmodium exported protein, unknown function
PVP01_0734700		hypothetical protein	PVP01_0731700		CSTF domain-containing protein, putative	PVP01_0608400	OMPDC	orotidine 5'-phosphate decarboxylase, putative	PVP01_0926100	TIM44	mitochondrial import inner membrane translocase subunit TIM44, putative	PVP01_1323700		zinc finger protein, putative	PVP01_1011100	BUD31	pre-mRNA-splicing factor BUD31, putative	PVP01_0929600		conserved Plasmodium protein, unknown function	PVP01_1016600	FACT-L	FACT complex subunit SPT16, putative	PVP01_0713800	PFK9	ATP-dependent 6-phosphofructokinase, putative	PVP01_0948900		tryptophan-rich protein	PVP01_0801200		Plasmodium exported protein, unknown function	PVP01_1027300		GTPase-activating protein, putative	PVP01_0719100		CRAL/TRIO domain-containing protein, putative	PVP01_0601200		Plasmodium exported protein, unknown function
PVP01_0806900		rho GTPase-activating protein, putative	PVP01_0805200	UPF1	regulator of nonsense transcripts 1, putative	PVP01_0615800		RNA methyltransferase, putative	PVP01_0929700	SpdSyn	spermidine synthase, putative	PVP01_1325600		conserved Plasmodium protein, unknown function	PVP01_1034600		PIR protein	PVP01_0930300		phosphatidylinositol-4-phosphate 5-kinase, putative	PVP01_1019900		tubulin--tyrosine ligase, putative	PVP01_0714800		conserved Plasmodium protein, unknown function	PVP01_1021200	OPRT	orotate phosphoribosyltransferase, putative	PVP01_0801500		Plasmodium exported protein, unknown function	PVP01_1109200		conserved Plasmodium protein, unknown function	PVP01_0723000		conserved Plasmodium protein, unknown function	PVP01_0601500		Plasmodium exported protein (PHIST), unknown function
PVP01_0818500		conserved Plasmodium protein, unknown function	PVP01_0822700		DNA replication complex GINS protein, putative	PVP01_0622100	ERH	enhancer of rudimentary homolog, putative	PVP01_1004700	ATrx2	thioredoxin-like protein, putative	PVP01_1326400		conserved Plasmodium protein, unknown function	PVP01_1034800		PIR protein	PVP01_0931900	SR1	serpentine receptor, putative	PVP01_1028800	ALP2b	actin-like protein, putative	PVP01_0716100		GPN-loop GTPase, putative	PVP01_1034300		esterase, putative	PVP01_0810400	SDH4	succinate dehydrogenase subunit 4, putative	PVP01_1112300		conserved Plasmodium protein, unknown function	PVP01_0723100		conserved Plasmodium protein, unknown function	PVP01_0612900	RPL3	60S ribosomal protein L3, putative
PVP01_0825300		conserved Plasmodium protein, unknown function	PVP01_0822800		conserved Plasmodium protein, unknown function	PVP01_0623300		Plasmodium exported protein, unknown function	PVP01_1012500		conserved Plasmodium protein, unknown function	PVP01_1345600		conserved Plasmodium protein, unknown function	PVP01_1102400		conserved Plasmodium protein, unknown function	PVP01_0942300	DPM1	dolichol-phosphate mannosyltransferase, putative	PVP01_1132400		ras GTPAse, putative	PVP01_0717300	gammaGCS	gamma-glutamylcysteine synthetase, putative	PVP01_1035200		PIR protein	PVP01_0810700	eIF2beta	eukaryotic translation initiation factor 2 subunit beta, putative	PVP01_1131800		conserved Plasmodium protein, unknown function	PVP01_0730400		PIH1 domain-containing protein, putative	PVP01_0613500		nucleolar preribosomal assembly protein, putative
PVP01_0829800	PIESP1	parasite-infected erythrocyte surface protein, putative	PVP01_0823900		conserved Plasmodium protein, unknown function	PVP01_0623500		Plasmodium exported protein, unknown function	PVP01_1013000	SAHH	adenosylhomocysteinase, putative	PVP01_1414500		conserved Plasmodium protein, unknown function	PVP01_1120600		RAP protein, putative	PVP01_1024800	LRR2	leucine-rich repeat protein	PVP01_1133700		ribonuclease, putative	PVP01_0719700		conserved Plasmodium protein, unknown function	PVP01_1103300		mitochondrial carrier protein, putative	PVP01_0813000	ATG18	autophagy-related protein 18, putative	PVP01_1139500	CLS	cardiolipin synthetase, putative	PVP01_0730800		protein MAM3, putative	PVP01_0618000		RNA polymerase II-associated protein 1, putative
PVP01_0914800		dynein light chain Tctex-type, putative	PVP01_0828100		E3 ubiquitin-protein ligase, putative	PVP01_0624000		Plasmodium exported protein, unknown function	PVP01_1013400		phosphomethylpyrimidine kinase, putative	PVP01_1421500		conserved Plasmodium protein, unknown function	PVP01_1121600	POP4	ribonuclease P protein subunit p29, putative	PVP01_1031900	IspE	4-diphosphocytidyl-2-C-methyl-D-erythritol kinase, putative	PVP01_1206200		conserved Plasmodium protein, unknown function	PVP01_0722700		conserved Plasmodium protein, unknown function	PVP01_1120900		DNA methyltransferase 1-associated protein 1, putative	PVP01_0813400		conserved Plasmodium protein, unknown function	PVP01_1143400		cyclin dependent kinase binding protein, putative	PVP01_0731200	DHHC6	palmitoyltransferase DHHC6, putative	PVP01_0618500	HAD1	haloacid dehalogenase-like hydrolase, putative
PVP01_0915600		conserved Plasmodium protein, unknown function	PVP01_0831100		conserved Plasmodium protein, unknown function	PVP01_0624100		PIR protein	PVP01_1020600	PNP	purine nucleoside phosphorylase, putative	PVP01_1451400		conserved Plasmodium protein, unknown function	PVP01_1123300		conserved Plasmodium protein, unknown function	PVP01_1105500	NDK	nucleoside diphosphate kinase, putative	PVP01_1209400		conserved Plasmodium protein, unknown function	PVP01_0726700		conserved Plasmodium protein, unknown function	PVP01_1130400		conserved Plasmodium protein, unknown function	PVP01_0814500	MRK	MO15-related protein kinase, putative	PVP01_1145100	CEP76	centrosomal protein CEP76, putative	PVP01_0731600		conserved Plasmodium protein, unknown function	PVP01_0706100		translation initiation factor SUI1, putative
PVP01_0916500	DHHC9	palmitoyltransferase DHHC9, putative	PVP01_0835100		conserved Plasmodium protein, unknown function	PVP01_0624300		PIR protein	PVP01_1101400	TRAG19	tryptophan-rich protein	PVP01_1456100		COPI associated protein, putative	PVP01_1125500		hexokinase, putative	PVP01_1130600	GPI1	phosphatidylinositol N- acetylglucosaminyltransferase subunit GPI1, putative	PVP01_1213200	GPI10	GPI mannosyltransferase 3, putative	PVP01_0735000		Plasmodium exported protein, unknown function	PVP01_1201400		Plasmodium exported protein (PHIST), unknown function	PVP01_0814800		prohibitin, putative	PVP01_1215100		conserved Plasmodium protein, unknown function	PVP01_0734100	GDV1	gametocyte development protein 1, putative	PVP01_0707100		ribosomal RNA methyltransferase, putative
PVP01_0916600	RON4	rhoptry neck protein 4	PVP01_0908100	PAIP1	polyadenylate-binding protein-interacting protein 1, putative	PVP01_0701000		Plasmodium exported protein, unknown function	PVP01_1112600	DIS3	exosome complex exonuclease RRP44, putative	PVP01_1460400		conserved Plasmodium protein, unknown function	PVP01_1146100	JmjC2	JmjC domain-containing protein, putative	PVP01_1132600	TLP	TRAP-like protein, putative	PVP01_1226200		conserved Plasmodium protein, unknown function	PVP01_0735200		Plasmodium exported protein, unknown function	PVP01_1204600	SNRPE	small nuclear ribonucleoprotein E, putative	PVP01_0822500	RPS11	40S ribosomal protein S11, putative	PVP01_1223100		conserved Plasmodium protein, unknown function	PVP01_0800100		PIR protein	PVP01_0720900	pBAS	para-aminobenzoic acid synthetase, putative
PVP01_0918500		conserved Plasmodium protein, unknown function	PVP01_0911400		50S ribosomal protein L11, putative	PVP01_0712600		phospholipid or glycerol acyltransferase, putative	PVP01_1115700	TIM23	mitochondrial import inner membrane translocase subunit TIM23, putative	PVP01_1467200	G377	osmiophilic body protein G377, putative	PVP01_1203500		conserved Plasmodium protein, unknown function	PVP01_1139300		conserved Plasmodium protein, unknown function	PVP01_1230100		DEAD box helicase, putative	PVP01_0803300		40S ribosomal protein S20e, putative	PVP01_1205900		conserved Plasmodium protein, unknown function	PVP01_0827200		conserved Plasmodium protein, unknown function	PVP01_1225400	MyoF	myosin F, putative	PVP01_0811400	ARV1	protein ARV1, putative	PVP01_0721000	PGK	phosphoglycerate kinase, putative
PVP01_0921900	TKL2	tyrosine kinase-like protein, putative	PVP01_0916700		serine esterase, putative	PVP01_0724400		conserved Plasmodium protein, unknown function	PVP01_1118000	ROMO1	reactive oxygen species modulator 1, putative	PVP01_MIT00500		unspecified product	PVP01_1205000		conserved Plasmodium protein, unknown function	PVP01_1141700	UROD	uroporphyrinogen III decarboxylase, putative	PVP01_1258500		conserved Plasmodium protein, unknown function	PVP01_0806400		conserved Plasmodium protein, unknown function	PVP01_1254700	DER1-1	DER1-like protein, putative	PVP01_0827300		conserved Plasmodium protein, unknown function	PVP01_1251300		ferlin, putative	PVP01_0813700		conserved Plasmodium protein, unknown function	PVP01_0727400	GK	guanylate kinase, putative
PVP01_0927500		RNA-binding protein, putative	PVP01_0921700		conserved Plasmodium protein, unknown function	PVP01_0800800		PIR protein, pseudogene	PVP01_1122800		conserved protein, unknown function	PVP01_MIT03200		unspecified product	PVP01_1209300	UBC	ubiquitin-conjugating enzyme E2, putative	PVP01_1142700		ubiquitin-conjugating enzyme E2, putative	PVP01_1265900		KS1 protein precursor, putative	PVP01_0811200		conserved Plasmodium protein, unknown function	PVP01_1269900	MED31	mediator of RNA polymerase II transcription subunit 31, putative	PVP01_0829600	EIF3K	eukaryotic translation initiation factor 3 subunit K, putative	PVP01_1257500	ApiAP2	AP2 domain transcription factor, putative	PVP01_0819300	H2A.Z	histone H2A.Z, putative	PVP01_0801100		Plasmodium exported protein, unknown function
PVP01_0931500	SMC1	structural maintenance of chromosomes protein 1, putative	PVP01_0922000		WD repeat-containing protein, putative	PVP01_0801000		hypothetical protein	PVP01_1146700		MYND-type zinc finger protein, putative				PVP01_1233800		conserved Plasmodium protein, unknown function	PVP01_1215800		serine/threonine protein kinase, putative	PVP01_1303700		conserved Plasmodium protein, unknown function	PVP01_0815300	CysRS	cysteine--tRNA ligase, putative	PVP01_1270600		tubulin epsilon chain, putative	PVP01_0835700	GLP1	1-cys-glutaredoxin-like protein-1, putative	PVP01_1257600	MUS81	crossover junction endonuclease MUS81, putative	PVP01_0821600		conserved Plasmodium protein, unknown function	PVP01_0801600		Plasmodium exported protein, unknown function
PVP01_0939000		conserved Plasmodium protein, unknown function	PVP01_0923700	CDPK7	calcium-dependent protein kinase 7, putative	PVP01_0801400		Plasmodium exported protein, unknown function	PVP01_1212200		myosin A, putative				PVP01_1233900		dihydroorotase, putative	PVP01_1228800		conserved Plasmodium protein, unknown function	PVP01_1306300		conserved Plasmodium protein, unknown function	PVP01_0819900	CCT5	T-complex protein 1 subunit epsilon, putative	PVP01_1272300		PIR protein	PVP01_0837800	PRP46	pre-mRNA-splicing factor PRP46, putative	PVP01_1267400		conserved Plasmodium protein, unknown function	PVP01_0823600	NUF2	kinetochore protein NUF2, putative	PVP01_0801700		STP1 protein
PVP01_0947200	ORP1	oocyst rupture protein 1, putative	PVP01_0924900		conserved Plasmodium protein, unknown function	PVP01_0808600		Plasmodium exported protein (PHIST), unknown function	PVP01_1220500		chaperone binding protein, putative				PVP01_1236200		RAP protein, putative	PVP01_1237600	SHLP1	shewanella-like protein phosphatase 1, putative	PVP01_1315300		calmodulin, putative	PVP01_0827100	HRD3	ubiquitin-protein ligase, putative	PVP01_1305500		rhodanese like protein, putative	PVP01_0904500	CK2beta1	casein kinase II beta chain, putative	PVP01_1303300		conserved Plasmodium protein, unknown function	PVP01_0826000		conserved Plasmodium protein, unknown function	PVP01_0802100		conserved Plasmodium protein, unknown function
PVP01_1017200	AP2-O2	AP2 domain transcription factor AP2-O2, putative	PVP01_0927400	ATG23	autophagy-related protein 23, putative	PVP01_0809000	DPH5	diphthine methyl ester synthase, putative	PVP01_1221100	UTP4	U3 small nucleolar RNA-associated protein 4, putative				PVP01_1237500	PNO1	pre-rRNA-processing protein PNO1, putative	PVP01_1258800		condensin-2 complex subunit G2, putative	PVP01_1316100		zinc finger protein, putative	PVP01_0827400		60S ribosomal protein L26, putative	PVP01_1307100		50S ribosomal protein L29, putative	PVP01_0905600		RNA polymerase subunit, putative	PVP01_1405900		MCL1 domain-containing protein, putative	PVP01_0827800	GSK3	glycogen synthase kinase 3, putative	PVP01_0803600	EFTUD2	U5 small nuclear ribonucleoprotein component, putative
PVP01_1023900		conserved Plasmodium protein, unknown function	PVP01_0928500		conserved Plasmodium protein, unknown function	PVP01_0809200		small subunit rRNA synthesis-associated protein, putative	PVP01_1221900		eukaryotic translation initiation factor 6, putative				PVP01_1241600		conserved Plasmodium protein, unknown function	PVP01_1265500		conserved Plasmodium protein, unknown function	PVP01_1317200		conserved Plasmodium protein, unknown function	PVP01_0829500	TRAPPC4	trafficking protein particle complex subunit 4, putative	PVP01_1335100	DPH1	diphthamide biosynthesis protein 1, putative	PVP01_0906800	RUVB2	RuvB-like helicase 2, putative	PVP01_1416200		conserved Plasmodium protein, unknown function	PVP01_0829300		conserved Plasmodium protein, unknown function	PVP01_0805400		peptidase, putative
PVP01_1025100		conserved Plasmodium protein, unknown function	PVP01_0928900		prefoldin subunit 5, putative	PVP01_0809400	ZNF2	zinc finger protein, putative	PVP01_1229600	LSM6	U6 snRNA-associated Sm-like protein LSm6, putative				PVP01_1252400		ribosomal protein S11, putative	PVP01_1301200		conserved Plasmodium protein, unknown function	PVP01_1319400		conserved Plasmodium protein, unknown function	PVP01_0831600	PRPF19	pre-mRNA-processing factor 19, putative	PVP01_1400700		Plasmodium exported protein, unknown function	PVP01_0907800		U6 snRNA-associated Sm-like protein LSm4, putative	PVP01_1417100		ADP-ribosylation factor, putative	PVP01_0832100		zinc finger protein, putative	PVP01_0805900	ALBA3	DNA/RNA-binding protein Alba 3, putative
PVP01_1025500	RCC1	guanidine nucleotide exchange factor, putative	PVP01_0931400		methyltransferase, putative	PVP01_0812500	HGPRT	hypoxanthine-guanine phosphoribosyltransferase, putative	PVP01_1246400	UCHL3	ubiquitin carboxyl-terminal hydrolase isozyme L3, putative				PVP01_1252500	ISU	iron sulfur cluster assembly protein, putative	PVP01_1304700		tetratricopeptide repeat protein, putative	PVP01_1319500		ADP-dependent DNA helicase RecQ, putative	PVP01_0832000	CCT7	T-complex protein 1 subunit eta, putative	PVP01_1400900		Plasmodium exported protein, unknown function	PVP01_0908500	PES	pescadillo homolog, putative	PVP01_1420600		protein phosphatase PP2A regulatory subunit A, putative	PVP01_0832500		conserved Plasmodium protein, unknown function	PVP01_0807600	EIF3D	eukaryotic translation initiation factor 3 subunit D, putative
PVP01_1027100	ROM4	rhomboid protease ROM4, putative	PVP01_0933200		conserved Plasmodium protein, unknown function	PVP01_0813200	UTP13	U3 small nucleolar RNA-associated protein 13, putative	PVP01_1250700		conserved Plasmodium protein, unknown function				PVP01_1258200		Appr-1-p processing domain protein	PVP01_1306900		conserved Plasmodium protein, unknown function	PVP01_1319700		ribosomal protein L15, putative	PVP01_0833200		40S ribosomal protein S23, putative	PVP01_1402500		conserved Plasmodium protein, unknown function	PVP01_0912200		conserved Plasmodium protein, unknown function	PVP01_1437800	FRM2	formin 2, putative	PVP01_0836700		spindle pole body protein, putative	PVP01_0810300		DNA2/NAM7 helicase, putative
PVP01_1029400	BCKDHB	2-oxoisovalerate dehydrogenase subunit beta, mitochondrial, putative	PVP01_0938200		conserved Plasmodium protein, unknown function	PVP01_0816000	ENO	enolase, putative	PVP01_1256200		conserved Plasmodium protein, unknown function				PVP01_1261300		conserved Plasmodium protein, unknown function	PVP01_1310500	MCM8	DNA helicase MCM8, putative	PVP01_1320500		conserved Plasmodium protein, unknown function	PVP01_0837100		conserved Plasmodium protein, unknown function	PVP01_1407000		conserved Plasmodium protein, unknown function	PVP01_0925600	RPL35	60S ribosomal protein L35, putative	PVP01_1446900		conserved Plasmodium protein, unknown function	PVP01_0905800	H4	histone H4, putative	PVP01_0812700	GMPS	GMP synthase [glutamine-hydrolyzing], putative
PVP01_1031400	MSP3.5	merozoite surface protein 3	PVP01_1014400	CCR4	carbon catabolite repressor protein 4, putative	PVP01_0834000	AHA1	activator of Hsp90 ATPase, putative	PVP01_1256800		conserved Plasmodium protein, unknown function				PVP01_1262700	LPAAT	1-acyl-sn-glycerol-3-phosphate acyltransferase, putative	PVP01_1318000		conserved Plasmodium protein, unknown function	PVP01_1321100	MFS5	major facilitator superfamily domain-containing protein, putative	PVP01_0903900		60S acidic ribosomal protein P1, putative	PVP01_1410000		conserved Plasmodium protein, unknown function	PVP01_0926200	SNRPD1	small nuclear ribonucleoprotein Sm D1, putative	PVP01_1450700		CG2-related protein, putative	PVP01_0916000		vivapain-2	PVP01_0815700	HSP60	heat shock protein 60, putative
PVP01_1031500	MSP3.3	merozoite surface protein 3	PVP01_1015300	WDR26	WD repeat-containing protein 26, putative	PVP01_0838100		Plasmodium exported protein, unknown function	PVP01_1263700	LSM5	U6 snRNA-associated Sm-like protein LSm5, putative				PVP01_1263100	HSP90	heat shock protein 90, putative	PVP01_1318500	COX2	cytochrome c oxidase subunit 2, putative	PVP01_1321200	WBP11	WW domain-binding protein 11, putative	PVP01_0907300		conserved Plasmodium protein, unknown function	PVP01_1470700		hypothetical protein	PVP01_0926900	RPS18	40S ribosomal protein S18, putative	PVP01_1453000		conserved Plasmodium protein, unknown function	PVP01_0924400	SMC5	structural maintenance of chromosomes protein 5, putative	PVP01_0817800		D123 (regulator of eIF2), putative
PVP01_1107900	P92	6-cysteine protein	PVP01_1021400		conserved Plasmodium protein, unknown function	PVP01_0838200		Plasmodium exported protein (PHIST), unknown function	PVP01_1267300		leucine carboxyl methyltransferase, putative				PVP01_1309800		conserved Plasmodium protein, unknown function	PVP01_1319200		aspartyl protease, putative	PVP01_1322400	QCR6	cytochrome b-c1 complex subunit 6, putative	PVP01_0910200	ENP1	essential nuclear protein 1, putative	PVP01_1471600		Plasmodium exported protein, unknown function	PVP01_0928000		tRNA (guanine-N(7)-)-methyltransferase, putative	PVP01_1453200		conserved Plasmodium protein, unknown function	PVP01_0925700		conserved Plasmodium protein, unknown function	PVP01_0818200	CYP19A	peptidyl-prolyl cis-trans isomerase, putative
PVP01_1112200		conserved Plasmodium protein, unknown function	PVP01_1024100		conserved Plasmodium protein, unknown function	PVP01_0838300		Plasmodium exported protein, unknown function	PVP01_1271200		Plasmodium exported protein, unknown function				PVP01_1311700	TRAPPC5	trafficking protein particle complex subunit 5, putative	PVP01_1323000		dynein intermediate chain, putative	PVP01_1427500	SNRPC	U1 small nuclear ribonucleoprotein C, putative	PVP01_0911200		RNA-binding protein, putative				PVP01_0935000		conserved Plasmodium protein, unknown function	PVP01_1457300	ApiAP2	AP2 domain transcription factor, putative	PVP01_0928800		conserved Plasmodium protein, unknown function	PVP01_0819200		conserved Plasmodium protein, unknown function
PVP01_1128400		conserved Plasmodium protein, unknown function	PVP01_1028500	MSH6	DNA mismatch repair protein MSH6, putative	PVP01_0908300		prefoldin, putative	PVP01_1272200		PIR protein				PVP01_1321900		conserved Plasmodium protein, unknown function	PVP01_1326100		14-3-3 protein, putative	PVP01_1439300	SET10	histone-lysine N-methyltransferase, H3 lysine-4 specific, putative	PVP01_0918300	RAN	GTP-binding nuclear protein RAN/TC4, putative				PVP01_0940600		conserved protein, unknown function	PVP01_1465800		conserved Plasmodium protein, unknown function	PVP01_0929500	GPI8	GPI-anchor transamidase, putative	PVP01_0819600		conserved Plasmodium protein, unknown function
PVP01_1131700	H2A	histone H2A, putative	PVP01_1126600	AP2Tel	AP2 domain transcription factor AP2Tel, putative	PVP01_0917300	DPAP1	dipeptidyl aminopeptidase 1, putative	PVP01_1307000		conserved Plasmodium protein, unknown function				PVP01_1337400		conserved Plasmodium protein, unknown function	PVP01_1332700	MCA3	metacaspase-like protein	PVP01_1445700	SOC2	protein SOC2, putative	PVP01_0918800		heat shock protein 90, putative				PVP01_0943100	CPO	coproporphyrinogen-III oxidase, putative				PVP01_0936900		conserved Plasmodium protein, unknown function	PVP01_0820500	ABCI3	ABC transporter I family member 1, putative
PVP01_1135300	ApiAP2	AP2 domain transcription factor, putative	PVP01_1128500		conserved Plasmodium protein, unknown function	PVP01_0922800		cupin-like protein, putative	PVP01_1314700		mitochondrial acidic protein MAM33, putative				PVP01_1338900	EMC2	ER membrane protein complex subunit 2, putative	PVP01_1336800	MCMBP	mini-chromosome maintenance complex-binding protein, putative	PVP01_1447000		WD repeat-containing protein, putative	PVP01_0919900	U2AF1	splicing factor U2AF small subunit, putative				PVP01_0943200		60S ribosomal protein L28, putative				PVP01_1011500		conserved Plasmodium protein, unknown function	PVP01_0821000		endonuclease/exonuclease/phosphatase family protein, putative
PVP01_1135500		conserved Plasmodium protein, unknown function	PVP01_1131600	H3.3	histone H3 variant, putative	PVP01_0935500	RPA2	DNA-directed RNA polymerase I subunit RPA2, putative	PVP01_1315400		queuine tRNA-ribosyltransferase, putative				PVP01_1340100		tRNA-dihydrouridine synthase, putative	PVP01_1338500	RAP1	rhoptry-associated protein 1	PVP01_1450500		cytochrome b5, putative	PVP01_0929800	PV1	parasitophorous vacuolar protein 1, putative				PVP01_0943500		conserved Plasmodium protein, unknown function				PVP01_1016000		zinc finger protein, putative	PVP01_0822000		stomatin-like protein
PVP01_1136900	LRR6	leucine-rich repeat protein	PVP01_1132900	NDC80	kinetochore protein NDC80, putative	PVP01_0936700		conserved Plasmodium protein, unknown function	PVP01_1315800		conserved Plasmodium protein, unknown function				PVP01_1342700	RBM8A	RNA-binding protein 8A, putative	PVP01_1415100	TERT	telomerase reverse transcriptase, putative	PVP01_1450600		conserved protein, unknown function	PVP01_0930800		60S ribosomal protein P0, putative				PVP01_0944000	RPC40	DNA-directed RNA polymerases I and III subunit RPAC1, putative				PVP01_1016100	AP2-Q	AP2 domain transcription factor AP2-Q, putative	PVP01_0822300		26S proteasome non-ATPase regulatory subunit 9, putative
PVP01_1137300		conserved Plasmodium protein, unknown function	PVP01_1133300		conserved Plasmodium protein, unknown function	PVP01_0943400		methyltransferase, putative	PVP01_1321700	MIT3	CorA-like Mg2+ transporter protein, putative				PVP01_1344900	CPPED1	serine/threonine protein phosphatase CPPED1, putative	PVP01_1448000	MyoJ	myosin J, putative	PVP01_1452400		DNA polymerase epsilon subunit B, putative	PVP01_0930900		small nucleolar RNA snoR13				PVP01_1010100		transporter, putative				PVP01_1016200	DCX	apicortin, putative	PVP01_0823300		40S ribosomal protein S15A, putative
PVP01_1139200	DHHC2	palmitoyltransferase DHHC2, putative	PVP01_1139100		conserved Plasmodium protein, unknown function	PVP01_0948700	TRAG15	tryptophan-rich protein	PVP01_1332400	GDH1	NADP-specific glutamate dehydrogenase, putative				PVP01_1410500	GAR1	H/ACA ribonucleoprotein complex subunit 1, putative	PVP01_MIT01200		unspecified product	PVP01_1453300	VP2	vacuolar-type H+ pumping pyrophosphatase, putative	PVP01_0934400		conserved Plasmodium protein, unknown function				PVP01_1010700		conserved Plasmodium protein, unknown function				PVP01_1019800	UvrD	ATP-dependent DNA helicase UvrD, putative	PVP01_0832400		conserved Plasmodium protein, unknown function
PVP01_1143100	RAD50	DNA repair protein RAD50, putative	PVP01_1139600		conserved Plasmodium protein, unknown function	PVP01_0949000		tryptophan-rich protein	PVP01_1341600	NOP1	rRNA 2'-O-methyltransferase fibrillarin, putative				PVP01_1418600		conserved Plasmodium protein, unknown function				PVP01_1458300		conserved Plasmodium protein, unknown function	PVP01_0934500		FHA domain-containing protein, putative				PVP01_1011600		18S rRNA (guanine-N(7))-methyltransferase, putative				PVP01_1020200	PSOP12	secreted ookinete protein, putative	PVP01_0833100	RPS12	40S ribosomal protein S12, putative
PVP01_1144800	SIP2	AP2 domain transcription factor, putative	PVP01_1143700		conserved Plasmodium protein, unknown function	PVP01_0949100		Plasmodium exported protein, unknown function	PVP01_1347000	CK	choline kinase, putative				PVP01_1426200		conserved Plasmodium protein, unknown function				PVP01_1460200		zinc finger protein, putative	PVP01_0936800		3-oxo-5-alpha-steroid 4-dehydrogenase, putative				PVP01_1012200	DDX1	ATP-dependent RNA helicase DDX1, putative				PVP01_1022600		conserved Plasmodium protein, unknown function	PVP01_0835800	RPL44	60S ribosomal protein L44, putative
PVP01_1214100	RAB11b	ras-related protein Rab-11B, putative	PVP01_1145300		conserved Plasmodium protein, unknown function	PVP01_0949400		PIR protein	PVP01_1400500		Plasmodium exported protein (PHIST), unknown function, pseudogene				PVP01_1431300		tetratricopeptide repeat protein, putative							PVP01_0937300	SRP72	signal recognition particle subunit SRP72, putative				PVP01_1013300		bis(5'-nucleosyl)-tetraphosphatase [asymmetrical], putative				PVP01_1027500		conserved Plasmodium protein, unknown function	PVP01_0837200	NSF	N-ethylmaleimide-sensitive fusion protein, putative
PVP01_1219400	MSP-7K	MSP7-like protein	PVP01_1146900		conserved Plasmodium protein, unknown function	PVP01_0949600		PIR protein	PVP01_1405800	RPB11	DNA-directed RNA polymerase II subunit RPB11, putative				PVP01_1434900		conserved Plasmodium protein, unknown function							PVP01_0943300		60S ribosomal protein L35ae, putative				PVP01_1013700		conserved Plasmodium protein, unknown function				PVP01_1029200		conserved Plasmodium protein, unknown function	PVP01_0901800		hypothetical protein
PVP01_1219600	MSP-7I	MSP7-like protein	PVP01_1208400		conserved Plasmodium protein, unknown function	PVP01_1002400		conserved Plasmodium protein, unknown function	PVP01_1408200	DBP6	ATP-dependent RNA helicase DBP6, putative				PVP01_1442000	YHM2	citrate/oxoglutarate carrier protein, putative							PVP01_0945000	RPL41	60S ribosomal protein L41, putative				PVP01_1014500	RPS24	40S ribosomal protein S24, putative				PVP01_1031000	MSP3.10	merozoite surface protein 3	PVP01_0906200	RPS4	40S ribosomal protein S4, putative
PVP01_1219700	MSP-7H	MSP7-like protein	PVP01_1222300		nucleotidyltransferase, putative	PVP01_1005000		nucleolar preribosomal GTPase, putative	PVP01_1411400		conserved Plasmodium protein, unknown function				PVP01_1449700		mitosis protein dim1, putative							PVP01_0946700	RSA4	ribosome assembly protein 4, putative				PVP01_1021700	MAT1	CDK-activating kinase assembly factor MAT1, putative				PVP01_1112100		ADP-ribosylation factor, putative	PVP01_0906400	PTEX88	translocon component PTEX88, putative
PVP01_1220200	MSP-7C	MSP7-like protein	PVP01_1224400		conserved Plasmodium protein, unknown function	PVP01_1007700		conserved Plasmodium protein, unknown function	PVP01_1414100	MTFMT	methionyl-tRNA formyltransferase, putative				PVP01_1457100		HD superfamily phosphohydrolase protein, putative							PVP01_1004400		cell cycle regulator protein, putative				PVP01_1033000	VPS11	vacuolar protein sorting-associated protein 11, putative				PVP01_1114500		conserved Plasmodium protein, unknown function	PVP01_0906500	RTCB	tRNA-splicing ligase RtcB, putative
PVP01_1228200		conserved Plasmodium protein, unknown function	PVP01_1227800		conserved Plasmodium protein, unknown function	PVP01_1007800		RAP protein, putative	PVP01_1422700		mitochondrial ribosomal protein S5 precursor, putative				PVP01_1457200		50S ribosomal protein L23, putative							PVP01_1006300	HIP	Hsc70-interacting protein, putative				PVP01_1104300	AlaRS	alanine--tRNA ligase, putative				PVP01_1115500		phosphatase 2A regulatory subunit-related protein, putative	PVP01_0909200	CK2alpha	casein kinase 2, alpha subunit, putative
PVP01_1228600		conserved Plasmodium protein, unknown function	PVP01_1230000		conserved Plasmodium protein, unknown function	PVP01_1008300		WD repeat-containing protein, putative	PVP01_1426400		40S ribosomal protein S16, putative				PVP01_1458200	PFS2	polyadenylation factor subunit 2, putative							PVP01_1013900	RPS9	40S ribosomal protein S9, putative				PVP01_1106000		conserved Plasmodium protein, unknown function				PVP01_1121400		HECT-domain (ubiquitin-transferase), putative	PVP01_0911000	PRPF6	pre-mRNA-processing factor 6, putative
PVP01_1230900	GAPM1	glideosome associated protein with multiple membrane spans 1, putative	PVP01_1231900		conserved Plasmodium protein, unknown function	PVP01_1009900		karyopherin beta, putative	PVP01_1427000		conserved Plasmodium protein, unknown function				PVP01_1460000	TIM13	mitochondrial import inner membrane translocase subunit TIM13, putative							PVP01_1014100		EELM2 domain-containing protein, putative				PVP01_1107500	RRP45	exosome complex component RRP45, putative				PVP01_1123100		Sec14 domain containing protein	PVP01_0916800	PDX2	pyridoxine biosynthesis protein PDX2, putative
PVP01_1232000		conserved Plasmodium protein, unknown function	PVP01_1233600		DnaJ protein, putative	PVP01_1010900	MDR1	multidrug resistance protein 1, putative	PVP01_1429500	PPPK-DHPS	hydroxymethyldihydropterin pyrophosphokinase-dihydropteroate synthase, putative													PVP01_1017800	RPS11	40S ribosomal protein S11, putative				PVP01_1109000		conserved Plasmodium protein, unknown function				PVP01_1129800		conserved Plasmodium protein, unknown function	PVP01_0917400	HSP101	heat shock protein 101, putative
PVP01_1255000	RON2	rhoptry neck protein 2	PVP01_1235400		diacylglycerol kinase, putative	PVP01_1033700		Plasmodium exported protein, unknown function	PVP01_1435900	SPO11	meiotic recombination protein SPO11, putative													PVP01_1022200	INO1	inositol-3-phosphate synthase, putative				PVP01_1113100	RPS15	40S ribosomal protein S15, putative				PVP01_1130200		conserved Plasmodium protein, unknown function	PVP01_0918100		tyrosine--tRNA ligase, putative
PVP01_1260300		conserved Plasmodium protein, unknown function	PVP01_1238900		rab GTPase activator, putative	PVP01_1033900	TRAG18	tryptophan-rich protein	PVP01_1444200		conserved Plasmodium protein, unknown function													PVP01_1026900	RPL4	60S ribosomal protein L4, putative				PVP01_1113400		zinc finger protein, putative				PVP01_1133900		conserved Plasmodium protein, unknown function	PVP01_0919100	NOP56	nucleolar protein 56, putative
PVP01_1323900		DEAD/DEAH box helicase, putative	PVP01_1239400	RPL22	50S ribosomal protein L22, apicoplast, putative	PVP01_1101300		Plasmodium exported protein, unknown function	PVP01_1444300	HAD3	haloacid dehalogenase-like hydrolase, putative													PVP01_1029600		ATP-dependent helicase, putative				PVP01_1114800		elongation factor 1-alpha, putative				PVP01_1136400	P12	6-cysteine protein	PVP01_0926000	mtRNAP	DNA-directed RNA polymerase, putative
PVP01_1334400	ABCk2	atypical protein kinase, ABC-1 family, putative	PVP01_1239900		conserved Plasmodium protein, unknown function	PVP01_1101700		conserved Plasmodium protein, unknown function	PVP01_1456200		calcyclin binding protein, putative													PVP01_1030000	ATPase3	cation transporting P-ATPase, putative				PVP01_1116600	SET6	histone-lysine N-methyltransferase, putative				PVP01_1140300		conserved Plasmodium protein, unknown function	PVP01_0927000		DnaJ protein, putative
PVP01_1345100	TRAM	translocation associated membrane protein, putative	PVP01_1262500		serine/threonine protein kinase, putative	PVP01_1105200		phosphatidylserine synthase, putative	PVP01_1459200		conserved Plasmodium protein, unknown function													PVP01_1030200	RPL31	60S ribosomal protein L31, putative				PVP01_1118800		bifunctional methylenetetrahydrofolate dehydrogenase/cyclohydrolase, putative				PVP01_1141300		conserved Plasmodium protein, unknown function	PVP01_0927700		protein phosphatase, putative
PVP01_1445100	PV2	parasitophorous vacuolar protein 2, putative	PVP01_1310800	LSD1	lysine-specific histone demethylase 1, putative	PVP01_1106500	GCVT	glycine cleavage system T protein, putative	PVP01_1461100		glucose inhibited division protein a homologue, putative													PVP01_1030600	SRSF12	serine/arginine-rich splicing factor 12, putative				PVP01_1119600		sec14-like cytosolic factor or phosphatidylinositol/phosphatidylcholine transfer protein, putative				PVP01_1141400	SAS6	spindle assembly abnormal protein 6, putative	PVP01_0933900		conserved Plasmodium protein, unknown function
PVP01_1446800	MSP9	merozoite surface protein 9	PVP01_1312500		N-acetyltransferase, putative	PVP01_1111100		RNA-binding protein, putative	PVP01_1462900		ankyrin-repeat protein, putative													PVP01_1034100		Plasmodium exported protein, unknown function				PVP01_1120800		conserved Plasmodium protein, unknown function				PVP01_1143200		conserved Plasmodium protein, unknown function	PVP01_0934800	HSP70-3	heat shock protein 70, putative
PVP01_1460800		ubiquitin-conjugating enzyme E2, putative	PVP01_1317300		conserved Plasmodium protein, unknown function	PVP01_1114000		pyrroline-5-carboxylate reductase, putative																PVP01_1034400		Plasmodium exported protein, unknown function				PVP01_1124100		conserved Plasmodium protein, unknown function				PVP01_1204300		conserved Plasmodium protein, unknown function	PVP01_0937200	TSN	tudor staphylococcal nuclease, putative
PVP01_1462200		kinesin-13, putative	PVP01_1317800		succinyl-CoA ligase [ADP-forming] subunit beta, putative	PVP01_1120100		RNA-binding protein, putative																PVP01_1109600		calpain, putative				PVP01_1128200		mRNA binding Pumilio-homology domain protein, putative				PVP01_1205500	TKL3	tyrosine kinase-like protein, putative	PVP01_0938300		CLPTM1 domain-containing protein, putative
PVP01_1463200	ACT1	actin, putative	PVP01_1320000		rRNA (adenosine-2'-O-)-methyltransferase, putative	PVP01_1120400	NAPRT	nicotinate phosphoribosyltransferase, putative																PVP01_1112500	CELF1	CUGBP Elav-like family member 1, putative				PVP01_1130900	ROM10	rhomboid protease ROM10, putative				PVP01_1217000		conserved Plasmodium protein, unknown function	PVP01_0944100		translation initiation factor eIF-1A, putative
PVP01_1463300		conserved Plasmodium protein, unknown function	PVP01_1330100		signal recognition particle RNA	PVP01_1140100	OAT	ornithine aminotransferase, putative																PVP01_1114900		elongation factor 1-alpha, putative				PVP01_1137000	EIF3L	eukaryotic translation initiation factor 3 subunit L, putative				PVP01_1217200		conserved Plasmodium protein, unknown function	PVP01_0944500	CAP93	oocyst capsule protein Cap93, putative
			PVP01_1333300		conserved Plasmodium protein, unknown function	PVP01_1144000		conserved Plasmodium protein, unknown function																PVP01_1121700	ACS	acetyl-CoA synthetase, putative				PVP01_1137500	RPL39	60S ribosomal protein L39, putative				PVP01_1219300	MSP-7L	MSP7-like protein	PVP01_1003800	SYN6	SNARE protein, putative
			PVP01_1339500		conserved Plasmodium protein, unknown function	PVP01_1147100		conserved Plasmodium protein, unknown function																PVP01_1127700		nascent polypeptide-associated complex subunit alpha, putative				PVP01_1201000		PIR protein				PVP01_1223500	POLQ	DNA polymerase theta, putative	PVP01_1005100	CYP23	peptidyl-prolyl cis-trans isomerase, putative
			PVP01_1343100		RING zinc finger protein, putative	PVP01_1147400		Plasmodium exported protein, unknown function																PVP01_1134600		60S ribosomal protein L19, putative				PVP01_1202700	ABCB6	ABC transporter B family member 6, putative				PVP01_1228700		conserved Plasmodium protein, unknown function	PVP01_1005600	EIF3E	eukaryotic translation initiation factor 3 subunit E, putative
			PVP01_1440100		conserved Plasmodium protein, unknown function	PVP01_1147600		Plasmodium exported protein, unknown function																PVP01_1138600		peptidyl-tRNA hydrolase PTRHD1, putative				PVP01_1203000		conserved Plasmodium protein, unknown function				PVP01_1229200		conserved Plasmodium protein, unknown function	PVP01_1010800		mitochondrial-processing peptidase subunit alpha, putative
			PVP01_1444100		conserved Plasmodium protein, unknown function	PVP01_1201900		Plasmodium exported protein, unknown function																PVP01_1142300		conserved Plasmodium protein, unknown function				PVP01_1207100	ECT	ethanolamine-phosphate cytidylyltransferase, putative				PVP01_1231100	PMV	plasmepsin V	PVP01_1016300	EIF3B	eukaryotic translation initiation factor 3 subunit B, putative
			PVP01_1445400	K1	potassium channel K1, putative	PVP01_1209600	ROM6	rhomboid protease ROM6, putative																PVP01_1144100		RAP protein, putative				PVP01_1208500	ALBA2	DNA/RNA-binding protein Alba 2, putative				PVP01_1232100	DHHC5	palmitoyltransferase DHHC5, putative	PVP01_1018000	NIF2	NLI interacting factor-like phosphatase, putative
			PVP01_1445600		conserved Plasmodium protein, unknown function	PVP01_1226600		ribose-phosphate pyrophosphokinase, putative																PVP01_1146800		ATP-dependent RNA helicase, putative				PVP01_1210800		aminomethyltransferase, putative				PVP01_1233400		conserved Plasmodium protein, unknown function	PVP01_1032600	MSP8	merozoite surface protein 8, putative
			PVP01_1446300	LRR13	leucine-rich repeat protein	PVP01_1229500		phosphoribosylpyrophosphate synthetase																PVP01_1147300		conserved Plasmodium protein, unknown function				PVP01_1212000	PEPCK	phosphoenolpyruvate carboxykinase, putative				PVP01_1245400		phosphatidylinositol-4-phosphate 5-kinase, putative	PVP01_1033500		Plasmodium exported protein, unknown function
			PVP01_1447400		conserved Plasmodium protein, unknown function	PVP01_1240100	NIP7	60S ribosome subunit biogenesis protein NIP7, putative																PVP01_1201600		Plasmodium exported protein, unknown function				PVP01_1231200	RPL23	60S ribosomal protein L23, putative				PVP01_1256000		conserved Plasmodium protein, unknown function	PVP01_1033600	SBP1	skeleton-binding protein 1, putative
			PVP01_1448200		TBC domain-containing protein, putative	PVP01_1241400		conserved Plasmodium protein, unknown function																PVP01_1202400		conserved Plasmodium protein, unknown function				PVP01_1238100	eIF4A	eukaryotic initiation factor 4a, putative				PVP01_1256500		conserved Plasmodium protein, unknown function	PVP01_1034200		Plasmodium exported protein, unknown function
			PVP01_1448400		vacuolar transporter chaperone, putative	PVP01_1246800	FCP	FYVE and coiled-coil domain-containing protein, putative																PVP01_1204000		conserved Plasmodium protein, unknown function				PVP01_1240900		40S ribosomal protein S3, putative				PVP01_1305900		conserved Plasmodium protein, unknown function	PVP01_1101500		Plasmodium exported protein, unknown function
			PVP01_1452200		bromodomain protein, putative	PVP01_1248500	ADCL	aminodeoxychorismate lyase, putative																PVP01_1210100		conserved Plasmodium protein, unknown function				PVP01_1242200	UIS2	serine/threonine protein phosphatase UIS2, putative				PVP01_1308200		conserved Plasmodium protein, unknown function	PVP01_1105700		conserved Plasmodium protein, unknown function
			PVP01_1453700	SHMT	serine hydroxymethyltransferase	PVP01_1251800	PTP1	protein tyrosine phosphatase, putative																PVP01_1211900	ApiAP2	AP2 domain transcription factor, putative				PVP01_1243100	CYC1	cyclin 1, putative				PVP01_1309200		conserved Plasmodium protein, unknown function	PVP01_1106100		ubiquitin-60S ribosomal protein L40, putative
			PVP01_1459000		tetratricopeptide repeat protein, putative	PVP01_1252600	APP	aminopeptidase P, putative																PVP01_1213600		60S ribosomal protein L18a, putative				PVP01_1246100	RPL27	60S ribosomal protein L27, putative				PVP01_1312900	PKG	cGMP-dependent protein kinase, putative	PVP01_1106300		SNARE associated Golgi protein, putative
						PVP01_1256400		S-adenosylmethionine-dependent methyltransferase, putative																PVP01_1217500	DXS	1-deoxy-D-xylulose 5-phosphate synthase, putative				PVP01_1250600		conserved Plasmodium protein, unknown function				PVP01_1315700		conserved Plasmodium protein, unknown function	PVP01_1107700	PRP16	pre-mRNA-splicing factor ATP-dependent RNA helicase PRP16, putative
						PVP01_1260800	LAP	M17 leucyl aminopeptidase, putative																PVP01_1217900	NUDC	nuclear movement protein, putative				PVP01_1254000		conserved Plasmodium protein, unknown function				PVP01_1320100		CPW-WPC family protein	PVP01_1111000	PRMT5	protein arginine N-methyltransferase 5, putative
						PVP01_1263500	PARN	poly(A)-specific ribonuclease PARN, putative																PVP01_1220800		conserved Plasmodium protein, unknown function				PVP01_1263800		conserved Plasmodium protein, unknown function				PVP01_1320900		protein kinase, putative	PVP01_1111800		RNA-binding protein, putative
						PVP01_1264500		geranylgeranyl transferase type-2 subunit alpha, putative																PVP01_1222800		60S ribosomal protein L23, putative				PVP01_1264700	tRIP	tRNA import protein tRIP, putative				PVP01_1331600	ATG4	cysteine protease ATG4, putative	PVP01_1112900		conserved Plasmodium protein, unknown function
						PVP01_1267100		triosephosphate isomerase, putative																PVP01_1222900		glutamine--tRNA ligase, putative				PVP01_1272500		PIR protein				PVP01_1404700		conserved Plasmodium protein, unknown function	PVP01_1114200	UTP21	U3 small nucleolar RNA-associated protein 21, putative
						PVP01_1268100	TPx1	thioredoxin peroxidase 1, putative																PVP01_1235700	EXP2	exported protein 2, putative				PVP01_1301300		ATP-dependent RNA helicase, putative				PVP01_1408900		tripartite motif protein, putative	PVP01_1117300	ADSS	adenylosuccinate synthetase, putative
						PVP01_1271300		40 kDa heat shock protein, putative																PVP01_1240000		conserved Plasmodium protein, unknown function				PVP01_1302100		conserved Plasmodium protein, unknown function				PVP01_1441300		cAMP-dependent protein kinase regulatory subunit, putative	PVP01_1121800		transportin, putative
						PVP01_1271400		Plasmodium exported protein, unknown function																PVP01_1240400	AP2-SP	AP2 domain transcription factor AP2-SP, putative				PVP01_1302700	MFS4	major facilitator superfamily domain-containing protein, putative				PVP01_1442700	ASF1	histone chaperone ASF1, putative	PVP01_1122000	DJ1	protein DJ-1, putative
						PVP01_1271500		lysophospholipase, putative																PVP01_1244900		valine--tRNA ligase, putative				PVP01_1309500		conserved Plasmodium protein, unknown function				PVP01_1445800		conserved Plasmodium protein, unknown function	PVP01_1122400		ankyrin-repeat protein, putative
						PVP01_1272400		PIR protein																PVP01_1249500		conserved Plasmodium protein, unknown function				PVP01_1314800	TIM17	mitochondrial import inner membrane translocase subunit TIM17, putative				PVP01_1445900		conserved Plasmodium protein, unknown function	PVP01_1122700		pyruvate kinase, putative
						PVP01_1304200	SEPSECS	O-phosphoseryl-tRNA(Sec) selenium transferase, putative																PVP01_1250100	VP1	V-type H(+)-translocating pyrophosphatase, putative				PVP01_1327500	RPC34	DNA-directed RNA polymerase III subunit RPC6, putative				PVP01_1446500	NEK1	NIMA related kinase 1, putative	PVP01_1123400		putative oxidoreductase, short-chain dehydrogenase family, putative
						PVP01_1307200		conserved Plasmodium protein, unknown function																PVP01_1253300	P23	co-chaperone p23, putative				PVP01_1337100		conserved Plasmodium protein, unknown function				PVP01_1452300		helicase, putative	PVP01_1123500		conserved Plasmodium protein, unknown function
						PVP01_1307700	TIM10	mitochondrial import inner membrane translocase subunit TIM10, putative																PVP01_1255900	eEF2	elongation factor 2, putative				PVP01_1338300	eIF2gamma	eukaryotic translation initiation factor 2 subunit gamma, putative				PVP01_1456600		conserved Plasmodium protein, unknown function	PVP01_1127600	SRP68	signal recognition particle subunit SRP68, putative
						PVP01_1313200	PTEX150	translocon component PTEX150, putative																PVP01_1257700	BRF1	transcription factor IIIb subunit, putative				PVP01_1340400		40S ribosomal protein S8e, putative				PVP01_1457900		conserved Plasmodium protein, unknown function	PVP01_1127800		conserved Plasmodium protein, unknown function
						PVP01_1321500	RRP41	exosome complex exonuclease RRP41, putative																PVP01_1258300		conserved Plasmodium protein, unknown function				PVP01_1343400	MutS	DNA mismatch repair protein, putative				PVP01_1460600	SNF7	vacuolar-sorting protein SNF7, putative	PVP01_1128300	PDX1	pyridoxine biosynthesis protein PDX1, putative
						PVP01_1323100	PRMT1	protein arginine N-methyltransferase 1, putative																PVP01_1261100	DDX5	ATP-dependent RNA helicase DDX5, putative				PVP01_1346700		conserved Plasmodium protein, unknown function				PVP01_1461000	DOC2	double C2-like domain-containing protein, putative	PVP01_1129000		cleavage stimulation factor subunit 1, putative
						PVP01_1331400	CBF5	H/ACA ribonucleoprotein complex subunit 4, putative																PVP01_1261400		RNA-binding protein, putative				PVP01_1408800		conserved Plasmodium protein, unknown function				PVP01_1465700		conserved Plasmodium protein, unknown function	PVP01_1134800	MFR1	major facilitator superfamily-related transporter, putative
						PVP01_1334100	SMB1	small nuclear ribonucleoprotein-associated protein B, putative																PVP01_1261800	MAK5	ATP-dependent RNA helicase MAK5, putative				PVP01_1414200		peptidyl-prolyl cis-trans isomerase, putative							PVP01_1142400		polypyrimidine tract-binding protein, putative
						PVP01_1400300		Plasmodium exported protein, unknown function																PVP01_1265800		60S ribosomal protein L1, putative				PVP01_1414900		conserved Plasmodium protein, unknown function							PVP01_1147200		Plasmodium exported protein, unknown function
						PVP01_1401600		Plasmodium exported protein, unknown function																PVP01_1269500		conserved Plasmodium protein, unknown function				PVP01_1418700	RPS19	40S ribosomal protein S19, putative							PVP01_1201700		hypothetical protein
						PVP01_1401900		lysophospholipase, putative																PVP01_1305300	EIF3C	eukaryotic translation initiation factor 3 subunit C, putative				PVP01_1426900		conserved Plasmodium protein, unknown function							PVP01_1202600	UTP15	U3 small nucleolar RNA-associated protein 15, putative
						PVP01_1402000		hypothetical protein																PVP01_1305700	RPC2	DNA-directed RNA polymerase III subunit RPC2, putative				PVP01_1443200		conserved Plasmodium protein, unknown function							PVP01_1205600		glutamate--tRNA ligase, putative
						PVP01_1402700		Plasmodium exported protein, unknown function																PVP01_1309900		conserved Plasmodium protein, unknown function				PVP01_1448700		WD repeat-containing protein, putative							PVP01_1207300	ALBA4	DNA/RNA-binding protein Alba 4, putative
						PVP01_1403800		conserved Plasmodium protein, unknown function																PVP01_1311100	ATP4	non-SERCA-type Ca2+ -transporting P-ATPase, putative				PVP01_1458700		mitochondrial carrier protein, putative							PVP01_1207600	NT1	nucleoside transporter 1
						PVP01_1409200	cpsSII	carbamoyl phosphate synthetase, putative																PVP01_1311600	HSP40	HSP40, subfamily A, putative				PVP01_1459300		queuine tRNA-ribosyltransferase, putative							PVP01_1213400		60S ribosomal protein L18-2, putative
						PVP01_1415000		conserved Plasmodium protein, unknown function																PVP01_1312100	PANK2	pantothenate kinase 2, putative				PVP01_1459800		40S ribosomal protein S17, putative							PVP01_1213900	PiT	sodium-dependent phosphate transporter, putative
						PVP01_1425200		importin beta, putative																PVP01_1313500	GPI	glucose-6-phosphate isomerase, putative				PVP01_1466100		conserved Plasmodium protein, unknown function							PVP01_1216500		60S ribosomal protein L6-2, putative
						PVP01_1425400	Sel3	selenoprotein, putative																PVP01_1314200		NAD(P)H-dependent glutamate synthase, putative				PVP01_1466200		conserved Plasmodium protein, unknown function							PVP01_1217400		exonuclease, putative
						PVP01_1428800	CARM1	histone-arginine methyltransferase CARM1, putative																PVP01_1315000		dynein-related AAA-type ATPase, putative													PVP01_1220900		conserved Plasmodium protein, unknown function
						PVP01_1429800	PPM7	protein phosphatase PPM7, putative																PVP01_1327700		40S ribosomal protein S25, putative													PVP01_1231000		conserved Plasmodium protein, unknown function
						PVP01_1432500	RPB8	DNA-directed RNA polymerases I, II, and III subunit RPABC3, putative																PVP01_1329700		thioredoxin-like protein, putative													PVP01_1236100		conserved Plasmodium protein, unknown function
						PVP01_1433200	EMC6	ER membrane protein complex subunit 6, putative																PVP01_1334500	PP1	serine/threonine protein phosphatase PP1, putative													PVP01_1241500		tRNA 3'-trailer sequence RNase, putative
						PVP01_1435000		glycerol-3-phosphate dehydrogenase [NAD(+)], putative																PVP01_1334600		60S ribosomal protein L10, putative													PVP01_1241900		ATP-dependent zinc metalloprotease FTSH, putative
						PVP01_1470000		Plasmodium exported protein, unknown function																PVP01_1336300		deoxyhypusine synthase, putative													PVP01_1243800		conserved Plasmodium protein, unknown function
						PVP01_1470100	TRAG24	tryptophan-rich protein																PVP01_1336600	NTF2	nuclear transport factor 2, putative													PVP01_1244000	GAPDH	glyceraldehyde-3-phosphate dehydrogenase, putative
						PVP01_1470200		Plasmodium exported protein, unknown function																PVP01_1338700		CTP synthase, putative													PVP01_1246900		biotin protein ligase, putative
						PVP01_1471500		Plasmodium exported protein, unknown function																PVP01_1343800		conserved Plasmodium protein, unknown function													PVP01_1249200		large ribosomal subunit nuclear export factor, putative
																								PVP01_1346200		ribosomal protein S27a, putative													PVP01_1249600		conserved Plasmodium protein, unknown function
																								PVP01_1402800		Plasmodium exported protein, unknown function													PVP01_1252300		6-phosphogluconate dehydrogenase, decarboxylating, putative
																								PVP01_1405000	LigI	DNA ligase I, putative													PVP01_1252800		conserved Plasmodium protein, unknown function
																								PVP01_1409600		conserved Plasmodium protein, unknown function													PVP01_1253100		conserved Plasmodium protein, unknown function
																								PVP01_1411800		conserved Plasmodium protein, unknown function													PVP01_1253200	GluPho	glucose-6-phosphate dehydrogenase-6-phosphogluconolactonase, putative
																								PVP01_1412800	M1AAP	M1-family alanyl aminopeptidase, putative													PVP01_1255800		conserved Plasmodium protein, unknown function
																								PVP01_1416300		zinc finger (CCCH type) protein, putative													PVP01_1258600	HRD3	ubiquitin-protein ligase, putative
																								PVP01_1416800		exportin-T, putative													PVP01_1259000	UTP12	U3 small nucleolar RNA-associated protein 12, putative
																								PVP01_1419700	SEC63	translocation protein SEC63, putative													PVP01_1262200		fructose 1,6-bisphosphate aldolase, putative
																								PVP01_1426100	ALBA1	DNA/RNA-binding protein Alba 1, putative													PVP01_1263600	WLP1	WD repeat-containing protein, putative
																								PVP01_1427700		RNA-binding protein, putative													PVP01_1267200		vesicle-associated membrane protein, putative
																								PVP01_1428200		conserved protein, unknown function													PVP01_1267900		DEAD/DEAH box helicase, putative
																								PVP01_1435700		DNA-binding chaperone, putative													PVP01_1271600		Plasmodium exported protein, unknown function
																								PVP01_1437200		triose or hexose phosphate/phosphate translocator, putative													PVP01_1302000		conserved Plasmodium protein, unknown function
																								PVP01_1437400	RRS	arginine--tRNA ligase, putative													PVP01_1306700		tRNA delta(2)-isopentenylpyrophosphate transferase, putative
																								PVP01_1440200		conserved Plasmodium protein, unknown function													PVP01_1311300	PPP1	peripheral plastid protein 1, putative
																								PVP01_1447300	MRP2	multidrug resistance-associated protein 2, putative													PVP01_1315200	HOP	Hsp70/Hsp90 organizing protein, putative
																								PVP01_1452900	SF3B3	splicing factor 3B subunit 3, putative													PVP01_1321000		proliferation-associated protein 2g4, putative
																								PVP01_1462600		conserved Plasmodium protein, unknown function													PVP01_1323300	RPL21	60S ribosomal protein L21, putative
																								PVP01_1464300		conserved Plasmodium protein, unknown function													PVP01_1325100		small nucleolar RNA snoR23
																								PVP01_1468800	aTrpRS	tryptophan--tRNA ligase, putative													PVP01_1334000		ATP-dependent protease, putative
																								PVP01_1469300		conserved Plasmodium protein, unknown function													PVP01_1344000		conserved Plasmodium protein, unknown function
																																							PVP01_1401300		Plasmodium exported protein, unknown function
																																							PVP01_1401700		Plasmodium exported protein, unknown function
																																							PVP01_1403000	GAP	gametocyte associated protein, putative
																																							PVP01_1403600		ATP-dependent RNA helicase DHR1, putative
																																							PVP01_1403700		40S ribosomal protein S7, putative
																																							PVP01_1405400		small heat shock protein, putative
																																							PVP01_1406200		conserved Plasmodium protein, unknown function
																																							PVP01_1407900	RRP40	exosome complex component RRP40, putative
																																							PVP01_1409300	RPS27	40S ribosomal protein S27, putative
																																							PVP01_1411300		zinc finger protein, putative
																																							PVP01_1416500	PIS	phosphatidylinositol synthase, putative
																																							PVP01_1420200	TRM1	tRNA (guanine(26)-N(2))-dimethyltransferase, putative
																																							PVP01_1421400	RAB11a	ras-related protein Rab-11A, putative
																																							PVP01_1423000		conserved Plasmodium protein, unknown function
																																							PVP01_1423400	DHHC4	palmitoyltransferase DHHC4, putative
																																							PVP01_1423600		transcription elongation factor s-II, putative
																																							PVP01_1424700		GTP-binding translation elongation factor tu family protein, putative
																																							PVP01_1426000		AAA family ATPase, putative
																																							PVP01_1429100	EMC1	ER membrane protein complex subunit 1, putative
																																							PVP01_1429700	DBP1	ATP-dependent RNA helicase DBP1, putative
																																							PVP01_1431600	EIF3A	eukaryotic translation initiation factor 3 subunit A, putative
																																							PVP01_1434100		10 kDa chaperonin, putative
																																							PVP01_1434800		serine--tRNA ligase, putative
																																							PVP01_1436700		PPPDE peptidase domain-containing protein, putative
																																							PVP01_1437300	DYN3	dynamin-like protein, putative
																																							PVP01_1438000	ATPase2	aminophospholipid-transporting P-ATPase, putative
																																							PVP01_1439800		conserved Plasmodium protein, unknown function
																																							PVP01_1450300	CPN60	60 kDa chaperonin, putative
																																							PVP01_1455100	UBA2	SUMO-activating enzyme subunit 2, putative
																																							PVP01_1455200		conserved Plasmodium protein, unknown function
																																							PVP01_1457700		hydroxyethylthiazole kinase, putative
																																							PVP01_1457800	FTSH1	ATP-dependent zinc metalloprotease FTSH 1, putative
																																							PVP01_1461300	TFB2	RNA polymerase II transcription factor B subunit 2, putative
																																							PVP01_1461900		cytoplasmic translation machinery associated protein, putative
																																							PVP01_1462300		conserved Plasmodium protein, unknown function
																																							PVP01_1469500		hypothetical protein
																																							PVP01_1469800	TRAG22	tryptophan-rich protein

## Sheet: Enrichment_3_4
Cluster_ 1
Cellular component
ID	Name	Bgd count	Result count	Result gene list	Pct of bgd	Fold enrichment	Odds ratio	P-value	Benjamini	Bonferroni
GO:0031225	anchored component of membrane	6	2	PVP01_0418300,PVP01_1107900,	33.3	17.95	27.49	0.00483285	0.219705	0.343132
GO:1990225	rhoptry neck	8	2	PVP01_0916600,PVP01_1255000,	25	13.46	18.31	0.00880922	0.219705	0.625454
GO:0030892	mitotic cohesin complex	1	1	PVP01_0931500,	100	53.86	inf	0.0185667	0.219705	1
GO:0008278	cohesin complex	1	1	PVP01_0931500,	100	53.86	inf	0.0185667	0.219705	1
GO:0034990	nuclear mitotic cohesin complex	1	1	PVP01_0931500,	100	53.86	inf	0.0185667	0.219705	1
GO:0000798	nuclear cohesin complex	1	1	PVP01_0931500,	100	53.86	inf	0.0185667	0.219705	1
GO:0044427	chromosomal part	33	3	PVP01_0931500,PVP01_1131700,PVP01_1136900,	9.1	4.9	5.56	0.022221	0.225384	1
GO:0005694	chromosome	40	3	PVP01_0931500,PVP01_1131700,PVP01_1136900,	7.5	4.04	4.5	0.036763	0.290274	1
GO:0000794	condensed nuclear chromosome	2	1	PVP01_0931500,	50	26.93	53.92	0.0367954	0.290274	1
Molecular function
ID	Name	Bgd count	Result count	Result gene list	Pct of bgd	Fold enrichment	Odds ratio	P-value	Benjamini	Bonferroni
GO:0043565	sequence-specific DNA binding	29	6	PVP01_0118100,PVP01_0931500,PVP01_0947200,PVP01_1017200,PVP01_1135300,PVP01_1144800,	20.7	11.14	15.53	1.03506e-05	0.001004	0.001004
GO:0003677	DNA binding	163	8	PVP01_0118100,PVP01_0320700,PVP01_0931500,PVP01_0947200,PVP01_1017200,PVP01_1131700,PVP01_1135300,PVP01_1144800,	4.9	2.64	3.06	0.00916999	0.174629	0.889489
GO:0001071	nucleic acid binding transcription factor activity	27	3	PVP01_0118100,PVP01_1017200,PVP01_1135300,	11.1	5.98	6.97	0.0128766	0.174629	1
GO:0003700	sequence-specific DNA binding transcription factor activity	27	3	PVP01_0118100,PVP01_1017200,PVP01_1135300,	11.1	5.98	6.97	0.0128766	0.174629	1
GO:0016409	palmitoyltransferase activity	11	2	PVP01_0916500,PVP01_1139200,	18.2	9.79	12.19	0.0166991	0.174629	1
GO:0004360	glutamine-fructose-6-phosphate transaminase (isomerizing) activity	1	1	PVP01_0610300,	100	53.86	inf	0.0185667	0.174629	1
GO:0018271	biotin-protein ligase activity	1	1	PVP01_0612000,	100	53.86	inf	0.0185667	0.174629	1
GO:0003680	AT DNA binding	1	1	PVP01_0931500,	100	53.86	inf	0.0185667	0.174629	1
GO:0070548	L-glutamine aminotransferase activity	1	1	PVP01_0610300,	100	53.86	inf	0.0185667	0.174629	1
GO:0004077	biotin-[acetyl-CoA-carboxylase] ligase activity	1	1	PVP01_0612000,	100	53.86	inf	0.0185667	0.174629	1
GO:0046982	protein heterodimerization activity	12	2	PVP01_0947200,PVP01_1131700,	16.7	8.98	10.97	0.0198033	0.174629	1
GO:0008234	cysteine-type peptidase activity	33	3	PVP01_0304100,PVP01_0416800,PVP01_0417000,	9.1	4.9	5.56	0.022221	0.17962	1
Biological process
ID	Name	Bgd count	Result count	Result gene list	Pct of bgd	Fold enrichment	Odds ratio	P-value	Benjamini	Bonferroni
GO:0018345	protein palmitoylation	10	2	PVP01_0916500,PVP01_1139200,	20	10.77	13.72	0.0138256	0.304112	1
GO:2001141	regulation of RNA biosynthetic process	55	4	PVP01_0118100,PVP01_0307000,PVP01_1017200,PVP01_1135300,	7.3	3.92	4.42	0.0178867	0.304112	1
GO:0006355	regulation of transcription, DNA-templated	55	4	PVP01_0118100,PVP01_0307000,PVP01_1017200,PVP01_1135300,	7.3	3.92	4.42	0.0178867	0.304112	1
GO:0051252	regulation of RNA metabolic process	57	4	PVP01_0118100,PVP01_0307000,PVP01_1017200,PVP01_1135300,	7	3.78	4.25	0.0201628	0.304112	1
GO:0043543	protein acylation	15	2	PVP01_0916500,PVP01_1139200,	13.3	7.18	8.43	0.0304097	0.304112	1
GO:2000112	regulation of cellular macromolecule biosynthetic process	66	4	PVP01_0118100,PVP01_0307000,PVP01_1017200,PVP01_1135300,	6.1	3.26	3.62	0.0325767	0.304112	1
GO:0010556	regulation of macromolecule biosynthetic process	66	4	PVP01_0118100,PVP01_0307000,PVP01_1017200,PVP01_1135300,	6.1	3.26	3.62	0.0325767	0.304112	1
GO:0009889	regulation of biosynthetic process	67	4	PVP01_0118100,PVP01_0307000,PVP01_1017200,PVP01_1135300,	6	3.22	3.56	0.0341812	0.304112	1
GO:0031326	regulation of cellular biosynthetic process	67	4	PVP01_0118100,PVP01_0307000,PVP01_1017200,PVP01_1135300,	6	3.22	3.56	0.0341812	0.304112	1
GO:0050794	regulation of cellular process	169	7	PVP01_0118100,PVP01_0307000,PVP01_0806900,PVP01_1017200,PVP01_1135300,PVP01_1214100,PVP01_1446800,	4.1	2.23	2.49	0.0342524	0.304112	1
GO:0010468	regulation of gene expression	68	4	PVP01_0118100,PVP01_0307000,PVP01_1017200,PVP01_1135300,	5.9	3.17	3.5	0.0358315	0.304112	1
GO:0000819	sister chromatid segregation	2	1	PVP01_0931500,	50	26.93	53.92	0.0367954	0.304112	1
GO:0042147	retrograde transport, endosome to Golgi	2	1	PVP01_1463300,	50	26.93	53.92	0.0367954	0.304112	1
GO:0000070	mitotic sister chromatid segregation	2	1	PVP01_0931500,	50	26.93	53.92	0.0367954	0.304112	1
GO:0044700	single organism signaling	42	3	PVP01_0806900,PVP01_1214100,PVP01_1446800,	7.1	3.85	4.26	0.0416317	0.304112	1
GO:0007165	signal transduction	42	3	PVP01_0806900,PVP01_1214100,PVP01_1446800,	7.1	3.85	4.26	0.0416317	0.304112	1
GO:0023052	signaling	42	3	PVP01_0806900,PVP01_1214100,PVP01_1446800,	7.1	3.85	4.26	0.0416317	0.304112	1
GO:0050789	regulation of biological process	178	7	PVP01_0118100,PVP01_0307000,PVP01_0806900,PVP01_1017200,PVP01_1135300,PVP01_1214100,PVP01_1446800,	3.9	2.12	2.35	0.043637	0.304112	1
GO:0007154	cell communication	43	3	PVP01_0806900,PVP01_1214100,PVP01_1446800,	7	3.76	4.15	0.0441827	0.304112	1
KEGG
ID	Name	Bgd count	Result count	Result gene list	Pct of bgd	Fold enrichment	Odds ratio	P-value	Benjamini	Bonferroni
ec00061__PK__KEGG	Fatty acid biosynthesis	25	3	PVP01_0612000,PVP01_0916500,PVP01_1139200,	12	6.29	7.87	0.0106592	0.171359	0.373073
ec00904__PK__KEGG	Diterpenoid biosynthesis	13	2	PVP01_0916500,PVP01_1139200,	15.4	8.06	10.11	0.0239419	0.171359	0.837968
ec00540__PK__KEGG	Lipopolysaccharide biosynthesis	13	2	PVP01_0916500,PVP01_1139200,	15.4	8.06	10.11	0.0239419	0.171359	0.837968
ec00642__PK__KEGG	Ethylbenzene degradation	14	2	PVP01_0916500,PVP01_1139200,	14.3	7.49	9.26	0.0276094	0.171359	0.966328
ec00626__PK__KEGG	Naphthalene degradation	15	2	PVP01_0916500,PVP01_1139200,	13.3	6.99	8.54	0.0314891	0.171359	1
ec00906__PK__KEGG	Carotenoid biosynthesis	16	2	PVP01_0916500,PVP01_1139200,	12.5	6.55	7.92	0.0355723	0.171359	1
ec00965__PK__KEGG	Betalain biosynthesis	16	2	PVP01_0916500,PVP01_1139200,	12.5	6.55	7.92	0.0355723	0.171359	1
ec00903__PK__KEGG	Limonene and pinene degradation	18	2	PVP01_0916500,PVP01_1139200,	11.1	5.82	6.92	0.0443158	0.171359	1
ec00960__PK__KEGG	Tropane, piperidine and pyridine alkaloid biosynthesis	18	2	PVP01_0916500,PVP01_1139200,	11.1	5.82	6.92	0.0443158	0.171359	1
ec00623__PK__KEGG	Toluene degradation	19	2	PVP01_0916500,PVP01_1139200,	10.5	5.52	6.51	0.0489597	0.171359	1
Cluster_ 13
Cellular component
ID	Name	Bgd count	Result count	Result gene list	Pct of bgd	Fold enrichment	Odds ratio	P-value	Benjamini	Bonferroni
GO:0044427	chromosomal part	33	5	PVP01_0105500,PVP01_0819300,PVP01_0823600,PVP01_0905800,PVP01_1016000,	15.2	7.16	8.96	0.000536676	0.0499109	0.0499109
GO:0005694	chromosome	40	5	PVP01_0105500,PVP01_0819300,PVP01_0823600,PVP01_0905800,PVP01_1016000,	12.5	5.91	7.15	0.00132879	0.0617885	0.123577
GO:0032993	protein-DNA complex	15	3	PVP01_0819300,PVP01_0823600,PVP01_0905800,	20	9.45	12.15	0.00341567	0.105886	0.317657
GO:0000785	chromatin	8	2	PVP01_0819300,PVP01_0905800,	25	11.81	15.94	0.0113577	0.164036	1
GO:0000786	nucleosome	8	2	PVP01_0819300,PVP01_0905800,	25	11.81	15.94	0.0113577	0.164036	1
GO:1990104	DNA bending complex	8	2	PVP01_0819300,PVP01_0905800,	25	11.81	15.94	0.0113577	0.164036	1
GO:0044815	DNA packaging complex	9	2	PVP01_0819300,PVP01_0905800,	22.2	10.5	13.66	0.0144056	0.164036	1
GO:0009986	cell surface	46	4	PVP01_0304300,PVP01_1020200,PVP01_1022600,PVP01_1031000,	8.7	4.11	4.66	0.0152064	0.164036	1
GO:0005952	cAMP-dependent protein kinase complex	1	1	PVP01_1441300,	100	47.25	inf	0.021166	0.164036	1
GO:1902911	protein kinase complex	1	1	PVP01_1441300,	100	47.25	inf	0.021166	0.164036	1
GO:1902554	serine/threonine protein kinase complex	1	1	PVP01_1441300,	100	47.25	inf	0.021166	0.164036	1
GO:0044599	AP-5 adaptor complex	1	1	PVP01_0928800,	100	47.25	inf	0.021166	0.164036	1
GO:0031262	Ndc80 complex	2	1	PVP01_0823600,	50	23.62	47.05	0.0418917	0.299687	1
Molecular function
ID	Name	Bgd count	Result count	Result gene list	Pct of bgd	Fold enrichment	Odds ratio	P-value	Benjamini	Bonferroni
GO:0016301	kinase activity	117	8	PVP01_0422000,PVP01_0827800,PVP01_1205500,PVP01_1309200,PVP01_1312900,PVP01_1320900,PVP01_1404700,PVP01_1446500,	6.8	3.23	3.79	0.00276437	0.130046	0.234971
GO:0016773	phosphotransferase activity, alcohol group as acceptor	108	7	PVP01_0422000,PVP01_0827800,PVP01_1205500,PVP01_1309200,PVP01_1312900,PVP01_1320900,PVP01_1446500,	6.5	3.06	3.51	0.00692338	0.130046	0.588487
GO:0004672	protein kinase activity	83	6	PVP01_0422000,PVP01_0827800,PVP01_1205500,PVP01_1312900,PVP01_1320900,PVP01_1446500,	7.2	3.42	3.91	0.00737374	0.130046	0.626768
GO:0005515	protein binding	491	18	PVP01_0209500,PVP01_0304300,PVP01_0416700,PVP01_0607100,PVP01_0610200,PVP01_0819300,PVP01_0836700,PVP01_0905800,PVP01_1031000,PVP01_1121400,PVP01_1129800,PVP01_1136400,PVP01_1205500,PVP01_1219300,PVP01_1232100,PVP01_1320900,PVP01_1442700,PVP01_1461000,	3.7	1.73	2.11	0.00986663	0.130046	0.838664
GO:0046983	protein dimerization activity	23	3	PVP01_0209500,PVP01_0819300,PVP01_0905800,	13	6.16	7.27	0.0117923	0.130046	1
GO:0004692	cGMP-dependent protein kinase activity	1	1	PVP01_1312900,	100	47.25	inf	0.021166	0.130046	1
GO:0008525	phosphatidylcholine transporter activity	1	1	PVP01_0210500,	100	47.25	inf	0.021166	0.130046	1
GO:0008526	phosphatidylinositol transporter activity	1	1	PVP01_0210500,	100	47.25	inf	0.021166	0.130046	1
GO:0003785	actin monomer binding	1	1	PVP01_0209500,	100	47.25	inf	0.021166	0.130046	1
GO:0004615	phosphomannomutase activity	1	1	PVP01_0602600,	100	47.25	inf	0.021166	0.130046	1
GO:0008603	cAMP-dependent protein kinase regulator activity	1	1	PVP01_1441300,	100	47.25	inf	0.021166	0.130046	1
GO:0008179	adenylate cyclase binding	1	1	PVP01_0209500,	100	47.25	inf	0.021166	0.130046	1
GO:0004690	cyclic nucleotide-dependent protein kinase activity	1	1	PVP01_1312900,	100	47.25	inf	0.021166	0.130046	1
GO:0016409	palmitoyltransferase activity	11	2	PVP01_0731200,PVP01_1232100,	18.2	8.59	10.61	0.0214194	0.130046	1
GO:0046982	protein heterodimerization activity	12	2	PVP01_0819300,PVP01_0905800,	16.7	7.87	9.55	0.0253577	0.143693	1
GO:0005548	phospholipid transporter activity	2	1	PVP01_0210500,	50	23.62	47.05	0.0418917	0.197269	1
GO:0016813	hydrolase activity, acting on carbon-nitrogen (but not peptide) bonds, in linear amidines	2	1	PVP01_0214800,	50	23.62	47.05	0.0418917	0.197269	1
GO:0004037	allantoicase activity	2	1	PVP01_0214800,	50	23.62	47.05	0.0418917	0.197269	1
GO:0016772	transferase activity, transferring phosphorus-containing groups	190	8	PVP01_0422000,PVP01_0827800,PVP01_1205500,PVP01_1309200,PVP01_1312900,PVP01_1320900,PVP01_1404700,PVP01_1446500,	4.2	1.99	2.2	0.0440954	0.197269	1
Biological process
ID	Name	Bgd count	Result count	Result gene list	Pct of bgd	Fold enrichment	Odds ratio	P-value	Benjamini	Bonferroni
GO:0031497	chromatin assembly	4	2	PVP01_0905800,PVP01_1442700,	50	23.62	47.89	0.00257037	0.114879	0.552629
GO:0006333	chromatin assembly or disassembly	4	2	PVP01_0905800,PVP01_1442700,	50	23.62	47.89	0.00257037	0.114879	0.552629
GO:0034728	nucleosome organization	4	2	PVP01_0905800,PVP01_1442700,	50	23.62	47.89	0.00257037	0.114879	0.552629
GO:0006334	nucleosome assembly	4	2	PVP01_0905800,PVP01_1442700,	50	23.62	47.89	0.00257037	0.114879	0.552629
GO:0043543	protein acylation	15	3	PVP01_0731200,PVP01_1232100,PVP01_1442700,	20	9.45	12.15	0.00341567	0.114879	0.734368
GO:0006323	DNA packaging	5	2	PVP01_0905800,PVP01_1442700,	40	18.9	31.92	0.00422574	0.114879	0.908534
GO:0006464	cellular protein modification process	183	10	PVP01_0422000,PVP01_0731200,PVP01_0827800,PVP01_1205500,PVP01_1232100,PVP01_1312900,PVP01_1320900,PVP01_1442700,PVP01_1446500,PVP01_1465700,	5.5	2.58	3.03	0.00427457	0.114879	0.919033
GO:0036211	protein modification process	183	10	PVP01_0422000,PVP01_0731200,PVP01_0827800,PVP01_1205500,PVP01_1232100,PVP01_1312900,PVP01_1320900,PVP01_1442700,PVP01_1446500,PVP01_1465700,	5.5	2.58	3.03	0.00427457	0.114879	0.919033
GO:0006468	protein phosphorylation	81	6	PVP01_0422000,PVP01_0827800,PVP01_1205500,PVP01_1312900,PVP01_1320900,PVP01_1446500,	7.4	3.5	4.02	0.00655029	0.13261	1
GO:0006497	protein lipidation	20	3	PVP01_0731200,PVP01_1232100,PVP01_1465700,	15	7.09	8.56	0.00793922	0.13261	1
GO:0042158	lipoprotein biosynthetic process	20	3	PVP01_0731200,PVP01_1232100,PVP01_1465700,	15	7.09	8.56	0.00793922	0.13261	1
GO:0042157	lipoprotein metabolic process	20	3	PVP01_0731200,PVP01_1232100,PVP01_1465700,	15	7.09	8.56	0.00793922	0.13261	1
GO:0071824	protein-DNA complex subunit organization	7	2	PVP01_0905800,PVP01_1442700,	28.6	13.5	19.13	0.00863509	0.13261	1
GO:0065004	protein-DNA complex assembly	7	2	PVP01_0905800,PVP01_1442700,	28.6	13.5	19.13	0.00863509	0.13261	1
GO:0016310	phosphorylation	88	6	PVP01_0422000,PVP01_0827800,PVP01_1205500,PVP01_1312900,PVP01_1320900,PVP01_1446500,	6.8	3.22	3.66	0.00975878	0.139876	1
GO:0006996	organelle organization	64	5	PVP01_0209500,PVP01_0823600,PVP01_0836700,PVP01_0905800,PVP01_1442700,	7.8	3.69	4.2	0.0104628	0.140594	1
GO:0043412	macromolecule modification	220	10	PVP01_0422000,PVP01_0731200,PVP01_0827800,PVP01_1205500,PVP01_1232100,PVP01_1312900,PVP01_1320900,PVP01_1442700,PVP01_1446500,PVP01_1465700,	4.5	2.15	2.46	0.0152509	0.191882	1
GO:0018345	protein palmitoylation	10	2	PVP01_0731200,PVP01_1232100,	20	9.45	11.95	0.0177641	0.191882	1
GO:0006013	mannose metabolic process	1	1	PVP01_0602600,	100	47.25	inf	0.021166	0.191882	1
GO:0032986	protein-DNA complex disassembly	1	1	PVP01_1442700,	100	47.25	inf	0.021166	0.191882	1
GO:0019307	mannose biosynthetic process	1	1	PVP01_0602600,	100	47.25	inf	0.021166	0.191882	1
GO:0031498	chromatin disassembly	1	1	PVP01_1442700,	100	47.25	inf	0.021166	0.191882	1
GO:0006337	nucleosome disassembly	1	1	PVP01_1442700,	100	47.25	inf	0.021166	0.191882	1
GO:0006325	chromatin organization	11	2	PVP01_0905800,PVP01_1442700,	18.2	8.59	10.61	0.0214194	0.191882	1
GO:1902589	single-organism organelle organization	31	3	PVP01_0823600,PVP01_0836700,PVP01_1442700,	9.7	4.57	5.17	0.026569	0.228494	1
GO:0007010	cytoskeleton organization	14	2	PVP01_0209500,PVP01_0836700,	14.3	6.75	7.95	0.0340312	0.237019	1
GO:0071103	DNA conformation change	14	2	PVP01_0905800,PVP01_1442700,	14.3	6.75	7.95	0.0340312	0.237019	1
GO:0051301	cell division	14	2	PVP01_0715400,PVP01_0823600,	14.3	6.75	7.95	0.0340312	0.237019	1
GO:0070271	protein complex biogenesis	35	3	PVP01_0836700,PVP01_0905800,PVP01_1442700,	8.6	4.05	4.52	0.0364605	0.237019	1
GO:0006461	protein complex assembly	35	3	PVP01_0836700,PVP01_0905800,PVP01_1442700,	8.6	4.05	4.52	0.0364605	0.237019	1
GO:0016573	histone acetylation	2	1	PVP01_1442700,	50	23.62	47.05	0.0418917	0.237019	1
GO:0009226	nucleotide-sugar biosynthetic process	2	1	PVP01_0602600,	50	23.62	47.05	0.0418917	0.237019	1
GO:0000256	allantoin catabolic process	2	1	PVP01_0214800,	50	23.62	47.05	0.0418917	0.237019	1
GO:0043605	cellular amide catabolic process	2	1	PVP01_0214800,	50	23.62	47.05	0.0418917	0.237019	1
GO:0015914	phospholipid transport	2	1	PVP01_0210500,	50	23.62	47.05	0.0418917	0.237019	1
GO:0000255	allantoin metabolic process	2	1	PVP01_0214800,	50	23.62	47.05	0.0418917	0.237019	1
GO:0015748	organophosphate ester transport	2	1	PVP01_0210500,	50	23.62	47.05	0.0418917	0.237019	1
GO:0009298	GDP-mannose biosynthetic process	2	1	PVP01_0602600,	50	23.62	47.05	0.0418917	0.237019	1
GO:0006796	phosphate-containing compound metabolic process	192	8	PVP01_0422000,PVP01_0602600,PVP01_0827800,PVP01_1205500,PVP01_1312900,PVP01_1320900,PVP01_1446500,PVP01_1465700,	4.2	1.97	2.18	0.0464675	0.252264	1
GO:0051276	chromosome organization	17	2	PVP01_0905800,PVP01_1442700,	11.8	5.56	6.35	0.0488482	0.252264	1
GO:0006793	phosphorus metabolic process	194	8	PVP01_0422000,PVP01_0602600,PVP01_0827800,PVP01_1205500,PVP01_1312900,PVP01_1320900,PVP01_1446500,PVP01_1465700,	4.1	1.95	2.15	0.0489234	0.252264	1
KEGG
ID	Name	Bgd count	Result count	Result gene list	Pct of bgd	Fold enrichment	Odds ratio	P-value	Benjamini	Bonferroni
ec00310__PK__KEGG	Lysine degradation	43	3	PVP01_0520200,PVP01_0731200,PVP01_1245400,	7	4.18	4.99	0.0322072	0.518749	0.966217
ec00960__PK__KEGG	Tropane, piperidine and pyridine alkaloid biosynthesis	18	2	PVP01_0520200,PVP01_0731200,	11.1	6.66	8.03	0.0345833	0.518749	1
Cluster_ 3
Cellular component
ID	Name	Bgd count	Result count	Result gene list	Pct of bgd	Fold enrichment	Odds ratio	P-value	Benjamini	Bonferroni
GO:0033644	host cell membrane	7	3	PVP01_0000170,PVP01_0102600,PVP01_0203200,	42.9	18.62	33.39	0.000381011	0.00977929	0.0293379
GO:0044218	other organism cell membrane	7	3	PVP01_0000170,PVP01_0102600,PVP01_0203200,	42.9	18.62	33.39	0.000381011	0.00977929	0.0293379
GO:0044279	other organism membrane	7	3	PVP01_0000170,PVP01_0102600,PVP01_0203200,	42.9	18.62	33.39	0.000381011	0.00977929	0.0293379
GO:0032010	phagolysosome	3	2	PVP01_1246800,PVP01_1252600,	66.7	28.96	87.67	0.0015418	0.010934	0.118718
GO:0030139	endocytic vesicle	3	2	PVP01_1246800,PVP01_1252600,	66.7	28.96	87.67	0.0015418	0.010934	0.118718
GO:0000323	lytic vacuole	3	2	PVP01_1246800,PVP01_1252600,	66.7	28.96	87.67	0.0015418	0.010934	0.118718
GO:0020020	food vacuole	3	2	PVP01_1246800,PVP01_1252600,	66.7	28.96	87.67	0.0015418	0.010934	0.118718
GO:0005764	lysosome	3	2	PVP01_1246800,PVP01_1252600,	66.7	28.96	87.67	0.0015418	0.010934	0.118718
GO:0045335	phagocytic vesicle	3	2	PVP01_1246800,PVP01_1252600,	66.7	28.96	87.67	0.0015418	0.010934	0.118718
GO:0005767	secondary lysosome	3	2	PVP01_1246800,PVP01_1252600,	66.7	28.96	87.67	0.0015418	0.010934	0.118718
GO:0033643	host cell part	43	5	PVP01_0000170,PVP01_0102600,PVP01_0119200,PVP01_0203200,PVP01_0624000,	11.6	5.05	5.99	0.002698	0.010934	0.207746
GO:0044216	other organism cell	43	5	PVP01_0000170,PVP01_0102600,PVP01_0119200,PVP01_0203200,PVP01_0624000,	11.6	5.05	5.99	0.002698	0.010934	0.207746
GO:0044215	other organism	43	5	PVP01_0000170,PVP01_0102600,PVP01_0119200,PVP01_0203200,PVP01_0624000,	11.6	5.05	5.99	0.002698	0.010934	0.207746
GO:0043245	extraorganismal space	43	5	PVP01_0000170,PVP01_0102600,PVP01_0119200,PVP01_0203200,PVP01_0624000,	11.6	5.05	5.99	0.002698	0.010934	0.207746
GO:0005576	extracellular region	43	5	PVP01_0000170,PVP01_0102600,PVP01_0119200,PVP01_0203200,PVP01_0624000,	11.6	5.05	5.99	0.002698	0.010934	0.207746
GO:0044421	extracellular region part	43	5	PVP01_0000170,PVP01_0102600,PVP01_0119200,PVP01_0203200,PVP01_0624000,	11.6	5.05	5.99	0.002698	0.010934	0.207746
GO:0044217	other organism part	43	5	PVP01_0000170,PVP01_0102600,PVP01_0119200,PVP01_0203200,PVP01_0624000,	11.6	5.05	5.99	0.002698	0.010934	0.207746
GO:0043657	host cell	43	5	PVP01_0000170,PVP01_0102600,PVP01_0119200,PVP01_0203200,PVP01_0624000,	11.6	5.05	5.99	0.002698	0.010934	0.207746
GO:0018995	host	43	5	PVP01_0000170,PVP01_0102600,PVP01_0119200,PVP01_0203200,PVP01_0624000,	11.6	5.05	5.99	0.002698	0.010934	0.207746
GO:0005773	vacuole	6	2	PVP01_1246800,PVP01_1252600,	33.3	14.48	21.89	0.00737138	0.0283798	0.567596
GO:0033646	host intracellular part	38	4	PVP01_0102600,PVP01_0119200,PVP01_0203200,PVP01_0624000,	10.5	4.57	5.27	0.0104678	0.0350445	0.806024
GO:0030430	host cell cytoplasm	38	4	PVP01_0102600,PVP01_0119200,PVP01_0203200,PVP01_0624000,	10.5	4.57	5.27	0.0104678	0.0350445	0.806024
GO:0043656	intracellular region of host	38	4	PVP01_0102600,PVP01_0119200,PVP01_0203200,PVP01_0624000,	10.5	4.57	5.27	0.0104678	0.0350445	0.806024
GO:0002189	ribose phosphate diphosphokinase complex	1	1	PVP01_1226600,	100	43.44	inf	0.0230227	0.0709098	1
GO:0000015	phosphopyruvate hydratase complex	1	1	PVP01_0816000,	100	43.44	inf	0.0230227	0.0709098	1
GO:0005968	Rab-protein geranylgeranyltransferase complex	2	1	PVP01_1264500,	50	21.72	43.11	0.0455236	0.13482	1
Molecular function
ID	Name	Bgd count	Result count	Result gene list	Pct of bgd	Fold enrichment	Odds ratio	P-value	Benjamini	Bonferroni
GO:0004749	ribose phosphate diphosphokinase activity	2	2	PVP01_1226600,PVP01_1229500,	100	43.44	inf	0.000521687	0.0668323	0.0803398
GO:0008168	methyltransferase activity	62	6	PVP01_0615800,PVP01_0809000,PVP01_1106500,PVP01_1256400,PVP01_1323100,PVP01_1428800,	9.7	4.2	4.93	0.00262063	0.0668323	0.403576
GO:0046789	host cell surface receptor binding	4	2	PVP01_0000140,PVP01_0503600,	50	21.72	43.82	0.00303783	0.0668323	0.467826
GO:0005102	receptor binding	4	2	PVP01_0000140,PVP01_0503600,	50	21.72	43.82	0.00303783	0.0668323	0.467826
GO:0042803	protein homodimerization activity	4	2	PVP01_1252600,PVP01_1435000,	50	21.72	43.82	0.00303783	0.0668323	0.467826
GO:0016778	diphosphotransferase activity	4	2	PVP01_1226600,PVP01_1229500,	50	21.72	43.82	0.00303783	0.0668323	0.467826
GO:0042802	identical protein binding	4	2	PVP01_1252600,PVP01_1435000,	50	21.72	43.82	0.00303783	0.0668323	0.467826
GO:0016741	transferase activity, transferring one-carbon groups	66	6	PVP01_0615800,PVP01_0809000,PVP01_1106500,PVP01_1256400,PVP01_1323100,PVP01_1428800,	9.1	3.95	4.59	0.00360545	0.0694049	0.555239
GO:0000287	magnesium ion binding	17	3	PVP01_0816000,PVP01_1226600,PVP01_1229500,	17.6	7.67	9.5	0.00627862	0.107434	0.966908
GO:0016763	transferase activity, transferring pentosyl groups	7	2	PVP01_0812500,PVP01_1120400,	28.6	12.41	17.51	0.0101675	0.130483	1
GO:0004177	aminopeptidase activity	7	2	PVP01_1252600,PVP01_1260800,	28.6	12.41	17.51	0.0101675	0.130483	1
GO:0008235	metalloexopeptidase activity	7	2	PVP01_1252600,PVP01_1260800,	28.6	12.41	17.51	0.0101675	0.130483	1
GO:0016740	transferase activity	359	15	PVP01_0615800,PVP01_0712600,PVP01_0809000,PVP01_0812500,PVP01_0935500,PVP01_1106500,PVP01_1120400,PVP01_1140100,PVP01_1226600,PVP01_1229500,PVP01_1256400,PVP01_1264500,PVP01_1304200,PVP01_1323100,PVP01_1428800,	4.2	1.81	2.12	0.0135846	0.147729	1
GO:0003824	catalytic activity	1059	33	PVP01_0203000,PVP01_0203200,PVP01_0608400,PVP01_0615800,PVP01_0712600,PVP01_0809000,PVP01_0812500,PVP01_0816000,PVP01_0917300,PVP01_0935500,PVP01_1010900,PVP01_1106500,PVP01_1114000,PVP01_1120400,PVP01_1140100,PVP01_1209600,PVP01_1226600,PVP01_1229500,PVP01_1248500,PVP01_1251800,PVP01_1252600,PVP01_1256400,PVP01_1260800,PVP01_1264500,PVP01_1267100,PVP01_1268100,PVP01_1304200,PVP01_1323100,PVP01_1…	3.1	1.35	1.78	0.017244	0.147729	1
GO:0004164	diphthine synthase activity	1	1	PVP01_0809000,	100	43.44	inf	0.0230227	0.147729	1
GO:0004634	phosphopyruvate hydratase activity	1	1	PVP01_0816000,	100	43.44	inf	0.0230227	0.147729	1
GO:0004516	nicotinate phosphoribosyltransferase activity	1	1	PVP01_1120400,	100	43.44	inf	0.0230227	0.147729	1
GO:0004735	pyrroline-5-carboxylate reductase activity	1	1	PVP01_1114000,	100	43.44	inf	0.0230227	0.147729	1
GO:0016888	endodeoxyribonuclease activity, producing 5'-phosphomonoesters	1	1	PVP01_0203200,	100	43.44	inf	0.0230227	0.147729	1
GO:0004422	hypoxanthine phosphoribosyltransferase activity	1	1	PVP01_0812500,	100	43.44	inf	0.0230227	0.147729	1
GO:0004587	ornithine-oxo-acid transaminase activity	1	1	PVP01_1140100,	100	43.44	inf	0.0230227	0.147729	1
GO:0004514	nicotinate-nucleotide diphosphorylase (carboxylating) activity	1	1	PVP01_1120400,	100	43.44	inf	0.0230227	0.147729	1
GO:0016785	transferase activity, transferring selenium-containing groups	1	1	PVP01_1304200,	100	43.44	inf	0.0230227	0.147729	1
GO:0004590	orotidine-5'-phosphate decarboxylase activity	1	1	PVP01_0608400,	100	43.44	inf	0.0230227	0.147729	1
GO:0046812	host cell surface binding	11	2	PVP01_0000140,PVP01_0503600,	18.2	7.9	9.71	0.025097	0.148651	1
GO:0008238	exopeptidase activity	11	2	PVP01_1252600,PVP01_1260800,	18.2	7.9	9.71	0.025097	0.148651	1
GO:0051082	unfolded protein binding	29	3	PVP01_0217000,PVP01_0908300,PVP01_1271300,	10.3	4.49	5.09	0.0277438	0.158243	1
GO:0004663	Rab geranylgeranyltransferase activity	2	1	PVP01_1264500,	50	21.72	43.11	0.0455236	0.200304	1
GO:0003725	double-stranded RNA binding	2	1	PVP01_1268100,	50	21.72	43.11	0.0455236	0.200304	1
GO:0004367	glycerol-3-phosphate dehydrogenase [NAD+] activity	2	1	PVP01_1435000,	50	21.72	43.11	0.0455236	0.200304	1
GO:0004661	protein geranylgeranyltransferase activity	2	1	PVP01_1264500,	50	21.72	43.11	0.0455236	0.200304	1
GO:0032266	phosphatidylinositol-3-phosphate binding	2	1	PVP01_1246800,	50	21.72	43.11	0.0455236	0.200304	1
GO:1901981	phosphatidylinositol phosphate binding	2	1	PVP01_1246800,	50	21.72	43.11	0.0455236	0.200304	1
GO:0004520	endodeoxyribonuclease activity	2	1	PVP01_0203200,	50	21.72	43.11	0.0455236	0.200304	1
GO:0004807	triose-phosphate isomerase activity	2	1	PVP01_1267100,	50	21.72	43.11	0.0455236	0.200304	1
Biological process
ID	Name	Bgd count	Result count	Result gene list	Pct of bgd	Fold enrichment	Odds ratio	P-value	Benjamini	Bonferroni
GO:0034654	nucleobase-containing compound biosynthetic process	101	9	PVP01_0608400,PVP01_0622100,PVP01_0812500,PVP01_0935500,PVP01_1120400,PVP01_1226600,PVP01_1229500,PVP01_1304200,PVP01_1432500,	8.9	3.87	4.69	0.000397701	0.0479777	0.106186
GO:0018130	heterocycle biosynthetic process	127	10	PVP01_0608400,PVP01_0622100,PVP01_0812500,PVP01_0935500,PVP01_1114000,PVP01_1120400,PVP01_1226600,PVP01_1229500,PVP01_1304200,PVP01_1432500,	7.9	3.42	4.13	0.000506043	0.0479777	0.135114
GO:1901362	organic cyclic compound biosynthetic process	128	10	PVP01_0608400,PVP01_0622100,PVP01_0812500,PVP01_0935500,PVP01_1114000,PVP01_1120400,PVP01_1226600,PVP01_1229500,PVP01_1304200,PVP01_1432500,	7.8	3.39	4.1	0.000539075	0.0479777	0.143933
GO:0009165	nucleotide biosynthetic process	36	5	PVP01_0608400,PVP01_0622100,PVP01_1120400,PVP01_1226600,PVP01_1229500,	13.9	6.03	7.36	0.00119587	0.0605184	0.319297
GO:1901293	nucleoside phosphate biosynthetic process	37	5	PVP01_0608400,PVP01_0622100,PVP01_1120400,PVP01_1226600,PVP01_1229500,	13.5	5.87	7.12	0.00135847	0.0605184	0.362711
GO:0090407	organophosphate biosynthetic process	56	6	PVP01_0608400,PVP01_0622100,PVP01_1105200,PVP01_1120400,PVP01_1226600,PVP01_1229500,	10.7	4.65	5.53	0.00154129	0.0605184	0.411525
GO:0019438	aromatic compound biosynthetic process	122	9	PVP01_0608400,PVP01_0622100,PVP01_0812500,PVP01_0935500,PVP01_1120400,PVP01_1226600,PVP01_1229500,PVP01_1304200,PVP01_1432500,	7.4	3.2	3.78	0.00158662	0.0605184	0.423629
GO:0044271	cellular nitrogen compound biosynthetic process	130	9	PVP01_0608400,PVP01_0622100,PVP01_0812500,PVP01_0935500,PVP01_1120400,PVP01_1226600,PVP01_1229500,PVP01_1304200,PVP01_1432500,	6.9	3.01	3.52	0.00247667	0.0801965	0.661272
GO:0044711	single-organism biosynthetic process	107	8	PVP01_0608400,PVP01_0622100,PVP01_0812500,PVP01_1105200,PVP01_1114000,PVP01_1120400,PVP01_1226600,PVP01_1229500,	7.5	3.25	3.79	0.00270325	0.0801965	0.721769
GO:0043094	cellular metabolic compound salvage	4	2	PVP01_0812500,PVP01_1120400,	50	21.72	43.82	0.00303783	0.0811102	0.811102
GO:1901566	organonitrogen compound biosynthetic process	69	6	PVP01_0608400,PVP01_0622100,PVP01_0812500,PVP01_1105200,PVP01_1114000,PVP01_1120400,	8.7	3.78	4.37	0.00450823	0.109427	1
GO:0052646	alditol phosphate metabolic process	5	2	PVP01_1105200,PVP01_1435000,	40	17.37	29.2	0.00498804	0.110984	1
GO:0044281	small molecule metabolic process	183	10	PVP01_0608400,PVP01_0622100,PVP01_0812500,PVP01_0816000,PVP01_1105200,PVP01_1106500,PVP01_1114000,PVP01_1120400,PVP01_1226600,PVP01_1229500,	5.5	2.37	2.73	0.00790845	0.149735	1
GO:0019637	organophosphate metabolic process	102	7	PVP01_0608400,PVP01_0622100,PVP01_1105200,PVP01_1120400,PVP01_1226600,PVP01_1229500,PVP01_1435000,	6.9	2.98	3.4	0.0080629	0.149735	1
GO:0055086	nucleobase-containing small molecule metabolic process	81	6	PVP01_0608400,PVP01_0622100,PVP01_0812500,PVP01_1120400,PVP01_1226600,PVP01_1229500,	7.4	3.22	3.65	0.00984861	0.149735	1
GO:0006221	pyrimidine nucleotide biosynthetic process	8	2	PVP01_0608400,PVP01_0622100,	25	10.86	14.58	0.0133568	0.149735	1
GO:0008213	protein alkylation	8	2	PVP01_1323100,PVP01_1428800,	25	10.86	14.58	0.0133568	0.149735	1
GO:0006479	protein methylation	8	2	PVP01_1323100,PVP01_1428800,	25	10.86	14.58	0.0133568	0.149735	1
GO:0006220	pyrimidine nucleotide metabolic process	9	2	PVP01_0608400,PVP01_0622100,	22.2	9.65	12.5	0.0169203	0.149735	1
GO:0009117	nucleotide metabolic process	70	5	PVP01_0608400,PVP01_0622100,PVP01_1120400,PVP01_1226600,PVP01_1229500,	7.1	3.1	3.46	0.0211001	0.149735	1
GO:0008593	regulation of Notch signaling pathway	1	1	PVP01_0622100,	100	43.44	inf	0.0230227	0.149735	1
GO:0006560	proline metabolic process	1	1	PVP01_1114000,	100	43.44	inf	0.0230227	0.149735	1
GO:0006561	proline biosynthetic process	1	1	PVP01_1114000,	100	43.44	inf	0.0230227	0.149735	1
GO:0006659	phosphatidylserine biosynthetic process	1	1	PVP01_1105200,	100	43.44	inf	0.0230227	0.149735	1
GO:0046391	5-phosphoribose 1-diphosphate metabolic process	1	1	PVP01_1226600,	100	43.44	inf	0.0230227	0.149735	1
GO:0006658	phosphatidylserine metabolic process	1	1	PVP01_1105200,	100	43.44	inf	0.0230227	0.149735	1
GO:0019674	NAD metabolic process	1	1	PVP01_1120400,	100	43.44	inf	0.0230227	0.149735	1
GO:0019358	nicotinate nucleotide salvage	1	1	PVP01_1120400,	100	43.44	inf	0.0230227	0.149735	1
GO:0009967	positive regulation of signal transduction	1	1	PVP01_0622100,	100	43.44	inf	0.0230227	0.149735	1
GO:0019365	pyridine nucleotide salvage	1	1	PVP01_1120400,	100	43.44	inf	0.0230227	0.149735	1
GO:0019363	pyridine nucleotide biosynthetic process	1	1	PVP01_1120400,	100	43.44	inf	0.0230227	0.149735	1
GO:0048584	positive regulation of response to stimulus	1	1	PVP01_0622100,	100	43.44	inf	0.0230227	0.149735	1
GO:0019359	nicotinamide nucleotide biosynthetic process	1	1	PVP01_1120400,	100	43.44	inf	0.0230227	0.149735	1
GO:0046497	nicotinate nucleotide metabolic process	1	1	PVP01_1120400,	100	43.44	inf	0.0230227	0.149735	1
GO:0009435	NAD biosynthetic process	1	1	PVP01_1120400,	100	43.44	inf	0.0230227	0.149735	1
GO:0010647	positive regulation of cell communication	1	1	PVP01_0622100,	100	43.44	inf	0.0230227	0.149735	1
GO:0023056	positive regulation of signaling	1	1	PVP01_0622100,	100	43.44	inf	0.0230227	0.149735	1
GO:0019357	nicotinate nucleotide biosynthetic process	1	1	PVP01_1120400,	100	43.44	inf	0.0230227	0.149735	1
GO:0097056	selenocysteinyl-tRNA(Sec) biosynthetic process	1	1	PVP01_1304200,	100	43.44	inf	0.0230227	0.149735	1
GO:0045747	positive regulation of Notch signaling pathway	1	1	PVP01_0622100,	100	43.44	inf	0.0230227	0.149735	1
GO:0006015	5-phosphoribose 1-diphosphate biosynthetic process	1	1	PVP01_1226600,	100	43.44	inf	0.0230227	0.149735	1
GO:0006753	nucleoside phosphate metabolic process	72	5	PVP01_0608400,PVP01_0622100,PVP01_1120400,PVP01_1226600,PVP01_1229500,	6.9	3.02	3.36	0.0235538	0.149735	1
GO:0072528	pyrimidine-containing compound biosynthetic process	13	2	PVP01_0608400,PVP01_0622100,	15.4	6.68	7.94	0.0345581	0.214582	1
GO:0006457	protein folding	55	4	PVP01_0217000,PVP01_0908300,PVP01_1268100,PVP01_1271300,	7.3	3.16	3.49	0.0362054	0.219701	1
GO:0072527	pyrimidine-containing compound metabolic process	14	2	PVP01_0608400,PVP01_0622100,	14.3	6.21	7.28	0.0397293	0.235727	1
GO:0046168	glycerol-3-phosphate catabolic process	2	1	PVP01_1435000,	50	21.72	43.11	0.0455236	0.243096	1
GO:0006166	purine ribonucleoside salvage	2	1	PVP01_0812500,	50	21.72	43.11	0.0455236	0.243096	1
GO:0043174	nucleoside salvage	2	1	PVP01_0812500,	50	21.72	43.11	0.0455236	0.243096	1
GO:0018344	protein geranylgeranylation	2	1	PVP01_1264500,	50	21.72	43.11	0.0455236	0.243096	1
GO:0043173	nucleotide salvage	2	1	PVP01_1120400,	50	21.72	43.11	0.0455236	0.243096	1
KEGG
Cluster_ 9
Cellular component
ID	Name	Bgd count	Result count	Result gene list	Pct of bgd	Fold enrichment	Odds ratio	P-value	Benjamini	Bonferroni
GO:0005840	ribosome	138	19	PVP01_0407200,PVP01_0611900,PVP01_0803300,PVP01_0827400,PVP01_0833200,PVP01_0903900,PVP01_0930800,PVP01_0943300,PVP01_0945000,PVP01_1013900,PVP01_1017800,PVP01_1026900,PVP01_1030200,PVP01_1134600,PVP01_1213600,PVP01_1222800,PVP01_1265800,PVP01_1334600,PVP01_1346200,	13.8	3.17	4	4.23536e-06	0.000415065	0.000415065
GO:0030529	ribonucleoprotein complex	226	22	PVP01_0116900,PVP01_0407200,PVP01_0611900,PVP01_0803300,PVP01_0827400,PVP01_0833200,PVP01_0903900,PVP01_0910200,PVP01_0930800,PVP01_0943300,PVP01_0945000,PVP01_1013900,PVP01_1017800,PVP01_1026900,PVP01_1030200,PVP01_1134600,PVP01_1213600,PVP01_1222800,PVP01_1265800,PVP01_1334600,PVP01_1346200,PVP01_1452900,	9.7	2.24	2.69	0.000191501	0.00938357	0.0187671
GO:0044391	ribosomal subunit	27	6	PVP01_0611900,PVP01_0803300,PVP01_0827400,PVP01_0833200,PVP01_1013900,PVP01_1265800,	22.2	5.11	6.58	0.000827329	0.0270261	0.0810782
GO:0005737	cytoplasm	566	38	PVP01_0109100,PVP01_0203400,PVP01_0407200,PVP01_0413100,PVP01_0520100,PVP01_0611900,PVP01_0713800,PVP01_0803300,PVP01_0819900,PVP01_0827400,PVP01_0832000,PVP01_0833200,PVP01_0903900,PVP01_0930800,PVP01_0936800,PVP01_0943300,PVP01_0945000,PVP01_1013900,PVP01_1017800,PVP01_1026900,PVP01_1030000,PVP01_1030200,PVP01_1112500,PVP01_1114900,PVP01_1127700,PVP01_1134600,PVP01_1213600,PVP01_1222800,PVP01_1…	6.7	1.55	1.87	0.00207575	0.0376044	0.203423
GO:0043232	intracellular non-membrane-bounded organelle	252	21	PVP01_0407200,PVP01_0611900,PVP01_0612700,PVP01_0803300,PVP01_0827400,PVP01_0833200,PVP01_0903900,PVP01_0910200,PVP01_0930800,PVP01_0943300,PVP01_0945000,PVP01_1013900,PVP01_1017800,PVP01_1026900,PVP01_1030200,PVP01_1134600,PVP01_1213600,PVP01_1222800,PVP01_1265800,PVP01_1334600,PVP01_1346200,	8.3	1.92	2.22	0.00219065	0.0376044	0.214684
GO:0043228	non-membrane-bounded organelle	253	21	PVP01_0407200,PVP01_0611900,PVP01_0612700,PVP01_0803300,PVP01_0827400,PVP01_0833200,PVP01_0903900,PVP01_0910200,PVP01_0930800,PVP01_0943300,PVP01_0945000,PVP01_1013900,PVP01_1017800,PVP01_1026900,PVP01_1030200,PVP01_1134600,PVP01_1213600,PVP01_1222800,PVP01_1265800,PVP01_1334600,PVP01_1346200,	8.3	1.91	2.21	0.00230231	0.0376044	0.225626
GO:0015935	small ribosomal subunit	17	4	PVP01_0611900,PVP01_0803300,PVP01_0833200,PVP01_1013900,	23.5	5.42	6.98	0.00519015	0.0726622	0.508635
GO:0032991	macromolecular complex	520	34	PVP01_0116900,PVP01_0407200,PVP01_0520100,PVP01_0527900,PVP01_0611900,PVP01_0803300,PVP01_0819900,PVP01_0827400,PVP01_0829500,PVP01_0831600,PVP01_0832000,PVP01_0833200,PVP01_0903900,PVP01_0910200,PVP01_0929800,PVP01_0930800,PVP01_0943300,PVP01_0945000,PVP01_1013900,PVP01_1017800,PVP01_1026900,PVP01_1030200,PVP01_1127700,PVP01_1134600,PVP01_1213600,PVP01_1222800,PVP01_1235700,PVP01_1265800,PVP01_1…	6.5	1.5	1.76	0.00608083	0.0744902	0.595922
GO:0030008	TRAPP complex	4	2	PVP01_0527900,PVP01_0829500,	50	11.51	22.38	0.0106028	0.115453	1
GO:0005622	intracellular	971	53	PVP01_0109100,PVP01_0116900,PVP01_0203400,PVP01_0407200,PVP01_0413100,PVP01_0520100,PVP01_0527900,PVP01_0611900,PVP01_0612700,PVP01_0708600,PVP01_0713800,PVP01_0803300,PVP01_0819900,PVP01_0827400,PVP01_0829500,PVP01_0831600,PVP01_0832000,PVP01_0833200,PVP01_0903900,PVP01_0910200,PVP01_0918300,PVP01_0930800,PVP01_0936800,PVP01_0943300,PVP01_0945000,PVP01_1013900,PVP01_1014100,PVP01_1017800,PVP01_1…	5.5	1.26	1.5	0.0222493	0.218043	1
GO:0044424	intracellular part	928	50	PVP01_0109100,PVP01_0116900,PVP01_0203400,PVP01_0407200,PVP01_0413100,PVP01_0520100,PVP01_0527900,PVP01_0611900,PVP01_0612700,PVP01_0708600,PVP01_0713800,PVP01_0803300,PVP01_0819900,PVP01_0827400,PVP01_0829500,PVP01_0831600,PVP01_0832000,PVP01_0833200,PVP01_0903900,PVP01_0910200,PVP01_0930800,PVP01_0936800,PVP01_0943300,PVP01_0945000,PVP01_1013900,PVP01_1014100,PVP01_1017800,PVP01_1026900,PVP01_1…	5.4	1.24	1.44	0.0352997	0.288379	1
GO:0020002	host cell plasma membrane	1	1	PVP01_1311600,	100	23.02	inf	0.043446	0.288379	1
GO:0097619	PTEX complex	1	1	PVP01_1235700,	100	23.02	inf	0.043446	0.288379	1
GO:0005854	nascent polypeptide-associated complex	1	1	PVP01_1127700,	100	23.02	inf	0.043446	0.288379	1
GO:0005832	chaperonin-containing T-complex	8	2	PVP01_0819900,PVP01_0832000,	25	5.75	7.45	0.0441396	0.288379	1
Molecular function
ID	Name	Bgd count	Result count	Result gene list	Pct of bgd	Fold enrichment	Odds ratio	P-value	Benjamini	Bonferroni
GO:0003735	structural constituent of ribosome	134	19	PVP01_0407200,PVP01_0611900,PVP01_0803300,PVP01_0827400,PVP01_0833200,PVP01_0903900,PVP01_0930800,PVP01_0943300,PVP01_0945000,PVP01_1013900,PVP01_1017800,PVP01_1026900,PVP01_1030200,PVP01_1134600,PVP01_1213600,PVP01_1222800,PVP01_1265800,PVP01_1334600,PVP01_1346200,	14.2	3.26	4.15	2.6906e-06	0.000430496	0.000430496
GO:0005198	structural molecule activity	153	19	PVP01_0407200,PVP01_0611900,PVP01_0803300,PVP01_0827400,PVP01_0833200,PVP01_0903900,PVP01_0930800,PVP01_0943300,PVP01_0945000,PVP01_1013900,PVP01_1017800,PVP01_1026900,PVP01_1030200,PVP01_1134600,PVP01_1213600,PVP01_1222800,PVP01_1265800,PVP01_1334600,PVP01_1346200,	12.4	2.86	3.53	1.98596e-05	0.00158877	0.00317754
GO:0097159	organic cyclic compound binding	877	53	PVP01_0108700,PVP01_0109400,PVP01_0203400,PVP01_0304800,PVP01_0306600,PVP01_0319600,PVP01_0413100,PVP01_0520100,PVP01_0529800,PVP01_0605200,PVP01_0612700,PVP01_0713800,PVP01_0716100,PVP01_0815300,PVP01_0819900,PVP01_0832000,PVP01_0910200,PVP01_0911200,PVP01_0918300,PVP01_0918800,PVP01_0919900,PVP01_0934500,PVP01_1004400,PVP01_1013900,PVP01_1029600,PVP01_1030000,PVP01_1030600,PVP01_1112500,PVP01_1…	6	1.39	1.76	0.00223598	0.0809463	0.357756
GO:1901363	heterocyclic compound binding	877	53	PVP01_0108700,PVP01_0109400,PVP01_0203400,PVP01_0304800,PVP01_0306600,PVP01_0319600,PVP01_0413100,PVP01_0520100,PVP01_0529800,PVP01_0605200,PVP01_0612700,PVP01_0713800,PVP01_0716100,PVP01_0815300,PVP01_0819900,PVP01_0832000,PVP01_0910200,PVP01_0911200,PVP01_0918300,PVP01_0918800,PVP01_0919900,PVP01_0934500,PVP01_1004400,PVP01_1013900,PVP01_1029600,PVP01_1030000,PVP01_1030600,PVP01_1112500,PVP01_1…	6	1.39	1.76	0.00223598	0.0809463	0.357756
GO:0016874	ligase activity	71	9	PVP01_0413100,PVP01_0717300,PVP01_0815300,PVP01_1222900,PVP01_1244900,PVP01_1338700,PVP01_1405000,PVP01_1437400,PVP01_1468800,	12.7	2.92	3.38	0.00310653	0.0809463	0.497045
GO:0003676	nucleic acid binding	507	34	PVP01_0109400,PVP01_0203400,PVP01_0304800,PVP01_0306600,PVP01_0319600,PVP01_0413100,PVP01_0529800,PVP01_0605200,PVP01_0612700,PVP01_0910200,PVP01_0911200,PVP01_0919900,PVP01_0934500,PVP01_1004400,PVP01_1013900,PVP01_1029600,PVP01_1030600,PVP01_1112500,PVP01_1114900,PVP01_1146800,PVP01_1211900,PVP01_1240400,PVP01_1261100,PVP01_1261400,PVP01_1261800,PVP01_1265800,PVP01_1305300,PVP01_1305700,PVP01_1…	6.7	1.54	1.82	0.0040005	0.0809463	0.640079
GO:0016875	ligase activity, forming carbon-oxygen bonds	37	6	PVP01_0413100,PVP01_0815300,PVP01_1222900,PVP01_1244900,PVP01_1437400,PVP01_1468800,	16.2	3.73	4.44	0.00455323	0.0809463	0.728517
GO:0016876	ligase activity, forming aminoacyl-tRNA and related compounds	37	6	PVP01_0413100,PVP01_0815300,PVP01_1222900,PVP01_1244900,PVP01_1437400,PVP01_1468800,	16.2	3.73	4.44	0.00455323	0.0809463	0.728517
GO:0004812	aminoacyl-tRNA ligase activity	37	6	PVP01_0413100,PVP01_0815300,PVP01_1222900,PVP01_1244900,PVP01_1437400,PVP01_1468800,	16.2	3.73	4.44	0.00455323	0.0809463	0.728517
GO:0051082	unfolded protein binding	29	5	PVP01_0108700,PVP01_0819900,PVP01_0832000,PVP01_0918800,PVP01_1311600,	17.2	3.97	4.75	0.00730165	0.116826	1
GO:0003674	molecular function	2231	106	PVP01_0108700,PVP01_0109100,PVP01_0109400,PVP01_0116900,PVP01_0117900,PVP01_0118700,PVP01_0203400,PVP01_0304800,PVP01_0305100,PVP01_0306600,PVP01_0308500,PVP01_0318700,PVP01_0319600,PVP01_0407200,PVP01_0409900,PVP01_0413100,PVP01_0520100,PVP01_0520400,PVP01_0529800,PVP01_0605200,PVP01_0611900,PVP01_0612700,PVP01_0618200,PVP01_0705100,PVP01_0708600,PVP01_0713800,PVP01_0714800,PVP01_0716100,PVP01_0…	4.8	1.09	2.05	0.0117086	0.170307	1
GO:0003723	RNA binding	191	14	PVP01_0203400,PVP01_0304800,PVP01_0910200,PVP01_0919900,PVP01_1004400,PVP01_1013900,PVP01_1029600,PVP01_1112500,PVP01_1114900,PVP01_1146800,PVP01_1265800,PVP01_1305300,PVP01_1416800,PVP01_1426100,	7.3	1.69	1.84	0.0345209	0.185851	1
GO:0015399	primary active transmembrane transporter activity	29	4	PVP01_1030000,PVP01_1250100,PVP01_1311100,PVP01_1447300,	13.8	3.17	3.61	0.0346977	0.185851	1
GO:0015405	P-P-bond-hydrolysis-driven transmembrane transporter activity	29	4	PVP01_1030000,PVP01_1250100,PVP01_1311100,PVP01_1447300,	13.8	3.17	3.61	0.0346977	0.185851	1
GO:0005488	binding	1506	75	PVP01_0108700,PVP01_0109400,PVP01_0116900,PVP01_0117900,PVP01_0118700,PVP01_0203400,PVP01_0304800,PVP01_0306600,PVP01_0308500,PVP01_0318700,PVP01_0319600,PVP01_0413100,PVP01_0520100,PVP01_0520400,PVP01_0529800,PVP01_0605200,PVP01_0612700,PVP01_0705100,PVP01_0708600,PVP01_0713800,PVP01_0714800,PVP01_0716100,PVP01_0815300,PVP01_0819900,PVP01_0831600,PVP01_0832000,PVP01_0910200,PVP01_0911200,PVP01_0…	5	1.15	1.43	0.041263	0.185851	1
GO:0003909	DNA ligase activity	1	1	PVP01_1405000,	100	23.02	inf	0.043446	0.185851	1
GO:0030623	U5 snRNA binding	1	1	PVP01_0304800,	100	23.02	inf	0.043446	0.185851	1
GO:0004198	calcium-dependent cysteine-type endopeptidase activity	1	1	PVP01_1109600,	100	23.02	inf	0.043446	0.185851	1
GO:0000900	translation repressor activity, nucleic acid binding	1	1	PVP01_1426100,	100	23.02	inf	0.043446	0.185851	1
GO:0004014	adenosylmethionine decarboxylase activity	1	1	PVP01_0618200,	100	23.02	inf	0.043446	0.185851	1
GO:0008661	1-deoxy-D-xylulose-5-phosphate synthase activity	1	1	PVP01_1217500,	100	23.02	inf	0.043446	0.185851	1
GO:0030371	translation repressor activity	1	1	PVP01_1426100,	100	23.02	inf	0.043446	0.185851	1
GO:0016872	intramolecular lyase activity	1	1	PVP01_1022200,	100	23.02	inf	0.043446	0.185851	1
GO:0003883	CTP synthase activity	1	1	PVP01_1338700,	100	23.02	inf	0.043446	0.185851	1
GO:0004817	cysteine-tRNA ligase activity	1	1	PVP01_0815300,	100	23.02	inf	0.043446	0.185851	1
GO:0015930	glutamate synthase activity	1	1	PVP01_1314200,	100	23.02	inf	0.043446	0.185851	1
GO:0004357	glutamate-cysteine ligase activity	1	1	PVP01_0717300,	100	23.02	inf	0.043446	0.185851	1
GO:0045182	translation regulator activity	1	1	PVP01_1426100,	100	23.02	inf	0.043446	0.185851	1
GO:0004347	glucose-6-phosphate isomerase activity	1	1	PVP01_1313500,	100	23.02	inf	0.043446	0.185851	1
GO:0008193	tRNA guanylyltransferase activity	1	1	PVP01_0318700,	100	23.02	inf	0.043446	0.185851	1
GO:0090079	translation regulator activity, nucleic acid binding	1	1	PVP01_1426100,	100	23.02	inf	0.043446	0.185851	1
GO:0004512	inositol-3-phosphate synthase activity	1	1	PVP01_1022200,	100	23.02	inf	0.043446	0.185851	1
GO:0003910	DNA ligase (ATP) activity	1	1	PVP01_1405000,	100	23.02	inf	0.043446	0.185851	1
GO:0047334	diphosphate-fructose-6-phosphate 1-phosphotransferase activity	1	1	PVP01_0713800,	100	23.02	inf	0.043446	0.185851	1
GO:0051020	GTPase binding	8	2	PVP01_0708600,PVP01_1416800,	25	5.75	7.45	0.0441396	0.185851	1
GO:0017016	Ras GTPase binding	8	2	PVP01_0708600,PVP01_1416800,	25	5.75	7.45	0.0441396	0.185851	1
GO:0008536	Ran GTPase binding	8	2	PVP01_0708600,PVP01_1416800,	25	5.75	7.45	0.0441396	0.185851	1
GO:0031267	small GTPase binding	8	2	PVP01_0708600,PVP01_1416800,	25	5.75	7.45	0.0441396	0.185851	1
Biological process
ID	Name	Bgd count	Result count	Result gene list	Pct of bgd	Fold enrichment	Odds ratio	P-value	Benjamini	Bonferroni
GO:0006412	translation	209	28	PVP01_0203400,PVP01_0407200,PVP01_0413100,PVP01_0611900,PVP01_0803300,PVP01_0815300,PVP01_0827400,PVP01_0833200,PVP01_0903900,PVP01_0930800,PVP01_0943300,PVP01_0945000,PVP01_1013900,PVP01_1017800,PVP01_1026900,PVP01_1030200,PVP01_1114900,PVP01_1134600,PVP01_1213600,PVP01_1222800,PVP01_1222900,PVP01_1244900,PVP01_1265800,PVP01_1305300,PVP01_1334600,PVP01_1346200,PVP01_1437400,PVP01_1468800,	13.4	3.08	4.16	2.51038e-08	9.84068e-06	9.84068e-06
GO:1901576	organic substance biosynthetic process	435	40	PVP01_0203400,PVP01_0306600,PVP01_0407200,PVP01_0413100,PVP01_0611900,PVP01_0618200,PVP01_0717300,PVP01_0803300,PVP01_0815300,PVP01_0827400,PVP01_0833200,PVP01_0903900,PVP01_0930800,PVP01_0943300,PVP01_0945000,PVP01_1013900,PVP01_1017800,PVP01_1022200,PVP01_1026900,PVP01_1030200,PVP01_1114900,PVP01_1134600,PVP01_1213600,PVP01_1217500,PVP01_1222800,PVP01_1222900,PVP01_1244900,PVP01_1257700,PVP01_1…	9.2	2.12	2.87	7.55023e-07	0.000147985	0.000295969
GO:0010467	gene expression	415	38	PVP01_0116900,PVP01_0203400,PVP01_0304800,PVP01_0306600,PVP01_0318700,PVP01_0407200,PVP01_0413100,PVP01_0611900,PVP01_0803300,PVP01_0815300,PVP01_0827400,PVP01_0831600,PVP01_0833200,PVP01_0903900,PVP01_0910200,PVP01_0919900,PVP01_0930800,PVP01_0943300,PVP01_0945000,PVP01_1013900,PVP01_1017800,PVP01_1026900,PVP01_1030200,PVP01_1114900,PVP01_1134600,PVP01_1213600,PVP01_1222800,PVP01_1222900,PVP01_1…	9.2	2.11	2.81	1.82606e-06	0.000199457	0.000715816
GO:0044249	cellular biosynthetic process	434	39	PVP01_0203400,PVP01_0306600,PVP01_0407200,PVP01_0413100,PVP01_0611900,PVP01_0618200,PVP01_0717300,PVP01_0803300,PVP01_0815300,PVP01_0827400,PVP01_0833200,PVP01_0903900,PVP01_0930800,PVP01_0943300,PVP01_0945000,PVP01_1013900,PVP01_1017800,PVP01_1022200,PVP01_1026900,PVP01_1030200,PVP01_1114900,PVP01_1134600,PVP01_1213600,PVP01_1217500,PVP01_1222800,PVP01_1222900,PVP01_1244900,PVP01_1257700,PVP01_1…	9	2.07	2.76	2.04872e-06	0.000199457	0.000803097
GO:0009058	biosynthetic process	455	40	PVP01_0203400,PVP01_0306600,PVP01_0407200,PVP01_0413100,PVP01_0611900,PVP01_0618200,PVP01_0717300,PVP01_0803300,PVP01_0815300,PVP01_0827400,PVP01_0833200,PVP01_0903900,PVP01_0930800,PVP01_0943300,PVP01_0945000,PVP01_1013900,PVP01_1017800,PVP01_1022200,PVP01_1026900,PVP01_1030200,PVP01_1114900,PVP01_1134600,PVP01_1213600,PVP01_1217500,PVP01_1222800,PVP01_1222900,PVP01_1244900,PVP01_1257700,PVP01_1…	8.8	2.02	2.71	2.54409e-06	0.000199457	0.000997283
GO:0034645	cellular macromolecule biosynthetic process	325	32	PVP01_0203400,PVP01_0306600,PVP01_0407200,PVP01_0413100,PVP01_0611900,PVP01_0803300,PVP01_0815300,PVP01_0827400,PVP01_0833200,PVP01_0903900,PVP01_0930800,PVP01_0943300,PVP01_0945000,PVP01_1013900,PVP01_1017800,PVP01_1026900,PVP01_1030200,PVP01_1114900,PVP01_1134600,PVP01_1213600,PVP01_1222800,PVP01_1222900,PVP01_1244900,PVP01_1257700,PVP01_1265800,PVP01_1305300,PVP01_1305700,PVP01_1334600,PVP01_1…	9.8	2.27	2.93	3.35944e-06	0.000215702	0.0013169
GO:0009059	macromolecule biosynthetic process	327	32	PVP01_0203400,PVP01_0306600,PVP01_0407200,PVP01_0413100,PVP01_0611900,PVP01_0803300,PVP01_0815300,PVP01_0827400,PVP01_0833200,PVP01_0903900,PVP01_0930800,PVP01_0943300,PVP01_0945000,PVP01_1013900,PVP01_1017800,PVP01_1026900,PVP01_1030200,PVP01_1114900,PVP01_1134600,PVP01_1213600,PVP01_1222800,PVP01_1222900,PVP01_1244900,PVP01_1257700,PVP01_1265800,PVP01_1305300,PVP01_1305700,PVP01_1334600,PVP01_1…	9.8	2.25	2.91	3.85182e-06	0.000215702	0.00150991
GO:0044267	cellular protein metabolic process	480	40	PVP01_0108700,PVP01_0109100,PVP01_0203400,PVP01_0407200,PVP01_0413100,PVP01_0520100,PVP01_0520400,PVP01_0611900,PVP01_0803300,PVP01_0815300,PVP01_0819900,PVP01_0827400,PVP01_0831600,PVP01_0832000,PVP01_0833200,PVP01_0903900,PVP01_0918800,PVP01_0930800,PVP01_0943300,PVP01_0945000,PVP01_1013900,PVP01_1017800,PVP01_1026900,PVP01_1030200,PVP01_1114900,PVP01_1127700,PVP01_1134600,PVP01_1213600,PVP01_1…	8.3	1.92	2.52	1.02477e-05	0.000502139	0.00401711
GO:0019538	protein metabolic process	548	41	PVP01_0108700,PVP01_0109100,PVP01_0203400,PVP01_0407200,PVP01_0413100,PVP01_0520100,PVP01_0520400,PVP01_0611900,PVP01_0803300,PVP01_0815300,PVP01_0819900,PVP01_0827400,PVP01_0831600,PVP01_0832000,PVP01_0833200,PVP01_0903900,PVP01_0918800,PVP01_0930800,PVP01_0943300,PVP01_0945000,PVP01_1013900,PVP01_1017800,PVP01_1026900,PVP01_1030200,PVP01_1109600,PVP01_1114900,PVP01_1127700,PVP01_1134600,PVP01_1…	7.5	1.72	2.2	0.000110886	0.00482972	0.0434674
GO:0044237	cellular metabolic process	994	62	PVP01_0108700,PVP01_0109100,PVP01_0116900,PVP01_0203400,PVP01_0304800,PVP01_0306600,PVP01_0318700,PVP01_0407200,PVP01_0413100,PVP01_0520100,PVP01_0520400,PVP01_0611900,PVP01_0612700,PVP01_0618200,PVP01_0713800,PVP01_0717300,PVP01_0803300,PVP01_0815300,PVP01_0819900,PVP01_0827400,PVP01_0831600,PVP01_0832000,PVP01_0833200,PVP01_0903900,PVP01_0910200,PVP01_0918300,PVP01_0918800,PVP01_0919900,PVP01_0…	6.2	1.44	1.99	0.000211323	0.00828388	0.0828388
GO:0044260	cellular macromolecule metabolic process	785	52	PVP01_0108700,PVP01_0109100,PVP01_0116900,PVP01_0203400,PVP01_0304800,PVP01_0306600,PVP01_0318700,PVP01_0407200,PVP01_0413100,PVP01_0520100,PVP01_0520400,PVP01_0611900,PVP01_0612700,PVP01_0803300,PVP01_0815300,PVP01_0819900,PVP01_0827400,PVP01_0831600,PVP01_0832000,PVP01_0833200,PVP01_0903900,PVP01_0910200,PVP01_0918800,PVP01_0919900,PVP01_0930800,PVP01_0943300,PVP01_0945000,PVP01_1013900,PVP01_1…	6.6	1.52	2.01	0.00023374	0.00832963	0.0916259
GO:0044238	primary metabolic process	1039	63	PVP01_0108700,PVP01_0109100,PVP01_0116900,PVP01_0203400,PVP01_0304800,PVP01_0306600,PVP01_0318700,PVP01_0407200,PVP01_0413100,PVP01_0520100,PVP01_0520400,PVP01_0611900,PVP01_0612700,PVP01_0713800,PVP01_0717300,PVP01_0803300,PVP01_0815300,PVP01_0819900,PVP01_0827400,PVP01_0831600,PVP01_0832000,PVP01_0833200,PVP01_0903900,PVP01_0910200,PVP01_0918300,PVP01_0918800,PVP01_0919900,PVP01_0930800,PVP01_0…	6.1	1.4	1.91	0.000441433	0.0144201	0.173042
GO:0071704	organic substance metabolic process	1066	64	PVP01_0108700,PVP01_0109100,PVP01_0116900,PVP01_0203400,PVP01_0304800,PVP01_0306600,PVP01_0318700,PVP01_0407200,PVP01_0413100,PVP01_0520100,PVP01_0520400,PVP01_0611900,PVP01_0612700,PVP01_0618200,PVP01_0713800,PVP01_0717300,PVP01_0803300,PVP01_0815300,PVP01_0819900,PVP01_0827400,PVP01_0831600,PVP01_0832000,PVP01_0833200,PVP01_0903900,PVP01_0910200,PVP01_0918300,PVP01_0918800,PVP01_0919900,PVP01_0…	6	1.38	1.9	0.000512735	0.0154609	0.200992
GO:0043170	macromolecule metabolic process	855	53	PVP01_0108700,PVP01_0109100,PVP01_0116900,PVP01_0203400,PVP01_0304800,PVP01_0306600,PVP01_0318700,PVP01_0407200,PVP01_0413100,PVP01_0520100,PVP01_0520400,PVP01_0611900,PVP01_0612700,PVP01_0803300,PVP01_0815300,PVP01_0819900,PVP01_0827400,PVP01_0831600,PVP01_0832000,PVP01_0833200,PVP01_0903900,PVP01_0910200,PVP01_0918800,PVP01_0919900,PVP01_0930800,PVP01_0943300,PVP01_0945000,PVP01_1013900,PVP01_1…	6.2	1.43	1.83	0.00117247	0.0328291	0.459608
GO:0009408	response to heat	2	2	PVP01_0109100,PVP01_1311600,	100	23.02	inf	0.00187211	0.0431688	0.733869
GO:0009628	response to abiotic stimulus	2	2	PVP01_0109100,PVP01_1311600,	100	23.02	inf	0.00187211	0.0431688	0.733869
GO:0009266	response to temperature stimulus	2	2	PVP01_0109100,PVP01_1311600,	100	23.02	inf	0.00187211	0.0431688	0.733869
GO:0006457	protein folding	55	8	PVP01_0108700,PVP01_0109100,PVP01_0819900,PVP01_0832000,PVP01_0918800,PVP01_1127700,PVP01_1253300,PVP01_1311600,	14.5	3.35	3.95	0.00219051	0.0477045	0.85868
GO:0008152	metabolic process	1184	66	PVP01_0108700,PVP01_0109100,PVP01_0116900,PVP01_0203400,PVP01_0304800,PVP01_0306600,PVP01_0318700,PVP01_0407200,PVP01_0409900,PVP01_0413100,PVP01_0520100,PVP01_0520400,PVP01_0611900,PVP01_0612700,PVP01_0618200,PVP01_0713800,PVP01_0717300,PVP01_0803300,PVP01_0815300,PVP01_0819900,PVP01_0827400,PVP01_0831600,PVP01_0832000,PVP01_0833200,PVP01_0903900,PVP01_0910200,PVP01_0918300,PVP01_0918800,PVP01_0…	5.6	1.28	1.69	0.00382732	0.0789637	1
GO:0006418	tRNA aminoacylation for protein translation	37	6	PVP01_0413100,PVP01_0815300,PVP01_1222900,PVP01_1244900,PVP01_1437400,PVP01_1468800,	16.2	3.73	4.44	0.00455323	0.0892433	1
GO:0019752	carboxylic acid metabolic process	90	10	PVP01_0413100,PVP01_0713800,PVP01_0717300,PVP01_0815300,PVP01_1222900,PVP01_1244900,PVP01_1313500,PVP01_1314200,PVP01_1437400,PVP01_1468800,	11.1	2.56	2.92	0.00491134	0.0906506	1
GO:0006082	organic acid metabolic process	91	10	PVP01_0413100,PVP01_0713800,PVP01_0717300,PVP01_0815300,PVP01_1222900,PVP01_1244900,PVP01_1313500,PVP01_1314200,PVP01_1437400,PVP01_1468800,	11	2.53	2.88	0.00531879	0.0906506	1
GO:0043436	oxoacid metabolic process	91	10	PVP01_0413100,PVP01_0713800,PVP01_0717300,PVP01_0815300,PVP01_1222900,PVP01_1244900,PVP01_1313500,PVP01_1314200,PVP01_1437400,PVP01_1468800,	11	2.53	2.88	0.00531879	0.0906506	1
GO:0043039	tRNA aminoacylation	39	6	PVP01_0413100,PVP01_0815300,PVP01_1222900,PVP01_1244900,PVP01_1437400,PVP01_1468800,	15.4	3.54	4.17	0.00595303	0.0933435	1
GO:0043038	amino acid activation	39	6	PVP01_0413100,PVP01_0815300,PVP01_1222900,PVP01_1244900,PVP01_1437400,PVP01_1468800,	15.4	3.54	4.17	0.00595303	0.0933435	1
GO:0051169	nuclear transport	18	4	PVP01_0708600,PVP01_0918300,PVP01_1336600,PVP01_1416800,	22.2	5.11	6.48	0.00645228	0.0936775	1
GO:0006913	nucleocytoplasmic transport	18	4	PVP01_0708600,PVP01_0918300,PVP01_1336600,PVP01_1416800,	22.2	5.11	6.48	0.00645228	0.0936775	1
GO:0006520	cellular amino acid metabolic process	66	8	PVP01_0413100,PVP01_0717300,PVP01_0815300,PVP01_1222900,PVP01_1244900,PVP01_1314200,PVP01_1437400,PVP01_1468800,	12.1	2.79	3.19	0.00693184	0.0970457	1
GO:0009987	cellular process	1193	65	PVP01_0108700,PVP01_0109100,PVP01_0116900,PVP01_0203400,PVP01_0304800,PVP01_0306600,PVP01_0313700,PVP01_0318700,PVP01_0407200,PVP01_0413100,PVP01_0520100,PVP01_0520400,PVP01_0611900,PVP01_0612700,PVP01_0618200,PVP01_0713800,PVP01_0717300,PVP01_0803300,PVP01_0815300,PVP01_0819900,PVP01_0827400,PVP01_0831600,PVP01_0832000,PVP01_0833200,PVP01_0903900,PVP01_0910200,PVP01_0918300,PVP01_0918800,PVP01_0…	5.4	1.25	1.6	0.00814034	0.110035	1
GO:0008150	biological process	1615	82	PVP01_0108700,PVP01_0109100,PVP01_0116900,PVP01_0203400,PVP01_0304800,PVP01_0306600,PVP01_0313700,PVP01_0318700,PVP01_0407200,PVP01_0409900,PVP01_0413100,PVP01_0520100,PVP01_0520400,PVP01_0527900,PVP01_0529800,PVP01_0611900,PVP01_0612700,PVP01_0618200,PVP01_0708600,PVP01_0713800,PVP01_0717300,PVP01_0803300,PVP01_0815300,PVP01_0819900,PVP01_0827400,PVP01_0829500,PVP01_0831600,PVP01_0832000,PVP01_0…	5.1	1.17	1.59	0.013352	0.174467	1
GO:0006414	translational elongation	13	3	PVP01_0903900,PVP01_0930800,PVP01_1114900,	23.1	5.31	6.75	0.0166131	0.210075	1
GO:0016051	carbohydrate biosynthetic process	5	2	PVP01_1022200,PVP01_1313500,	40	9.21	14.92	0.0171713	0.210349	1
GO:0016482	cytoplasmic transport	50	6	PVP01_0708600,PVP01_0829500,PVP01_0918300,PVP01_1336600,PVP01_1416800,PVP01_1419700,	12	2.76	3.11	0.019674	0.227078	1
GO:0006399	tRNA metabolic process	67	7	PVP01_0318700,PVP01_0413100,PVP01_0815300,PVP01_1222900,PVP01_1244900,PVP01_1437400,PVP01_1468800,	10.4	2.4	2.67	0.0244545	0.227078	1
GO:0044281	small molecule metabolic process	183	14	PVP01_0413100,PVP01_0713800,PVP01_0717300,PVP01_0815300,PVP01_0918300,PVP01_1022200,PVP01_1222900,PVP01_1244900,PVP01_1312100,PVP01_1313500,PVP01_1314200,PVP01_1338700,PVP01_1437400,PVP01_1468800,	7.7	1.76	1.94	0.0249461	0.227078	1
GO:0051168	nuclear export	6	2	PVP01_0708600,PVP01_1416800,	33.3	7.67	11.18	0.0250307	0.227078	1
GO:1902582	single-organism intracellular transport	57	6	PVP01_0527900,PVP01_0708600,PVP01_0829500,PVP01_1336600,PVP01_1416800,PVP01_1419700,	10.5	2.42	2.68	0.0351632	0.227078	1
GO:1901564	organonitrogen compound metabolic process	158	12	PVP01_0413100,PVP01_0618200,PVP01_0717300,PVP01_0815300,PVP01_0918300,PVP01_1222900,PVP01_1244900,PVP01_1312100,PVP01_1314200,PVP01_1338700,PVP01_1437400,PVP01_1468800,	7.6	1.75	1.9	0.0387556	0.227078	1
GO:0006021	inositol biosynthetic process	1	1	PVP01_1022200,	100	23.02	inf	0.043446	0.227078	1
GO:0051673	membrane disruption in other organism	1	1	PVP01_1235700,	100	23.02	inf	0.043446	0.227078	1
GO:0006002	fructose 6-phosphate metabolic process	1	1	PVP01_0713800,	100	23.02	inf	0.043446	0.227078	1
GO:0052188	modification of cellular component in other organism involved in symbiotic interaction	1	1	PVP01_1235700,	100	23.02	inf	0.043446	0.227078	1
GO:0006020	inositol metabolic process	1	1	PVP01_1022200,	100	23.02	inf	0.043446	0.227078	1
GO:0034637	cellular carbohydrate biosynthetic process	1	1	PVP01_1022200,	100	23.02	inf	0.043446	0.227078	1
GO:0043650	dicarboxylic acid biosynthetic process	1	1	PVP01_1314200,	100	23.02	inf	0.043446	0.227078	1
GO:0052043	modification by symbiont of host cellular component	1	1	PVP01_1235700,	100	23.02	inf	0.043446	0.227078	1
GO:0052025	modification by symbiont of host cell membrane	1	1	PVP01_1235700,	100	23.02	inf	0.043446	0.227078	1
GO:0008216	spermidine metabolic process	1	1	PVP01_0618200,	100	23.02	inf	0.043446	0.227078	1
GO:0006423	cysteinyl-tRNA aminoacylation	1	1	PVP01_0815300,	100	23.02	inf	0.043446	0.227078	1
GO:0008295	spermidine biosynthetic process	1	1	PVP01_0618200,	100	23.02	inf	0.043446	0.227078	1
GO:0052111	modification by symbiont of host structure	1	1	PVP01_1235700,	100	23.02	inf	0.043446	0.227078	1
GO:0044657	pore formation in membrane of other organism during symbiotic interaction	1	1	PVP01_1235700,	100	23.02	inf	0.043446	0.227078	1
GO:0051103	DNA ligation involved in DNA repair	1	1	PVP01_1405000,	100	23.02	inf	0.043446	0.227078	1
GO:0006595	polyamine metabolic process	1	1	PVP01_0618200,	100	23.02	inf	0.043446	0.227078	1
GO:0006409	tRNA export from nucleus	1	1	PVP01_1416800,	100	23.02	inf	0.043446	0.227078	1
GO:0042401	cellular biogenic amine biosynthetic process	1	1	PVP01_0618200,	100	23.02	inf	0.043446	0.227078	1
GO:0046173	polyol biosynthetic process	1	1	PVP01_1022200,	100	23.02	inf	0.043446	0.227078	1
GO:0044658	pore formation in membrane of host by symbiont	1	1	PVP01_1235700,	100	23.02	inf	0.043446	0.227078	1
GO:0008215	spermine metabolic process	1	1	PVP01_0618200,	100	23.02	inf	0.043446	0.227078	1
GO:0006425	glutaminyl-tRNA aminoacylation	1	1	PVP01_1222900,	100	23.02	inf	0.043446	0.227078	1
GO:0052332	modification by organism of membrane in other organism involved in symbiotic interaction	1	1	PVP01_1235700,	100	23.02	inf	0.043446	0.227078	1
GO:0051817	modification of morphology or physiology of other organism involved in symbiotic interaction	1	1	PVP01_1235700,	100	23.02	inf	0.043446	0.227078	1
GO:0019751	polyol metabolic process	1	1	PVP01_1022200,	100	23.02	inf	0.043446	0.227078	1
GO:0035821	modification of morphology or physiology of other organism	1	1	PVP01_1235700,	100	23.02	inf	0.043446	0.227078	1
GO:0006596	polyamine biosynthetic process	1	1	PVP01_0618200,	100	23.02	inf	0.043446	0.227078	1
GO:0006537	glutamate biosynthetic process	1	1	PVP01_1314200,	100	23.02	inf	0.043446	0.227078	1
GO:0051083	'de novo' cotranslational protein folding	1	1	PVP01_1127700,	100	23.02	inf	0.043446	0.227078	1
GO:0051031	tRNA transport	1	1	PVP01_1416800,	100	23.02	inf	0.043446	0.227078	1
GO:0052185	modification of structure of other organism involved in symbiotic interaction	1	1	PVP01_1235700,	100	23.02	inf	0.043446	0.227078	1
GO:0009309	amine biosynthetic process	1	1	PVP01_0618200,	100	23.02	inf	0.043446	0.227078	1
GO:0044003	modification by symbiont of host morphology or physiology	1	1	PVP01_1235700,	100	23.02	inf	0.043446	0.227078	1
GO:0006597	spermine biosynthetic process	1	1	PVP01_0618200,	100	23.02	inf	0.043446	0.227078	1
GO:0006458	'de novo' protein folding	1	1	PVP01_1127700,	100	23.02	inf	0.043446	0.227078	1
GO:0035915	pore formation in membrane of other organism	1	1	PVP01_1235700,	100	23.02	inf	0.043446	0.227078	1
GO:0006266	DNA ligation	1	1	PVP01_1405000,	100	23.02	inf	0.043446	0.227078	1
KEGG
ID	Name	Bgd count	Result count	Result gene list	Pct of bgd	Fold enrichment	Odds ratio	P-value	Benjamini	Bonferroni
ec00970__PK__KEGG	Aminoacyl-tRNA biosynthesis	42	6	PVP01_0413100,PVP01_0815300,PVP01_1222900,PVP01_1244900,PVP01_1437400,PVP01_1468800,	14.3	3.91	4.9	0.00332106	0.0963108	0.0963108
Cluster_ 14
Cellular component
ID	Name	Bgd count	Result count	Result gene list	Pct of bgd	Fold enrichment	Odds ratio	P-value	Benjamini	Bonferroni
GO:0005852	eukaryotic translation initiation factor 3 complex	10	5	PVP01_0312600,PVP01_0807600,PVP01_1005600,PVP01_1016300,PVP01_1431600,	50	10.2	20.13	5.42438e-05	0.00553286	0.00553286
GO:0005829	cytosol	56	10	PVP01_0305700,PVP01_0410900,PVP01_0512600,PVP01_0833100,PVP01_0906200,PVP01_1207300,PVP01_1253200,PVP01_1263600,PVP01_1315200,PVP01_1421400,	17.9	3.64	4.48	0.00029393	0.0149904	0.0299808
GO:0044444	cytoplasmic part	457	36	PVP01_0305700,PVP01_0312600,PVP01_0405000,PVP01_0410900,PVP01_0510600,PVP01_0512600,PVP01_0525500,PVP01_0530900,PVP01_0612900,PVP01_0807600,PVP01_0815700,PVP01_0823300,PVP01_0833100,PVP01_0835800,PVP01_0906200,PVP01_1005600,PVP01_1010800,PVP01_1016300,PVP01_1106100,PVP01_1207300,PVP01_1213400,PVP01_1216500,PVP01_1253200,PVP01_1263600,PVP01_1267200,PVP01_1311300,PVP01_1315200,PVP01_1323300,PVP01_1…	7.9	1.61	1.91	0.00156892	0.0533432	0.16003
GO:0005737	cytoplasm	566	40	PVP01_0305700,PVP01_0312600,PVP01_0405000,PVP01_0410900,PVP01_0510600,PVP01_0512600,PVP01_0525500,PVP01_0530900,PVP01_0612900,PVP01_0618500,PVP01_0807600,PVP01_0815700,PVP01_0823300,PVP01_0833100,PVP01_0835800,PVP01_0906200,PVP01_0918100,PVP01_1005600,PVP01_1010800,PVP01_1016300,PVP01_1106100,PVP01_1205600,PVP01_1207300,PVP01_1213400,PVP01_1216500,PVP01_1253200,PVP01_1263600,PVP01_1267200,PVP01_1…	7.1	1.44	1.68	0.00643322	0.164047	0.656188
GO:0022626	cytosolic ribosome	11	3	PVP01_0512600,PVP01_0833100,PVP01_0906200,	27.3	5.56	7.42	0.0142168	0.266458	1
GO:0005840	ribosome	138	13	PVP01_0512600,PVP01_0530900,PVP01_0612900,PVP01_0823300,PVP01_0833100,PVP01_0835800,PVP01_0906200,PVP01_1106100,PVP01_1213400,PVP01_1216500,PVP01_1323300,PVP01_1403700,PVP01_1409300,	9.4	1.92	2.13	0.01581	0.266458	1
GO:0032040	small-subunit processome	12	3	PVP01_0919100,PVP01_1114200,PVP01_1403600,	25	5.1	6.59	0.0182863	0.266458	1
GO:0044445	cytosolic part	23	4	PVP01_0410900,PVP01_0512600,PVP01_0833100,PVP01_0906200,	17.4	3.55	4.18	0.0236289	0.280206	1
GO:0030529	ribonucleoprotein complex	226	18	PVP01_0512600,PVP01_0530900,PVP01_0612900,PVP01_0803600,PVP01_0823300,PVP01_0833100,PVP01_0835800,PVP01_0906200,PVP01_0919100,PVP01_0937200,PVP01_1106100,PVP01_1114200,PVP01_1213400,PVP01_1216500,PVP01_1323300,PVP01_1403600,PVP01_1403700,PVP01_1409300,	8	1.62	1.79	0.024724	0.280206	1
GO:0022627	cytosolic small ribosomal subunit	6	2	PVP01_0833100,PVP01_0906200,	33.3	6.8	9.83	0.031412	0.320402	1
GO:0016442	RISC complex	1	1	PVP01_0937200,	100	20.4	inf	0.049016	0.357116	1
GO:0031428	box C/D snoRNP complex	1	1	PVP01_0919100,	100	20.4	inf	0.049016	0.357116	1
GO:0031332	RNAi effector complex	1	1	PVP01_0937200,	100	20.4	inf	0.049016	0.357116	1
GO:0020026	merozoite dense granule	1	1	PVP01_0405000,	100	20.4	inf	0.049016	0.357116	1
Molecular function
ID	Name	Bgd count	Result count	Result gene list	Pct of bgd	Fold enrichment	Odds ratio	P-value	Benjamini	Bonferroni
GO:0003743	translation initiation factor activity	25	7	PVP01_0312600,PVP01_0706100,PVP01_0807600,PVP01_0944100,PVP01_1005600,PVP01_1016300,PVP01_1431600,	28	5.71	7.91	0.000132877	0.0265754	0.0265754
GO:0004222	metalloendopeptidase activity	10	4	PVP01_0805400,PVP01_1010800,PVP01_1241900,PVP01_1457800,	40	8.16	13.31	0.000920032	0.0920032	0.184006
GO:0050661	NADP binding	6	3	PVP01_1244000,PVP01_1252300,PVP01_1253200,	50	10.2	19.83	0.00206527	0.119262	0.413054
GO:0004176	ATP-dependent peptidase activity	2	2	PVP01_1334000,PVP01_1457800,	100	20.4	inf	0.00238525	0.119262	0.47705
GO:0008135	translation factor activity, nucleic acid binding	41	7	PVP01_0312600,PVP01_0706100,PVP01_0807600,PVP01_0944100,PVP01_1005600,PVP01_1016300,PVP01_1431600,	17.1	3.48	4.16	0.00321907	0.124544	0.643814
GO:0097159	organic cyclic compound binding	877	56	PVP01_0103700,PVP01_0107600,PVP01_0209600,PVP01_0302600,PVP01_0304400,PVP01_0312600,PVP01_0410900,PVP01_0706100,PVP01_0803600,PVP01_0805900,PVP01_0807600,PVP01_0812700,PVP01_0815700,PVP01_0820500,PVP01_0837200,PVP01_0906200,PVP01_0909200,PVP01_0917400,PVP01_0918100,PVP01_0926000,PVP01_0934800,PVP01_0937200,PVP01_0944100,PVP01_1005600,PVP01_1016300,PVP01_1107700,PVP01_1111800,PVP01_1117300,PVP01_1…	6.4	1.3	1.56	0.00951131	0.124544	1
GO:1901363	heterocyclic compound binding	877	56	PVP01_0103700,PVP01_0107600,PVP01_0209600,PVP01_0302600,PVP01_0304400,PVP01_0312600,PVP01_0410900,PVP01_0706100,PVP01_0803600,PVP01_0805900,PVP01_0807600,PVP01_0812700,PVP01_0815700,PVP01_0820500,PVP01_0837200,PVP01_0906200,PVP01_0909200,PVP01_0917400,PVP01_0918100,PVP01_0926000,PVP01_0934800,PVP01_0937200,PVP01_0944100,PVP01_1005600,PVP01_1016300,PVP01_1107700,PVP01_1111800,PVP01_1117300,PVP01_1…	6.4	1.3	1.56	0.00951131	0.124544	1
GO:0000166	nucleotide binding	477	34	PVP01_0107600,PVP01_0304400,PVP01_0410900,PVP01_0803600,PVP01_0812700,PVP01_0815700,PVP01_0820500,PVP01_0837200,PVP01_0909200,PVP01_0917400,PVP01_0918100,PVP01_0934800,PVP01_1107700,PVP01_1117300,PVP01_1205600,PVP01_1241900,PVP01_1244000,PVP01_1252300,PVP01_1253200,PVP01_1267900,PVP01_1306700,PVP01_1334000,PVP01_1403600,PVP01_1421400,PVP01_1424700,PVP01_1426000,PVP01_1429700,PVP01_1434100,PVP01_1…	7.1	1.45	1.66	0.0113006	0.124544	1
GO:1901265	nucleoside phosphate binding	477	34	PVP01_0107600,PVP01_0304400,PVP01_0410900,PVP01_0803600,PVP01_0812700,PVP01_0815700,PVP01_0820500,PVP01_0837200,PVP01_0909200,PVP01_0917400,PVP01_0918100,PVP01_0934800,PVP01_1107700,PVP01_1117300,PVP01_1205600,PVP01_1241900,PVP01_1244000,PVP01_1252300,PVP01_1253200,PVP01_1267900,PVP01_1306700,PVP01_1334000,PVP01_1403600,PVP01_1421400,PVP01_1424700,PVP01_1426000,PVP01_1429700,PVP01_1434100,PVP01_1…	7.1	1.45	1.66	0.0113006	0.124544	1
GO:0032549	ribonucleoside binding	426	31	PVP01_0107600,PVP01_0304400,PVP01_0410900,PVP01_0803600,PVP01_0812700,PVP01_0815700,PVP01_0820500,PVP01_0837200,PVP01_0909200,PVP01_0917400,PVP01_0918100,PVP01_0934800,PVP01_1107700,PVP01_1117300,PVP01_1205600,PVP01_1241900,PVP01_1267900,PVP01_1306700,PVP01_1334000,PVP01_1403600,PVP01_1421400,PVP01_1424700,PVP01_1426000,PVP01_1429700,PVP01_1434100,PVP01_1434800,PVP01_1437300,PVP01_1438000,PVP01_1…	7.3	1.48	1.68	0.0119161	0.124544	1
GO:0001883	purine nucleoside binding	426	31	PVP01_0107600,PVP01_0304400,PVP01_0410900,PVP01_0803600,PVP01_0812700,PVP01_0815700,PVP01_0820500,PVP01_0837200,PVP01_0909200,PVP01_0917400,PVP01_0918100,PVP01_0934800,PVP01_1107700,PVP01_1117300,PVP01_1205600,PVP01_1241900,PVP01_1267900,PVP01_1306700,PVP01_1334000,PVP01_1403600,PVP01_1421400,PVP01_1424700,PVP01_1426000,PVP01_1429700,PVP01_1434100,PVP01_1434800,PVP01_1437300,PVP01_1438000,PVP01_1…	7.3	1.48	1.68	0.0119161	0.124544	1
GO:0035639	purine ribonucleoside triphosphate binding	426	31	PVP01_0107600,PVP01_0304400,PVP01_0410900,PVP01_0803600,PVP01_0812700,PVP01_0815700,PVP01_0820500,PVP01_0837200,PVP01_0909200,PVP01_0917400,PVP01_0918100,PVP01_0934800,PVP01_1107700,PVP01_1117300,PVP01_1205600,PVP01_1241900,PVP01_1267900,PVP01_1306700,PVP01_1334000,PVP01_1403600,PVP01_1421400,PVP01_1424700,PVP01_1426000,PVP01_1429700,PVP01_1434100,PVP01_1434800,PVP01_1437300,PVP01_1438000,PVP01_1…	7.3	1.48	1.68	0.0119161	0.124544	1
GO:0032550	purine ribonucleoside binding	426	31	PVP01_0107600,PVP01_0304400,PVP01_0410900,PVP01_0803600,PVP01_0812700,PVP01_0815700,PVP01_0820500,PVP01_0837200,PVP01_0909200,PVP01_0917400,PVP01_0918100,PVP01_0934800,PVP01_1107700,PVP01_1117300,PVP01_1205600,PVP01_1241900,PVP01_1267900,PVP01_1306700,PVP01_1334000,PVP01_1403600,PVP01_1421400,PVP01_1424700,PVP01_1426000,PVP01_1429700,PVP01_1434100,PVP01_1434800,PVP01_1437300,PVP01_1438000,PVP01_1…	7.3	1.48	1.68	0.0119161	0.124544	1
GO:0032555	purine ribonucleotide binding	426	31	PVP01_0107600,PVP01_0304400,PVP01_0410900,PVP01_0803600,PVP01_0812700,PVP01_0815700,PVP01_0820500,PVP01_0837200,PVP01_0909200,PVP01_0917400,PVP01_0918100,PVP01_0934800,PVP01_1107700,PVP01_1117300,PVP01_1205600,PVP01_1241900,PVP01_1267900,PVP01_1306700,PVP01_1334000,PVP01_1403600,PVP01_1421400,PVP01_1424700,PVP01_1426000,PVP01_1429700,PVP01_1434100,PVP01_1434800,PVP01_1437300,PVP01_1438000,PVP01_1…	7.3	1.48	1.68	0.0119161	0.124544	1
GO:0001882	nucleoside binding	426	31	PVP01_0107600,PVP01_0304400,PVP01_0410900,PVP01_0803600,PVP01_0812700,PVP01_0815700,PVP01_0820500,PVP01_0837200,PVP01_0909200,PVP01_0917400,PVP01_0918100,PVP01_0934800,PVP01_1107700,PVP01_1117300,PVP01_1205600,PVP01_1241900,PVP01_1267900,PVP01_1306700,PVP01_1334000,PVP01_1403600,PVP01_1421400,PVP01_1424700,PVP01_1426000,PVP01_1429700,PVP01_1434100,PVP01_1434800,PVP01_1437300,PVP01_1438000,PVP01_1…	7.3	1.48	1.68	0.0119161	0.124544	1
GO:0008237	metallopeptidase activity	19	4	PVP01_0805400,PVP01_1010800,PVP01_1241900,PVP01_1457800,	21.1	4.3	5.3	0.0120341	0.124544	1
GO:0003735	structural constituent of ribosome	134	13	PVP01_0512600,PVP01_0530900,PVP01_0612900,PVP01_0823300,PVP01_0833100,PVP01_0835800,PVP01_0906200,PVP01_1106100,PVP01_1213400,PVP01_1216500,PVP01_1323300,PVP01_1403700,PVP01_1409300,	9.7	1.98	2.2	0.0125402	0.124544	1
GO:0017076	purine nucleotide binding	428	31	PVP01_0107600,PVP01_0304400,PVP01_0410900,PVP01_0803600,PVP01_0812700,PVP01_0815700,PVP01_0820500,PVP01_0837200,PVP01_0909200,PVP01_0917400,PVP01_0918100,PVP01_0934800,PVP01_1107700,PVP01_1117300,PVP01_1205600,PVP01_1241900,PVP01_1267900,PVP01_1306700,PVP01_1334000,PVP01_1403600,PVP01_1421400,PVP01_1424700,PVP01_1426000,PVP01_1429700,PVP01_1434100,PVP01_1434800,PVP01_1437300,PVP01_1438000,PVP01_1…	7.2	1.48	1.67	0.0127306	0.124544	1
GO:0036094	small molecule binding	482	34	PVP01_0107600,PVP01_0304400,PVP01_0410900,PVP01_0803600,PVP01_0812700,PVP01_0815700,PVP01_0820500,PVP01_0837200,PVP01_0909200,PVP01_0917400,PVP01_0918100,PVP01_0934800,PVP01_1107700,PVP01_1117300,PVP01_1205600,PVP01_1241900,PVP01_1244000,PVP01_1252300,PVP01_1253200,PVP01_1267900,PVP01_1306700,PVP01_1334000,PVP01_1403600,PVP01_1421400,PVP01_1424700,PVP01_1426000,PVP01_1429700,PVP01_1434100,PVP01_1…	7.1	1.44	1.64	0.013222	0.124544	1
GO:0032553	ribonucleotide binding	430	31	PVP01_0107600,PVP01_0304400,PVP01_0410900,PVP01_0803600,PVP01_0812700,PVP01_0815700,PVP01_0820500,PVP01_0837200,PVP01_0909200,PVP01_0917400,PVP01_0918100,PVP01_0934800,PVP01_1107700,PVP01_1117300,PVP01_1205600,PVP01_1241900,PVP01_1267900,PVP01_1306700,PVP01_1334000,PVP01_1403600,PVP01_1421400,PVP01_1424700,PVP01_1426000,PVP01_1429700,PVP01_1434100,PVP01_1434800,PVP01_1437300,PVP01_1438000,PVP01_1…	7.2	1.47	1.66	0.0135904	0.124544	1
GO:0032559	adenyl ribonucleotide binding	344	26	PVP01_0107600,PVP01_0304400,PVP01_0410900,PVP01_0812700,PVP01_0815700,PVP01_0820500,PVP01_0837200,PVP01_0909200,PVP01_0917400,PVP01_0918100,PVP01_0934800,PVP01_1107700,PVP01_1205600,PVP01_1241900,PVP01_1267900,PVP01_1306700,PVP01_1334000,PVP01_1403600,PVP01_1426000,PVP01_1429700,PVP01_1434100,PVP01_1434800,PVP01_1438000,PVP01_1450300,PVP01_1455100,PVP01_1457800,	7.6	1.54	1.73	0.0136998	0.124544	1
GO:0005524	ATP binding	344	26	PVP01_0107600,PVP01_0304400,PVP01_0410900,PVP01_0812700,PVP01_0815700,PVP01_0820500,PVP01_0837200,PVP01_0909200,PVP01_0917400,PVP01_0918100,PVP01_0934800,PVP01_1107700,PVP01_1205600,PVP01_1241900,PVP01_1267900,PVP01_1306700,PVP01_1334000,PVP01_1403600,PVP01_1426000,PVP01_1429700,PVP01_1434100,PVP01_1434800,PVP01_1438000,PVP01_1450300,PVP01_1455100,PVP01_1457800,	7.6	1.54	1.73	0.0136998	0.124544	1
GO:0030554	adenyl nucleotide binding	346	26	PVP01_0107600,PVP01_0304400,PVP01_0410900,PVP01_0812700,PVP01_0815700,PVP01_0820500,PVP01_0837200,PVP01_0909200,PVP01_0917400,PVP01_0918100,PVP01_0934800,PVP01_1107700,PVP01_1205600,PVP01_1241900,PVP01_1267900,PVP01_1306700,PVP01_1334000,PVP01_1403600,PVP01_1426000,PVP01_1429700,PVP01_1434100,PVP01_1434800,PVP01_1438000,PVP01_1450300,PVP01_1455100,PVP01_1457800,	7.5	1.53	1.72	0.0147164	0.124741	1
GO:0097367	carbohydrate derivative binding	433	31	PVP01_0107600,PVP01_0304400,PVP01_0410900,PVP01_0803600,PVP01_0812700,PVP01_0815700,PVP01_0820500,PVP01_0837200,PVP01_0909200,PVP01_0917400,PVP01_0918100,PVP01_0934800,PVP01_1107700,PVP01_1117300,PVP01_1205600,PVP01_1241900,PVP01_1267900,PVP01_1306700,PVP01_1334000,PVP01_1403600,PVP01_1421400,PVP01_1424700,PVP01_1426000,PVP01_1429700,PVP01_1434100,PVP01_1434800,PVP01_1437300,PVP01_1438000,PVP01_1…	7.2	1.46	1.65	0.0149689	0.124741	1
GO:0005198	structural molecule activity	153	14	PVP01_0512600,PVP01_0530900,PVP01_0612900,PVP01_0823300,PVP01_0833100,PVP01_0835800,PVP01_0906200,PVP01_1106100,PVP01_1213400,PVP01_1216500,PVP01_1267200,PVP01_1323300,PVP01_1403700,PVP01_1409300,	9.2	1.87	2.07	0.0157674	0.126139	1
GO:0016874	ligase activity	71	8	PVP01_0311700,PVP01_0525500,PVP01_0812700,PVP01_0906500,PVP01_0918100,PVP01_1117300,PVP01_1205600,PVP01_1434800,	11.3	2.3	2.56	0.0211049	0.157592	1
GO:0016884	carbon-nitrogen ligase activity, with glutamine as amido-N-donor	5	2	PVP01_0525500,PVP01_0812700,	40	8.16	13.12	0.0216297	0.157592	1
GO:0003723	RNA binding	191	16	PVP01_0103700,PVP01_0209600,PVP01_0312600,PVP01_0706100,PVP01_0803600,PVP01_0807600,PVP01_0906200,PVP01_0918100,PVP01_0944100,PVP01_1005600,PVP01_1016300,PVP01_1207300,PVP01_1407900,PVP01_1420200,PVP01_1429700,PVP01_1431600,	8.4	1.71	1.88	0.0220629	0.157592	1
GO:0016791	phosphatase activity	13	3	PVP01_0618500,PVP01_0927700,PVP01_1018000,	23.1	4.71	5.93	0.0229348	0.158171	1
GO:0043168	anion binding	462	31	PVP01_0107600,PVP01_0304400,PVP01_0410900,PVP01_0803600,PVP01_0812700,PVP01_0815700,PVP01_0820500,PVP01_0837200,PVP01_0909200,PVP01_0917400,PVP01_0918100,PVP01_0934800,PVP01_1107700,PVP01_1117300,PVP01_1205600,PVP01_1241900,PVP01_1267900,PVP01_1306700,PVP01_1334000,PVP01_1403600,PVP01_1421400,PVP01_1424700,PVP01_1426000,PVP01_1429700,PVP01_1434100,PVP01_1434800,PVP01_1437300,PVP01_1438000,PVP01_1…	6.7	1.37	1.52	0.0350514	0.166156	1
GO:0003922	GMP synthase (glutamine-hydrolyzing) activity	1	1	PVP01_0812700,	100	20.4	inf	0.049016	0.166156	1
GO:0004359	glutaminase activity	1	1	PVP01_0916800,	100	20.4	inf	0.049016	0.166156	1
GO:0004385	guanylate kinase activity	1	1	PVP01_0727400,	100	20.4	inf	0.049016	0.166156	1
GO:0050308	sugar-phosphatase activity	1	1	PVP01_0618500,	100	20.4	inf	0.049016	0.166156	1
GO:0004616	phosphogluconate dehydrogenase (decarboxylating) activity	1	1	PVP01_1252300,	100	20.4	inf	0.049016	0.166156	1
GO:0004332	fructose-bisphosphate aldolase activity	1	1	PVP01_1262200,	100	20.4	inf	0.049016	0.166156	1
GO:0015932	nucleobase-containing compound transmembrane transporter activity	1	1	PVP01_1207600,	100	20.4	inf	0.049016	0.166156	1
GO:0051879	Hsp90 protein binding	1	1	PVP01_1315200,	100	20.4	inf	0.049016	0.166156	1
GO:0004416	hydroxyacylglutathione hydrolase activity	1	1	PVP01_0305700,	100	20.4	inf	0.049016	0.166156	1
GO:0019203	carbohydrate phosphatase activity	1	1	PVP01_0618500,	100	20.4	inf	0.049016	0.166156	1
GO:1901677	phosphate transmembrane transporter activity	1	1	PVP01_1213900,	100	20.4	inf	0.049016	0.166156	1
GO:0016620	oxidoreductase activity, acting on the aldehyde or oxo group of donors, NAD or NADP as acceptor	1	1	PVP01_1244000,	100	20.4	inf	0.049016	0.166156	1
GO:0005315	inorganic phosphate transmembrane transporter activity	1	1	PVP01_1213900,	100	20.4	inf	0.049016	0.166156	1
GO:0005337	nucleoside transmembrane transporter activity	1	1	PVP01_1207600,	100	20.4	inf	0.049016	0.166156	1
GO:0017057	6-phosphogluconolactonase activity	1	1	PVP01_1253200,	100	20.4	inf	0.049016	0.166156	1
GO:0016274	protein-arginine N-methyltransferase activity	1	1	PVP01_1111000,	100	20.4	inf	0.049016	0.166156	1
GO:0004618	phosphoglycerate kinase activity	1	1	PVP01_0721000,	100	20.4	inf	0.049016	0.166156	1
GO:0016774	phosphotransferase activity, carboxyl group as acceptor	1	1	PVP01_0721000,	100	20.4	inf	0.049016	0.166156	1
GO:0004417	hydroxyethylthiazole kinase activity	1	1	PVP01_1457700,	100	20.4	inf	0.049016	0.166156	1
GO:0015091	ferric iron transmembrane transporter activity	1	1	PVP01_0109300,	100	20.4	inf	0.049016	0.166156	1
GO:0004632	phosphopantothenate--cysteine ligase activity	1	1	PVP01_0311700,	100	20.4	inf	0.049016	0.166156	1
GO:0004019	adenylosuccinate synthase activity	1	1	PVP01_1117300,	100	20.4	inf	0.049016	0.166156	1
GO:0016273	arginine N-methyltransferase activity	1	1	PVP01_1111000,	100	20.4	inf	0.049016	0.166156	1
GO:0072510	trivalent inorganic cation transmembrane transporter activity	1	1	PVP01_0109300,	100	20.4	inf	0.049016	0.166156	1
GO:0015238	drug transmembrane transporter activity	1	1	PVP01_0109300,	100	20.4	inf	0.049016	0.166156	1
GO:0004345	glucose-6-phosphate dehydrogenase activity	1	1	PVP01_1253200,	100	20.4	inf	0.049016	0.166156	1
GO:0090484	drug transporter activity	1	1	PVP01_0109300,	100	20.4	inf	0.049016	0.166156	1
GO:0004012	phospholipid-translocating ATPase activity	1	1	PVP01_1438000,	100	20.4	inf	0.049016	0.166156	1
GO:0004809	tRNA (guanine-N2-)-methyltransferase activity	1	1	PVP01_1420200,	100	20.4	inf	0.049016	0.166156	1
Biological process
ID	Name	Bgd count	Result count	Result gene list	Pct of bgd	Fold enrichment	Odds ratio	P-value	Benjamini	Bonferroni
GO:0072524	pyridine-containing compound metabolic process	7	4	PVP01_0916800,PVP01_1128300,PVP01_1252300,PVP01_1253200,	57.1	11.66	26.65	0.000172169	0.0472111	0.0731716
GO:0044724	single-organism carbohydrate catabolic process	14	5	PVP01_0721000,PVP01_1122700,PVP01_1252300,PVP01_1253200,PVP01_1262200,	35.7	7.29	11.16	0.000367319	0.0472111	0.156111
GO:0016052	carbohydrate catabolic process	14	5	PVP01_0721000,PVP01_1122700,PVP01_1252300,PVP01_1253200,PVP01_1262200,	35.7	7.29	11.16	0.000367319	0.0472111	0.156111
GO:0006081	cellular aldehyde metabolic process	4	3	PVP01_0305700,PVP01_0916800,PVP01_1128300,	75	15.3	59.53	0.00044434	0.0472111	0.188845
GO:0006412	translation	209	21	PVP01_0312600,PVP01_0512600,PVP01_0530900,PVP01_0612900,PVP01_0706100,PVP01_0823300,PVP01_0833100,PVP01_0835800,PVP01_0906200,PVP01_0918100,PVP01_0944100,PVP01_1016300,PVP01_1106100,PVP01_1205600,PVP01_1213400,PVP01_1216500,PVP01_1323300,PVP01_1403700,PVP01_1409300,PVP01_1431600,PVP01_1434800,	10	2.05	2.39	0.000960241	0.0649778	0.408103
GO:0044723	single-organism carbohydrate metabolic process	25	6	PVP01_0721000,PVP01_1122700,PVP01_1244000,PVP01_1252300,PVP01_1253200,PVP01_1262200,	24	4.9	6.37	0.00101381	0.0649778	0.430869
GO:0044712	single-organism catabolic process	44	8	PVP01_0305700,PVP01_0721000,PVP01_0916800,PVP01_1122700,PVP01_1252300,PVP01_1253200,PVP01_1262200,PVP01_1421400,	18.2	3.71	4.53	0.00107022	0.0649778	0.454844
GO:0009110	vitamin biosynthetic process	6	3	PVP01_0916800,PVP01_1128300,PVP01_1457700,	50	10.2	19.83	0.00206527	0.0724094	0.87774
GO:0042364	water-soluble vitamin biosynthetic process	6	3	PVP01_0916800,PVP01_1128300,PVP01_1457700,	50	10.2	19.83	0.00206527	0.0724094	0.87774
GO:1901615	organic hydroxy compound metabolic process	6	3	PVP01_0305700,PVP01_0916800,PVP01_1128300,	50	10.2	19.83	0.00206527	0.0724094	0.87774
GO:0042823	pyridoxal phosphate biosynthetic process	2	2	PVP01_0916800,PVP01_1128300,	100	20.4	inf	0.00238525	0.0724094	1
GO:0042822	pyridoxal phosphate metabolic process	2	2	PVP01_0916800,PVP01_1128300,	100	20.4	inf	0.00238525	0.0724094	1
GO:0046184	aldehyde biosynthetic process	2	2	PVP01_0916800,PVP01_1128300,	100	20.4	inf	0.00238525	0.0724094	1
GO:0042026	protein refolding	2	2	PVP01_0815700,PVP01_1450300,	100	20.4	inf	0.00238525	0.0724094	1
GO:0006413	translational initiation	21	5	PVP01_0312600,PVP01_0706100,PVP01_0944100,PVP01_1016300,PVP01_1431600,	23.8	4.86	6.26	0.00282738	0.0771446	1
GO:0044281	small molecule metabolic process	183	18	PVP01_0305700,PVP01_0311700,PVP01_0525500,PVP01_0721000,PVP01_0727400,PVP01_0812700,PVP01_0916800,PVP01_0918100,PVP01_1117300,PVP01_1122700,PVP01_1128300,PVP01_1205600,PVP01_1252300,PVP01_1253200,PVP01_1262200,PVP01_1421400,PVP01_1434800,PVP01_1457700,	9.8	2.01	2.29	0.00290427	0.0771446	1
GO:0006767	water-soluble vitamin metabolic process	7	3	PVP01_0916800,PVP01_1128300,PVP01_1457700,	42.9	8.74	14.87	0.0034851	0.0779561	1
GO:0006766	vitamin metabolic process	7	3	PVP01_0916800,PVP01_1128300,PVP01_1457700,	42.9	8.74	14.87	0.0034851	0.0779561	1
GO:0006006	glucose metabolic process	7	3	PVP01_1244000,PVP01_1252300,PVP01_1253200,	42.9	8.74	14.87	0.0034851	0.0779561	1
GO:0010467	gene expression	415	32	PVP01_0312600,PVP01_0512600,PVP01_0530900,PVP01_0612900,PVP01_0706100,PVP01_0803600,PVP01_0823300,PVP01_0833100,PVP01_0835800,PVP01_0906200,PVP01_0906500,PVP01_0911000,PVP01_0918100,PVP01_0919100,PVP01_0926000,PVP01_0944100,PVP01_1010800,PVP01_1016300,PVP01_1106100,PVP01_1114200,PVP01_1205600,PVP01_1213400,PVP01_1216500,PVP01_1306700,PVP01_1323300,PVP01_1403700,PVP01_1409300,PVP01_1420200,PVP01_1…	7.7	1.57	1.82	0.00435091	0.0914156	1
GO:0044249	cellular biosynthetic process	434	33	PVP01_0305700,PVP01_0311700,PVP01_0312600,PVP01_0512600,PVP01_0530900,PVP01_0612900,PVP01_0706100,PVP01_0812700,PVP01_0823300,PVP01_0833100,PVP01_0835800,PVP01_0906200,PVP01_0916800,PVP01_0918100,PVP01_0926000,PVP01_0944100,PVP01_1016300,PVP01_1106100,PVP01_1117300,PVP01_1128300,PVP01_1205600,PVP01_1213400,PVP01_1216500,PVP01_1323300,PVP01_1403700,PVP01_1409300,PVP01_1416500,PVP01_1423400,PVP01_1…	7.6	1.55	1.8	0.00468203	0.0914156	1
GO:1901576	organic substance biosynthetic process	435	33	PVP01_0305700,PVP01_0311700,PVP01_0312600,PVP01_0512600,PVP01_0530900,PVP01_0612900,PVP01_0706100,PVP01_0812700,PVP01_0823300,PVP01_0833100,PVP01_0835800,PVP01_0906200,PVP01_0916800,PVP01_0918100,PVP01_0926000,PVP01_0944100,PVP01_1016300,PVP01_1106100,PVP01_1117300,PVP01_1128300,PVP01_1205600,PVP01_1213400,PVP01_1216500,PVP01_1323300,PVP01_1403700,PVP01_1409300,PVP01_1416500,PVP01_1423400,PVP01_1…	7.6	1.55	1.79	0.00485879	0.0914156	1
GO:0009058	biosynthetic process	455	34	PVP01_0305700,PVP01_0311700,PVP01_0312600,PVP01_0512600,PVP01_0530900,PVP01_0612900,PVP01_0706100,PVP01_0720900,PVP01_0812700,PVP01_0823300,PVP01_0833100,PVP01_0835800,PVP01_0906200,PVP01_0916800,PVP01_0918100,PVP01_0926000,PVP01_0944100,PVP01_1016300,PVP01_1106100,PVP01_1117300,PVP01_1128300,PVP01_1205600,PVP01_1213400,PVP01_1216500,PVP01_1323300,PVP01_1403700,PVP01_1409300,PVP01_1416500,PVP01_1…	7.5	1.52	1.76	0.0053759	0.0914156	1
GO:0005996	monosaccharide metabolic process	8	3	PVP01_1244000,PVP01_1252300,PVP01_1253200,	37.5	7.65	11.89	0.00537739	0.0914156	1
GO:0019318	hexose metabolic process	8	3	PVP01_1244000,PVP01_1252300,PVP01_1253200,	37.5	7.65	11.89	0.00537739	0.0914156	1
GO:0042816	vitamin B6 metabolic process	3	2	PVP01_0916800,PVP01_1128300,	66.7	13.6	39.38	0.00692529	0.109009	1
GO:0042819	vitamin B6 biosynthetic process	3	2	PVP01_0916800,PVP01_1128300,	66.7	13.6	39.38	0.00692529	0.109009	1
GO:0006732	coenzyme metabolic process	26	5	PVP01_0311700,PVP01_0916800,PVP01_1128300,PVP01_1252300,PVP01_1253200,	19.2	3.92	4.76	0.00750309	0.113886	1
GO:1901564	organonitrogen compound metabolic process	158	15	PVP01_0305700,PVP01_0311700,PVP01_0525500,PVP01_0727400,PVP01_0812700,PVP01_0916800,PVP01_0918100,PVP01_1117300,PVP01_1128300,PVP01_1205600,PVP01_1252300,PVP01_1253200,PVP01_1421400,PVP01_1434800,PVP01_1457700,	9.5	1.94	2.17	0.00906374	0.13252	1
GO:0005975	carbohydrate metabolic process	38	6	PVP01_0721000,PVP01_1122700,PVP01_1244000,PVP01_1252300,PVP01_1253200,PVP01_1262200,	15.8	3.22	3.76	0.00935433	0.13252	1
GO:0006096	glycolytic process	10	3	PVP01_0721000,PVP01_1122700,PVP01_1262200,	30	6.12	8.49	0.0107189	0.138254	1
GO:0019538	protein metabolic process	548	38	PVP01_0312600,PVP01_0410900,PVP01_0512600,PVP01_0530900,PVP01_0612900,PVP01_0706100,PVP01_0805400,PVP01_0815700,PVP01_0818200,PVP01_0823300,PVP01_0833100,PVP01_0835800,PVP01_0906200,PVP01_0909200,PVP01_0917400,PVP01_0918100,PVP01_0934800,PVP01_0944100,PVP01_1005100,PVP01_1010800,PVP01_1016300,PVP01_1106100,PVP01_1111000,PVP01_1205600,PVP01_1213400,PVP01_1216500,PVP01_1241900,PVP01_1323300,PVP01_1…	6.9	1.41	1.63	0.0111862	0.138254	1
GO:0034645	cellular macromolecule biosynthetic process	325	25	PVP01_0312600,PVP01_0512600,PVP01_0530900,PVP01_0612900,PVP01_0706100,PVP01_0823300,PVP01_0833100,PVP01_0835800,PVP01_0906200,PVP01_0918100,PVP01_0926000,PVP01_0944100,PVP01_1016300,PVP01_1106100,PVP01_1205600,PVP01_1213400,PVP01_1216500,PVP01_1323300,PVP01_1403700,PVP01_1409300,PVP01_1423400,PVP01_1423600,PVP01_1431600,PVP01_1434800,PVP01_1461300,	7.7	1.57	1.76	0.012683	0.138254	1
GO:0071704	organic substance metabolic process	1066	65	PVP01_0305700,PVP01_0311700,PVP01_0312600,PVP01_0410900,PVP01_0512600,PVP01_0525500,PVP01_0530900,PVP01_0612900,PVP01_0706100,PVP01_0721000,PVP01_0727400,PVP01_0803600,PVP01_0805400,PVP01_0812700,PVP01_0815700,PVP01_0818200,PVP01_0823300,PVP01_0833100,PVP01_0835800,PVP01_0906200,PVP01_0906500,PVP01_0909200,PVP01_0911000,PVP01_0916800,PVP01_0917400,PVP01_0918100,PVP01_0919100,PVP01_0926000,PVP01_0…	6.1	1.24	1.51	0.0132669	0.138254	1
GO:0006098	pentose-phosphate shunt	4	2	PVP01_1252300,PVP01_1253200,	50	10.2	19.68	0.0134062	0.138254	1
GO:0046365	monosaccharide catabolic process	4	2	PVP01_1252300,PVP01_1253200,	50	10.2	19.68	0.0134062	0.138254	1
GO:0006007	glucose catabolic process	4	2	PVP01_1252300,PVP01_1253200,	50	10.2	19.68	0.0134062	0.138254	1
GO:0006740	NADPH regeneration	4	2	PVP01_1252300,PVP01_1253200,	50	10.2	19.68	0.0134062	0.138254	1
GO:0072525	pyridine-containing compound biosynthetic process	4	2	PVP01_0916800,PVP01_1128300,	50	10.2	19.68	0.0134062	0.138254	1
GO:0006739	NADP metabolic process	4	2	PVP01_1252300,PVP01_1253200,	50	10.2	19.68	0.0134062	0.138254	1
GO:0019320	hexose catabolic process	4	2	PVP01_1252300,PVP01_1253200,	50	10.2	19.68	0.0134062	0.138254	1
GO:0009059	macromolecule biosynthetic process	327	25	PVP01_0312600,PVP01_0512600,PVP01_0530900,PVP01_0612900,PVP01_0706100,PVP01_0823300,PVP01_0833100,PVP01_0835800,PVP01_0906200,PVP01_0918100,PVP01_0926000,PVP01_0944100,PVP01_1016300,PVP01_1106100,PVP01_1205600,PVP01_1213400,PVP01_1216500,PVP01_1323300,PVP01_1403700,PVP01_1409300,PVP01_1423400,PVP01_1423600,PVP01_1431600,PVP01_1434800,PVP01_1461300,	7.6	1.56	1.75	0.0136627	0.138254	1
GO:0006090	pyruvate metabolic process	11	3	PVP01_0721000,PVP01_1122700,PVP01_1262200,	27.3	5.56	7.42	0.0142168	0.139886	1
GO:0032787	monocarboxylic acid metabolic process	20	4	PVP01_0305700,PVP01_0721000,PVP01_1122700,PVP01_1262200,	20	4.08	4.97	0.0144824	0.139886	1
GO:0044237	cellular metabolic process	994	61	PVP01_0305700,PVP01_0311700,PVP01_0312600,PVP01_0410900,PVP01_0512600,PVP01_0525500,PVP01_0530900,PVP01_0612900,PVP01_0618500,PVP01_0706100,PVP01_0721000,PVP01_0727400,PVP01_0803600,PVP01_0812700,PVP01_0815700,PVP01_0818200,PVP01_0823300,PVP01_0833100,PVP01_0835800,PVP01_0906200,PVP01_0906500,PVP01_0909200,PVP01_0911000,PVP01_0916800,PVP01_0918100,PVP01_0919100,PVP01_0926000,PVP01_0927700,PVP01_0…	6.1	1.25	1.5	0.0155155	0.146535	1
GO:0006457	protein folding	55	7	PVP01_0410900,PVP01_0815700,PVP01_0818200,PVP01_0934800,PVP01_1005100,PVP01_1434100,PVP01_1450300,	12.7	2.6	2.93	0.0164232	0.151736	1
GO:0044238	primary metabolic process	1039	63	PVP01_0305700,PVP01_0311700,PVP01_0312600,PVP01_0410900,PVP01_0512600,PVP01_0525500,PVP01_0530900,PVP01_0612900,PVP01_0706100,PVP01_0721000,PVP01_0727400,PVP01_0803600,PVP01_0805400,PVP01_0812700,PVP01_0815700,PVP01_0818200,PVP01_0823300,PVP01_0833100,PVP01_0835800,PVP01_0906200,PVP01_0906500,PVP01_0909200,PVP01_0911000,PVP01_0916800,PVP01_0917400,PVP01_0918100,PVP01_0919100,PVP01_0926000,PVP01_0…	6.1	1.24	1.48	0.0176645	0.159733	1
GO:0008152	metabolic process	1184	70	PVP01_0305700,PVP01_0311700,PVP01_0312600,PVP01_0410900,PVP01_0512600,PVP01_0525500,PVP01_0530900,PVP01_0612900,PVP01_0618500,PVP01_0706100,PVP01_0707100,PVP01_0720900,PVP01_0721000,PVP01_0727400,PVP01_0803600,PVP01_0805400,PVP01_0812700,PVP01_0815700,PVP01_0818200,PVP01_0823300,PVP01_0833100,PVP01_0835800,PVP01_0906200,PVP01_0906500,PVP01_0909200,PVP01_0911000,PVP01_0916800,PVP01_0917400,PVP01_0…	5.9	1.21	1.47	0.019941	0.170234	1
GO:0051186	cofactor metabolic process	33	5	PVP01_0311700,PVP01_0916800,PVP01_1128300,PVP01_1252300,PVP01_1253200,	15.2	3.09	3.56	0.0205762	0.170234	1
GO:0044267	cellular protein metabolic process	480	33	PVP01_0312600,PVP01_0410900,PVP01_0512600,PVP01_0530900,PVP01_0612900,PVP01_0706100,PVP01_0815700,PVP01_0818200,PVP01_0823300,PVP01_0833100,PVP01_0835800,PVP01_0906200,PVP01_0909200,PVP01_0918100,PVP01_0934800,PVP01_0944100,PVP01_1005100,PVP01_1010800,PVP01_1016300,PVP01_1106100,PVP01_1111000,PVP01_1205600,PVP01_1213400,PVP01_1216500,PVP01_1323300,PVP01_1403700,PVP01_1409300,PVP01_1423400,PVP01_1…	6.9	1.4	1.58	0.0212345	0.170234	1
GO:0046496	nicotinamide nucleotide metabolic process	5	2	PVP01_1252300,PVP01_1253200,	40	8.16	13.12	0.0216297	0.170234	1
GO:0042493	response to drug	5	2	PVP01_0109300,PVP01_1457800,	40	8.16	13.12	0.0216297	0.170234	1
GO:1901617	organic hydroxy compound biosynthetic process	5	2	PVP01_0916800,PVP01_1128300,	40	8.16	13.12	0.0216297	0.170234	1
GO:0019362	pyridine nucleotide metabolic process	5	2	PVP01_1252300,PVP01_1253200,	40	8.16	13.12	0.0216297	0.170234	1
GO:0019637	organophosphate metabolic process	102	10	PVP01_0311700,PVP01_0727400,PVP01_0812700,PVP01_0916800,PVP01_1117300,PVP01_1128300,PVP01_1252300,PVP01_1253200,PVP01_1416500,PVP01_1421400,	9.8	2	2.2	0.0256801	0.198437	1
GO:0019752	carboxylic acid metabolic process	90	9	PVP01_0305700,PVP01_0525500,PVP01_0721000,PVP01_0916800,PVP01_0918100,PVP01_1122700,PVP01_1205600,PVP01_1262200,PVP01_1434800,	10	2.04	2.24	0.0300202	0.212569	1
GO:0009892	negative regulation of metabolic process	6	2	PVP01_0618500,PVP01_0937200,	33.3	6.8	9.83	0.031412	0.212569	1
GO:0043436	oxoacid metabolic process	91	9	PVP01_0305700,PVP01_0525500,PVP01_0721000,PVP01_0916800,PVP01_0918100,PVP01_1122700,PVP01_1205600,PVP01_1262200,PVP01_1434800,	9.9	2.02	2.21	0.0319711	0.212569	1
GO:0006082	organic acid metabolic process	91	9	PVP01_0305700,PVP01_0525500,PVP01_0721000,PVP01_0916800,PVP01_0918100,PVP01_1122700,PVP01_1205600,PVP01_1262200,PVP01_1434800,	9.9	2.02	2.21	0.0319711	0.212569	1
GO:0010675	regulation of cellular carbohydrate metabolic process	1	1	PVP01_0618500,	100	20.4	inf	0.049016	0.212569	1
GO:0002181	cytoplasmic translation	1	1	PVP01_0512600,	100	20.4	inf	0.049016	0.212569	1
GO:0010677	negative regulation of cellular carbohydrate metabolic process	1	1	PVP01_0618500,	100	20.4	inf	0.049016	0.212569	1
GO:0045833	negative regulation of lipid metabolic process	1	1	PVP01_0618500,	100	20.4	inf	0.049016	0.212569	1
GO:0046185	aldehyde catabolic process	1	1	PVP01_0305700,	100	20.4	inf	0.049016	0.212569	1
GO:0006817	phosphate ion transport	1	1	PVP01_1213900,	100	20.4	inf	0.049016	0.212569	1
GO:0045936	negative regulation of phosphate metabolic process	1	1	PVP01_0618500,	100	20.4	inf	0.049016	0.212569	1
GO:0071072	negative regulation of phospholipid biosynthetic process	1	1	PVP01_0618500,	100	20.4	inf	0.049016	0.212569	1
GO:0019243	methylglyoxal catabolic process to D-lactate	1	1	PVP01_0305700,	100	20.4	inf	0.049016	0.212569	1
GO:0006855	drug transmembrane transport	1	1	PVP01_0109300,	100	20.4	inf	0.049016	0.212569	1
GO:0015893	drug transport	1	1	PVP01_0109300,	100	20.4	inf	0.049016	0.212569	1
GO:0015682	ferric iron transport	1	1	PVP01_0109300,	100	20.4	inf	0.049016	0.212569	1
GO:0009438	methylglyoxal metabolic process	1	1	PVP01_0305700,	100	20.4	inf	0.049016	0.212569	1
GO:0031047	gene silencing by RNA	1	1	PVP01_0937200,	100	20.4	inf	0.049016	0.212569	1
GO:0006177	GMP biosynthetic process	1	1	PVP01_0812700,	100	20.4	inf	0.049016	0.212569	1
GO:0035246	peptidyl-arginine N-methylation	1	1	PVP01_1111000,	100	20.4	inf	0.049016	0.212569	1
GO:0006089	lactate metabolic process	1	1	PVP01_0305700,	100	20.4	inf	0.049016	0.212569	1
GO:0015858	nucleoside transport	1	1	PVP01_1207600,	100	20.4	inf	0.049016	0.212569	1
GO:0051596	methylglyoxal catabolic process	1	1	PVP01_0305700,	100	20.4	inf	0.049016	0.212569	1
GO:0019747	regulation of isoprenoid metabolic process	1	1	PVP01_0618500,	100	20.4	inf	0.049016	0.212569	1
GO:0046037	GMP metabolic process	1	1	PVP01_0812700,	100	20.4	inf	0.049016	0.212569	1
GO:0045912	negative regulation of carbohydrate metabolic process	1	1	PVP01_0618500,	100	20.4	inf	0.049016	0.212569	1
GO:0010563	negative regulation of phosphorus metabolic process	1	1	PVP01_0618500,	100	20.4	inf	0.049016	0.212569	1
GO:0046890	regulation of lipid biosynthetic process	1	1	PVP01_0618500,	100	20.4	inf	0.049016	0.212569	1
GO:0032238	adenosine transport	1	1	PVP01_1207600,	100	20.4	inf	0.049016	0.212569	1
GO:0010323	negative regulation of isopentenyl diphosphate biosynthetic process, methylerythritol 4-phosphate pathway	1	1	PVP01_0618500,	100	20.4	inf	0.049016	0.212569	1
GO:0072512	trivalent inorganic cation transport	1	1	PVP01_0109300,	100	20.4	inf	0.049016	0.212569	1
GO:0010565	regulation of cellular ketone metabolic process	1	1	PVP01_0618500,	100	20.4	inf	0.049016	0.212569	1
GO:0006109	regulation of carbohydrate metabolic process	1	1	PVP01_0618500,	100	20.4	inf	0.049016	0.212569	1
GO:0018195	peptidyl-arginine modification	1	1	PVP01_1111000,	100	20.4	inf	0.049016	0.212569	1
GO:0019216	regulation of lipid metabolic process	1	1	PVP01_0618500,	100	20.4	inf	0.049016	0.212569	1
GO:0051055	negative regulation of lipid biosynthetic process	1	1	PVP01_0618500,	100	20.4	inf	0.049016	0.212569	1
GO:0016458	gene silencing	1	1	PVP01_0937200,	100	20.4	inf	0.049016	0.212569	1
GO:0006543	glutamine catabolic process	1	1	PVP01_0916800,	100	20.4	inf	0.049016	0.212569	1
GO:0071071	regulation of phospholipid biosynthetic process	1	1	PVP01_0618500,	100	20.4	inf	0.049016	0.212569	1
GO:0018216	peptidyl-arginine methylation	1	1	PVP01_1111000,	100	20.4	inf	0.049016	0.212569	1
GO:0010322	regulation of isopentenyl diphosphate biosynthetic process, methylerythritol 4-phosphate pathway	1	1	PVP01_0618500,	100	20.4	inf	0.049016	0.212569	1
GO:0006437	tyrosyl-tRNA aminoacylation	1	1	PVP01_0918100,	100	20.4	inf	0.049016	0.212569	1
GO:0051156	glucose 6-phosphate metabolic process	1	1	PVP01_1253200,	100	20.4	inf	0.049016	0.212569	1
GO:1901566	organonitrogen compound biosynthetic process	69	7	PVP01_0305700,PVP01_0311700,PVP01_0812700,PVP01_0916800,PVP01_1117300,PVP01_1128300,PVP01_1457700,	10.1	2.07	2.26	0.0496356	0.213082	1
KEGG
ID	Name	Bgd count	Result count	Result gene list	Pct of bgd	Fold enrichment	Odds ratio	P-value	Benjamini	Bonferroni
ec00710__PK__KEGG	Carbon fixation in photosynthetic organisms	10	3	PVP01_0721000,PVP01_1244000,PVP01_1262200,	30	6.09	8.64	0.0106792	0.558835	0.768906
ec00780__PK__KEGG	Biotin metabolism	13	3	PVP01_1122000,PVP01_1321000,PVP01_1436700,	23.1	4.68	6.03	0.0228919	0.558835	1
ec00030__PK__KEGG	Pentose phosphate pathway	14	3	PVP01_1252300,PVP01_1253200,PVP01_1262200,	21.4	4.35	5.48	0.0281276	0.558835	1
ec00010__PK__KEGG	Glycolysis / Gluconeogenesis	25	4	PVP01_0721000,PVP01_1122700,PVP01_1244000,PVP01_1262200,	16	3.25	3.86	0.0310464	0.558835	1

## Sheet: Filtered_3_4
Cluster_ 1
Cellular component
ID	Name	Bgd count	Result count	Result_gene_list	Pct of bgd	Fold enrichment	Odds ratio	P-value	Benjamini	Bonferroni
GO:0031225	anchored component of membrane	6	2	PVP01_0418300,PVP01_1107900,	33.3	17.95	27.49	0.00483285	0.219705	0.343132
GO:1990225	rhoptry neck	8	2	PVP01_0916600,PVP01_1255000,	25	13.46	18.31	0.00880922	0.219705	0.625454
Molecular function
ID	Name	Bgd count	Result count	Result gene list	Pct of bgd	Fold enrichment	Odds ratio	P-value	Benjamini	Bonferroni
GO:0043565	sequence-specific DNA binding	29	6	PVP01_0118100,PVP01_0931500,PVP01_0947200,PVP01_1017200,PVP01_1135300,PVP01_1144800,	20.7	11.14	15.53	1.04e-05	0.001004	0.001004
GO:0003677	DNA binding	163	8	PVP01_0118100,PVP01_0320700,PVP01_0931500,PVP01_0947200,PVP01_1017200,PVP01_1131700,PVP01_1135300,PVP01_1144800,	4.9	2.64	3.06	0.00916999	0.174629	0.889489
GO:0016409	palmitoyltransferase activity	11	2	PVP01_0916500,PVP01_1139200,	18.2	9.79	12.19	0.0166991	0.174629	1
GO:0003680	AT DNA binding	1	1	PVP01_0931500,	100	53.86	inf	0.0185667	0.174629	1
GO:0046982	protein heterodimerization activity	12	2	PVP01_0947200,PVP01_1131700,	16.7	8.98	10.97	0.0198033	0.174629	1
GO:0008234	cysteine-type peptidase activity	33	3	PVP01_0304100,PVP01_0416800,PVP01_0417000,	9.1	4.9	5.56	0.022221	0.17962	1
Biological process
ID	Name	Bgd count	Result count	Result gene list	Pct of bgd	Fold enrichment	Odds ratio	P-value	Benjamini	Bonferroni
GO:0042147	retrograde transport, endosome to Golgi	2	1	PVP01_1463300,	50	26.93	53.92	0.0367954	0.304112	1
KEGG
ID	Name	Bgd count	Result count	Result gene list	Pct of bgd	Fold enrichment	Odds ratio	P-value	Benjamini	Bonferroni
ec00061__PK__KEGG	Fatty acid biosynthesis	25	3	PVP01_0612000,PVP01_0916500,PVP01_1139200,	12	6.29	7.87	0.0106592	0.171359	0.373073
Cluster_ 13
Cellular component
ID	Name	Bgd count	Result count	Result gene list	Pct of bgd	Fold enrichment	Odds ratio	P-value	Benjamini	Bonferroni
GO:0032993	protein-DNA complex	15	3	PVP01_0819300,PVP01_0823600,PVP01_0905800,	20	9.45	12.15	0.00341567	0.105886	0.317657
GO:0009986	cell surface	46	4	PVP01_0304300,PVP01_1020200,PVP01_1022600,PVP01_1031000,	8.7	4.11	4.66	0.0152064	0.164036	1
GO:0044599	AP-5 adaptor complex	1	1	PVP01_0928800,	100	47.25	inf	0.021166	0.164036	1
GO:0031262	Ndc80 complex	2	1	PVP01_0823600,	50	23.62	47.05	0.0418917	0.299687	1
Molecular function
ID	Name	Bgd count	Result count	Result gene list	Pct of bgd	Fold enrichment	Odds ratio	P-value	Benjamini	Bonferroni
GO:0016773	phosphotransferase activity, alcohol group as acceptor	108	7	PVP01_0422000,PVP01_0827800,PVP01_1205500,PVP01_1309200,PVP01_1312900,PVP01_1320900,PVP01_1446500,	6.5	3.06	3.51	0.00692338	0.130046	0.588487
GO:0004672	protein kinase activity	83	6	PVP01_0422000,PVP01_0827800,PVP01_1205500,PVP01_1312900,PVP01_1320900,PVP01_1446500,	7.2	3.42	3.91	0.00737374	0.130046	0.626768
GO:0005515	protein binding	491	18	PVP01_0209500,PVP01_0304300,PVP01_0416700,PVP01_0607100,PVP01_0610200,PVP01_0819300,PVP01_0836700,PVP01_0905800,PVP01_1031000,PVP01_1121400,PVP01_1129800,PVP01_1136400,PVP01_1205500,PVP01_1219300,PVP01_1232100,PVP01_1320900,PVP01_1442700,PVP01_1461000,	3.7	1.73	2.11	0.00986663	0.130046	0.838664
GO:0046983	protein dimerization activity	23	3	PVP01_0209500,PVP01_0819300,PVP01_0905800,	13	6.16	7.27	0.0117923	0.130046	1
GO:0004615	phosphomannomutase activity	1	1	PVP01_0602600,	100	47.25	inf	0.021166	0.130046	1
GO:0008603	cAMP-dependent protein kinase regulator activity	1	1	PVP01_1441300,	100	47.25	inf	0.021166	0.130046	1
GO:0016409	palmitoyltransferase activity	11	2	PVP01_0731200,PVP01_1232100,	18.2	8.59	10.61	0.0214194	0.130046	1
GO:0046982	protein heterodimerization activity	12	2	PVP01_0819300,PVP01_0905800,	16.7	7.87	9.55	0.0253577	0.143693	1
Biological process
ID	Name	Bgd count	Result count	Result gene list	Pct of bgd	Fold enrichment	Odds ratio	P-value	Benjamini	Bonferroni
GO:0043543	protein acylation	15	3	PVP01_0731200,PVP01_1232100,PVP01_1442700,	20	9.45	12.15	0.00341567	0.114879	0.734368
GO:0006996	organelle organization	64	5	PVP01_0209500,PVP01_0823600,PVP01_0836700,PVP01_0905800,PVP01_1442700,	7.8	3.69	4.2	0.0104628	0.140594	1
GO:0018345	protein palmitoylation	10	2	PVP01_0731200,PVP01_1232100,	20	9.45	11.95	0.0177641	0.191882	1
GO:1902589	single-organism organelle organization	31	3	PVP01_0823600,PVP01_0836700,PVP01_1442700,	9.7	4.57	5.17	0.026569	0.228494	1
GO:0007010	cytoskeleton organization	14	2	PVP01_0209500,PVP01_0836700,	14.3	6.75	7.95	0.0340312	0.237019	1
GO:0051301	cell division	14	2	PVP01_0715400,PVP01_0823600,	14.3	6.75	7.95	0.0340312	0.237019	1
KEGG
ID	Name	Bgd count	Result count	Result gene list	Pct of bgd	Fold enrichment	Odds ratio	P-value	Benjamini	Bonferroni
ec00310__PK__KEGG	Lysine degradation	43	3	PVP01_0520200,PVP01_0731200,PVP01_1245400,	7	4.18	4.99	0.0322072	0.518749	0.966217
ec00960__PK__KEGG	Tropane, piperidine and pyridine alkaloid biosynthesis	18	2	PVP01_0520200,PVP01_0731200,	11.1	6.66	8.03	0.0345833	0.518749	1
Cluster_ 3
Cellular component
ID	Name	Bgd count	Result count	Result gene list	Pct of bgd	Fold enrichment	Odds ratio	P-value	Benjamini	Bonferroni
GO:0002189	ribose phosphate diphosphokinase complex	1	1	PVP01_1226600,	100	43.44	inf	0.0230227	0.0709098	1
GO:0000015	phosphopyruvate hydratase complex	1	1	PVP01_0816000,	100	43.44	inf	0.0230227	0.0709098	1
GO:0005968	Rab-protein geranylgeranyltransferase complex	2	1	PVP01_1264500,	50	21.72	43.11	0.0455236	0.13482	1
Molecular function
ID	Name	Bgd count	Result count	Result gene list	Pct of bgd	Fold enrichment	Odds ratio	P-value	Benjamini	Bonferroni
GO:0000287	magnesium ion binding	17	3	PVP01_0816000,PVP01_1226600,PVP01_1229500,	17.6	7.67	9.5	0.00627862	0.107434	0.966908
GO:0016763	transferase activity, transferring pentosyl groups	7	2	PVP01_0812500,PVP01_1120400,	28.6	12.41	17.51	0.0101675	0.130483	1
GO:0016740	transferase activity	359	15	PVP01_0615800,PVP01_0712600,PVP01_0809000,PVP01_0812500,PVP01_0935500,PVP01_1106500,PVP01_1120400,PVP01_1140100,PVP01_1226600,PVP01_1229500,PVP01_1256400,PVP01_1264500,PVP01_1304200,PVP01_1323100,PVP01_1428800,	4.2	1.81	2.12	0.0135846	0.147729	1
GO:0003824	catalytic activity	1059	33	PVP01_0203000,PVP01_0203200,PVP01_0608400,PVP01_0615800,PVP01_0712600,PVP01_0809000,PVP01_0812500,PVP01_0816000,PVP01_0917300,PVP01_0935500,PVP01_1010900,PVP01_1106500,PVP01_1114000,PVP01_1120400,PVP01_1140100,PVP01_1209600,PVP01_1226600,PVP01_1229500,PVP01_1248500,PVP01_1251800,PVP01_1252600,PVP01_1256400,PVP01_1260800,PVP01_1264500,PVP01_1267100,PVP01_1268100,PVP01_1304200,PVP01_1323100,PVP01_1…	3.1	1.35	1.78	0.017244	0.147729	1
GO:0004164	diphthine synthase activity	1	1	PVP01_0809000,	100	43.44	inf	0.0230227	0.147729	1
GO:0004634	phosphopyruvate hydratase activity	1	1	PVP01_0816000,	100	43.44	inf	0.0230227	0.147729	1
GO:0004735	pyrroline-5-carboxylate reductase activity	1	1	PVP01_1114000,	100	43.44	inf	0.0230227	0.147729	1
GO:0004422	hypoxanthine phosphoribosyltransferase activity	1	1	PVP01_0812500,	100	43.44	inf	0.0230227	0.147729	1
GO:0004587	ornithine-oxo-acid transaminase activity	1	1	PVP01_1140100,	100	43.44	inf	0.0230227	0.147729	1
GO:0016785	transferase activity, transferring selenium-containing groups	1	1	PVP01_1304200,	100	43.44	inf	0.0230227	0.147729	1
GO:0004590	orotidine-5'-phosphate decarboxylase activity	1	1	PVP01_0608400,	100	43.44	inf	0.0230227	0.147729	1
GO:0051082	unfolded protein binding	29	3	PVP01_0217000,PVP01_0908300,PVP01_1271300,	10.3	4.49	5.09	0.0277438	0.158243	1
GO:0003725	double-stranded RNA binding	2	1	PVP01_1268100,	50	21.72	43.11	0.0455236	0.200304	1
GO:0004367	glycerol-3-phosphate dehydrogenase [NAD+] activity	2	1	PVP01_1435000,	50	21.72	43.11	0.0455236	0.200304	1
GO:0004807	triose-phosphate isomerase activity	2	1	PVP01_1267100,	50	21.72	43.11	0.0455236	0.200304	1
Biological process
ID	Name	Bgd count	Result count	Result gene list	Pct of bgd	Fold enrichment	Odds ratio	P-value	Benjamini	Bonferroni
GO:0090407	organophosphate biosynthetic process	56	6	PVP01_0608400,PVP01_0622100,PVP01_1105200,PVP01_1120400,PVP01_1226600,PVP01_1229500,	10.7	4.65	5.53	0.00154129	0.0605184	0.411525
GO:0044711	single-organism biosynthetic process	107	8	PVP01_0608400,PVP01_0622100,PVP01_0812500,PVP01_1105200,PVP01_1114000,PVP01_1120400,PVP01_1226600,PVP01_1229500,	7.5	3.25	3.79	0.00270325	0.0801965	0.721769
GO:0043094	cellular metabolic compound salvage	4	2	PVP01_0812500,PVP01_1120400,	50	21.72	43.82	0.00303783	0.0811102	0.811102
GO:1901566	organonitrogen compound biosynthetic process	69	6	PVP01_0608400,PVP01_0622100,PVP01_0812500,PVP01_1105200,PVP01_1114000,PVP01_1120400,	8.7	3.78	4.37	0.00450823	0.109427	1
GO:0052646	alditol phosphate metabolic process	5	2	PVP01_1105200,PVP01_1435000,	40	17.37	29.2	0.00498804	0.110984	1
GO:0044281	small molecule metabolic process	183	10	PVP01_0608400,PVP01_0622100,PVP01_0812500,PVP01_0816000,PVP01_1105200,PVP01_1106500,PVP01_1114000,PVP01_1120400,PVP01_1226600,PVP01_1229500,	5.5	2.37	2.73	0.00790845	0.149735	1
GO:0019637	organophosphate metabolic process	102	7	PVP01_0608400,PVP01_0622100,PVP01_1105200,PVP01_1120400,PVP01_1226600,PVP01_1229500,PVP01_1435000,	6.9	2.98	3.4	0.0080629	0.149735	1
GO:0055086	nucleobase-containing small molecule metabolic process	81	6	PVP01_0608400,PVP01_0622100,PVP01_0812500,PVP01_1120400,PVP01_1226600,PVP01_1229500,	7.4	3.22	3.65	0.00984861	0.149735	1
GO:0097056	selenocysteinyl-tRNA(Sec) biosynthetic process	1	1	PVP01_1304200,	100	43.44	inf	0.0230227	0.149735	1
GO:0006457	protein folding	55	4	PVP01_0217000,PVP01_0908300,PVP01_1268100,PVP01_1271300,	7.3	3.16	3.49	0.0362054	0.219701	1
GO:0046168	glycerol-3-phosphate catabolic process	2	1	PVP01_1435000,	50	21.72	43.11	0.0455236	0.243096	1
GO:0018344	protein geranylgeranylation	2	1	PVP01_1264500,	50	21.72	43.11	0.0455236	0.243096	1
KEGG
Cluster_ 9
Cellular component
ID	Name	Bgd count	Result count	Result gene list	Pct of bgd	Fold enrichment	Odds ratio	P-value	Benjamini	Bonferroni
GO:0005840	ribosome	138	19	PVP01_0407200,PVP01_0611900,PVP01_0803300,PVP01_0827400,PVP01_0833200,PVP01_0903900,PVP01_0930800,PVP01_0943300,PVP01_0945000,PVP01_1013900,PVP01_1017800,PVP01_1026900,PVP01_1030200,PVP01_1134600,PVP01_1213600,PVP01_1222800,PVP01_1265800,PVP01_1334600,PVP01_1346200,	13.8	3.17	4	4.24e-06	0.000415065	0.000415065
GO:0030529	ribonucleoprotein complex	226	22	PVP01_0116900,PVP01_0407200,PVP01_0611900,PVP01_0803300,PVP01_0827400,PVP01_0833200,PVP01_0903900,PVP01_0910200,PVP01_0930800,PVP01_0943300,PVP01_0945000,PVP01_1013900,PVP01_1017800,PVP01_1026900,PVP01_1030200,PVP01_1134600,PVP01_1213600,PVP01_1222800,PVP01_1265800,PVP01_1334600,PVP01_1346200,PVP01_1452900,	9.7	2.24	2.69	0.000191501	0.00938357	0.0187671
GO:0044391	ribosomal subunit	27	6	PVP01_0611900,PVP01_0803300,PVP01_0827400,PVP01_0833200,PVP01_1013900,PVP01_1265800,	22.2	5.11	6.58	0.000827329	0.0270261	0.0810782
GO:0005737	cytoplasm	566	38	PVP01_0109100,PVP01_0203400,PVP01_0407200,PVP01_0413100,PVP01_0520100,PVP01_0611900,PVP01_0713800,PVP01_0803300,PVP01_0819900,PVP01_0827400,PVP01_0832000,PVP01_0833200,PVP01_0903900,PVP01_0930800,PVP01_0936800,PVP01_0943300,PVP01_0945000,PVP01_1013900,PVP01_1017800,PVP01_1026900,PVP01_1030000,PVP01_1030200,PVP01_1112500,PVP01_1114900,PVP01_1127700,PVP01_1134600,PVP01_1213600,PVP01_1222800,PVP01_1…	6.7	1.55	1.87	0.00207575	0.0376044	0.203423
GO:0015935	small ribosomal subunit	17	4	PVP01_0611900,PVP01_0803300,PVP01_0833200,PVP01_1013900,	23.5	5.42	6.98	0.00519015	0.0726622	0.508635
GO:0032991	macromolecular complex	520	34	PVP01_0116900,PVP01_0407200,PVP01_0520100,PVP01_0527900,PVP01_0611900,PVP01_0803300,PVP01_0819900,PVP01_0827400,PVP01_0829500,PVP01_0831600,PVP01_0832000,PVP01_0833200,PVP01_0903900,PVP01_0910200,PVP01_0929800,PVP01_0930800,PVP01_0943300,PVP01_0945000,PVP01_1013900,PVP01_1017800,PVP01_1026900,PVP01_1030200,PVP01_1127700,PVP01_1134600,PVP01_1213600,PVP01_1222800,PVP01_1235700,PVP01_1265800,PVP01_1…	6.5	1.5	1.76	0.00608083	0.0744902	0.595922
GO:0030008	TRAPP complex	4	2	PVP01_0527900,PVP01_0829500,	50	11.51	22.38	0.0106028	0.115453	1
GO:0005622	intracellular	971	53	PVP01_0109100,PVP01_0116900,PVP01_0203400,PVP01_0407200,PVP01_0413100,PVP01_0520100,PVP01_0527900,PVP01_0611900,PVP01_0612700,PVP01_0708600,PVP01_0713800,PVP01_0803300,PVP01_0819900,PVP01_0827400,PVP01_0829500,PVP01_0831600,PVP01_0832000,PVP01_0833200,PVP01_0903900,PVP01_0910200,PVP01_0918300,PVP01_0930800,PVP01_0936800,PVP01_0943300,PVP01_0945000,PVP01_1013900,PVP01_1014100,PVP01_1017800,PVP01_1…	5.5	1.26	1.5	0.0222493	0.218043	1
GO:0044424	intracellular part	928	50	PVP01_0109100,PVP01_0116900,PVP01_0203400,PVP01_0407200,PVP01_0413100,PVP01_0520100,PVP01_0527900,PVP01_0611900,PVP01_0612700,PVP01_0708600,PVP01_0713800,PVP01_0803300,PVP01_0819900,PVP01_0827400,PVP01_0829500,PVP01_0831600,PVP01_0832000,PVP01_0833200,PVP01_0903900,PVP01_0910200,PVP01_0930800,PVP01_0936800,PVP01_0943300,PVP01_0945000,PVP01_1013900,PVP01_1014100,PVP01_1017800,PVP01_1026900,PVP01_1…	5.4	1.24	1.44	0.0352997	0.288379	1
GO:0020002	host cell plasma membrane	1	1	PVP01_1311600,	100	23.02	inf	0.043446	0.288379	1
GO:0097619	PTEX complex	1	1	PVP01_1235700,	100	23.02	inf	0.043446	0.288379	1
GO:0005854	nascent polypeptide-associated complex	1	1	PVP01_1127700,	100	23.02	inf	0.043446	0.288379	1
GO:0005832	chaperonin-containing T-complex	8	2	PVP01_0819900,PVP01_0832000,	25	5.75	7.45	0.0441396	0.288379	1
Molecular function
ID	Name	Bgd count	Result count	Result gene list	Pct of bgd	Fold enrichment	Odds ratio	P-value	Benjamini	Bonferroni
GO:0016874	ligase activity	71	9	PVP01_0413100,PVP01_0717300,PVP01_0815300,PVP01_1222900,PVP01_1244900,PVP01_1338700,PVP01_1405000,PVP01_1437400,PVP01_1468800,	12.7	2.92	3.38	0.00310653	0.0809463	0.497045
GO:0003676	nucleic acid binding	507	34	PVP01_0109400,PVP01_0203400,PVP01_0304800,PVP01_0306600,PVP01_0319600,PVP01_0413100,PVP01_0529800,PVP01_0605200,PVP01_0612700,PVP01_0910200,PVP01_0911200,PVP01_0919900,PVP01_0934500,PVP01_1004400,PVP01_1013900,PVP01_1029600,PVP01_1030600,PVP01_1112500,PVP01_1114900,PVP01_1146800,PVP01_1211900,PVP01_1240400,PVP01_1261100,PVP01_1261400,PVP01_1261800,PVP01_1265800,PVP01_1305300,PVP01_1305700,PVP01_1…	6.7	1.54	1.82	0.0040005	0.0809463	0.640079
GO:0051082	unfolded protein binding	29	5	PVP01_0108700,PVP01_0819900,PVP01_0832000,PVP01_0918800,PVP01_1311600,	17.2	3.97	4.75	0.00730165	0.116826	1
GO:0003674	molecular function	2231	106	PVP01_0108700,PVP01_0109100,PVP01_0109400,PVP01_0116900,PVP01_0117900,PVP01_0118700,PVP01_0203400,PVP01_0304800,PVP01_0305100,PVP01_0306600,PVP01_0308500,PVP01_0318700,PVP01_0319600,PVP01_0407200,PVP01_0409900,PVP01_0413100,PVP01_0520100,PVP01_0520400,PVP01_0529800,PVP01_0605200,PVP01_0611900,PVP01_0612700,PVP01_0618200,PVP01_0705100,PVP01_0708600,PVP01_0713800,PVP01_0714800,PVP01_0716100,PVP01_0…	4.8	1.09	2.05	0.0117086	0.170307	1
GO:0003723	RNA binding	191	14	PVP01_0203400,PVP01_0304800,PVP01_0910200,PVP01_0919900,PVP01_1004400,PVP01_1013900,PVP01_1029600,PVP01_1112500,PVP01_1114900,PVP01_1146800,PVP01_1265800,PVP01_1305300,PVP01_1416800,PVP01_1426100,	7.3	1.69	1.84	0.0345209	0.185851	1
GO:0005488	binding	1506	75	PVP01_0108700,PVP01_0109400,PVP01_0116900,PVP01_0117900,PVP01_0118700,PVP01_0203400,PVP01_0304800,PVP01_0306600,PVP01_0308500,PVP01_0318700,PVP01_0319600,PVP01_0413100,PVP01_0520100,PVP01_0520400,PVP01_0529800,PVP01_0605200,PVP01_0612700,PVP01_0705100,PVP01_0708600,PVP01_0713800,PVP01_0714800,PVP01_0716100,PVP01_0815300,PVP01_0819900,PVP01_0831600,PVP01_0832000,PVP01_0910200,PVP01_0911200,PVP01_0…	5	1.15	1.43	0.041263	0.185851	1
GO:0030623	U5 snRNA binding	1	1	PVP01_0304800,	100	23.02	inf	0.043446	0.185851	1
GO:0004198	calcium-dependent cysteine-type endopeptidase activity	1	1	PVP01_1109600,	100	23.02	inf	0.043446	0.185851	1
GO:0004014	adenosylmethionine decarboxylase activity	1	1	PVP01_0618200,	100	23.02	inf	0.043446	0.185851	1
GO:0008661	1-deoxy-D-xylulose-5-phosphate synthase activity	1	1	PVP01_1217500,	100	23.02	inf	0.043446	0.185851	1
GO:0003883	CTP synthase activity	1	1	PVP01_1338700,	100	23.02	inf	0.043446	0.185851	1
GO:0004817	cysteine-tRNA ligase activity	1	1	PVP01_0815300,	100	23.02	inf	0.043446	0.185851	1
GO:0015930	glutamate synthase activity	1	1	PVP01_1314200,	100	23.02	inf	0.043446	0.185851	1
GO:0004357	glutamate-cysteine ligase activity	1	1	PVP01_0717300,	100	23.02	inf	0.043446	0.185851	1
GO:0004347	glucose-6-phosphate isomerase activity	1	1	PVP01_1313500,	100	23.02	inf	0.043446	0.185851	1
GO:0008193	tRNA guanylyltransferase activity	1	1	PVP01_0318700,	100	23.02	inf	0.043446	0.185851	1
GO:0047334	diphosphate-fructose-6-phosphate 1-phosphotransferase activity	1	1	PVP01_0713800,	100	23.02	inf	0.043446	0.185851	1
Biological process
ID	Name	Bgd count	Result count	Result gene list	Pct of bgd	Fold enrichment	Odds ratio	P-value	Benjamini	Bonferroni
GO:0006412	translation	209	28	PVP01_0203400,PVP01_0407200,PVP01_0413100,PVP01_0611900,PVP01_0803300,PVP01_0815300,PVP01_0827400,PVP01_0833200,PVP01_0903900,PVP01_0930800,PVP01_0943300,PVP01_0945000,PVP01_1013900,PVP01_1017800,PVP01_1026900,PVP01_1030200,PVP01_1114900,PVP01_1134600,PVP01_1213600,PVP01_1222800,PVP01_1222900,PVP01_1244900,PVP01_1265800,PVP01_1305300,PVP01_1334600,PVP01_1346200,PVP01_1437400,PVP01_1468800,	13.4	3.08	4.16	2.51e-08	9.84e-06	9.84e-06
GO:0010467	gene expression	415	38	PVP01_0116900,PVP01_0203400,PVP01_0304800,PVP01_0306600,PVP01_0318700,PVP01_0407200,PVP01_0413100,PVP01_0611900,PVP01_0803300,PVP01_0815300,PVP01_0827400,PVP01_0831600,PVP01_0833200,PVP01_0903900,PVP01_0910200,PVP01_0919900,PVP01_0930800,PVP01_0943300,PVP01_0945000,PVP01_1013900,PVP01_1017800,PVP01_1026900,PVP01_1030200,PVP01_1114900,PVP01_1134600,PVP01_1213600,PVP01_1222800,PVP01_1222900,PVP01_1…	9.2	2.11	2.81	1.83e-06	0.000199457	0.000715816
GO:0044249	cellular biosynthetic process	434	39	PVP01_0203400,PVP01_0306600,PVP01_0407200,PVP01_0413100,PVP01_0611900,PVP01_0618200,PVP01_0717300,PVP01_0803300,PVP01_0815300,PVP01_0827400,PVP01_0833200,PVP01_0903900,PVP01_0930800,PVP01_0943300,PVP01_0945000,PVP01_1013900,PVP01_1017800,PVP01_1022200,PVP01_1026900,PVP01_1030200,PVP01_1114900,PVP01_1134600,PVP01_1213600,PVP01_1217500,PVP01_1222800,PVP01_1222900,PVP01_1244900,PVP01_1257700,PVP01_1…	9	2.07	2.76	2.05e-06	0.000199457	0.000803097
GO:0044267	cellular protein metabolic process	480	40	PVP01_0108700,PVP01_0109100,PVP01_0203400,PVP01_0407200,PVP01_0413100,PVP01_0520100,PVP01_0520400,PVP01_0611900,PVP01_0803300,PVP01_0815300,PVP01_0819900,PVP01_0827400,PVP01_0831600,PVP01_0832000,PVP01_0833200,PVP01_0903900,PVP01_0918800,PVP01_0930800,PVP01_0943300,PVP01_0945000,PVP01_1013900,PVP01_1017800,PVP01_1026900,PVP01_1030200,PVP01_1114900,PVP01_1127700,PVP01_1134600,PVP01_1213600,PVP01_1…	8.3	1.92	2.52	1.02e-05	0.000502139	0.00401711
GO:0019538	protein metabolic process	548	41	PVP01_0108700,PVP01_0109100,PVP01_0203400,PVP01_0407200,PVP01_0413100,PVP01_0520100,PVP01_0520400,PVP01_0611900,PVP01_0803300,PVP01_0815300,PVP01_0819900,PVP01_0827400,PVP01_0831600,PVP01_0832000,PVP01_0833200,PVP01_0903900,PVP01_0918800,PVP01_0930800,PVP01_0943300,PVP01_0945000,PVP01_1013900,PVP01_1017800,PVP01_1026900,PVP01_1030200,PVP01_1109600,PVP01_1114900,PVP01_1127700,PVP01_1134600,PVP01_1…	7.5	1.72	2.2	0.000110886	0.00482972	0.0434674
GO:0044237	cellular metabolic process	994	62	PVP01_0108700,PVP01_0109100,PVP01_0116900,PVP01_0203400,PVP01_0304800,PVP01_0306600,PVP01_0318700,PVP01_0407200,PVP01_0413100,PVP01_0520100,PVP01_0520400,PVP01_0611900,PVP01_0612700,PVP01_0618200,PVP01_0713800,PVP01_0717300,PVP01_0803300,PVP01_0815300,PVP01_0819900,PVP01_0827400,PVP01_0831600,PVP01_0832000,PVP01_0833200,PVP01_0903900,PVP01_0910200,PVP01_0918300,PVP01_0918800,PVP01_0919900,PVP01_0…	6.2	1.44	1.99	0.000211323	0.00828388	0.0828388
GO:0044260	cellular macromolecule metabolic process	785	52	PVP01_0108700,PVP01_0109100,PVP01_0116900,PVP01_0203400,PVP01_0304800,PVP01_0306600,PVP01_0318700,PVP01_0407200,PVP01_0413100,PVP01_0520100,PVP01_0520400,PVP01_0611900,PVP01_0612700,PVP01_0803300,PVP01_0815300,PVP01_0819900,PVP01_0827400,PVP01_0831600,PVP01_0832000,PVP01_0833200,PVP01_0903900,PVP01_0910200,PVP01_0918800,PVP01_0919900,PVP01_0930800,PVP01_0943300,PVP01_0945000,PVP01_1013900,PVP01_1…	6.6	1.52	2.01	0.00023374	0.00832963	0.0916259
GO:0044238	primary metabolic process	1039	63	PVP01_0108700,PVP01_0109100,PVP01_0116900,PVP01_0203400,PVP01_0304800,PVP01_0306600,PVP01_0318700,PVP01_0407200,PVP01_0413100,PVP01_0520100,PVP01_0520400,PVP01_0611900,PVP01_0612700,PVP01_0713800,PVP01_0717300,PVP01_0803300,PVP01_0815300,PVP01_0819900,PVP01_0827400,PVP01_0831600,PVP01_0832000,PVP01_0833200,PVP01_0903900,PVP01_0910200,PVP01_0918300,PVP01_0918800,PVP01_0919900,PVP01_0930800,PVP01_0…	6.1	1.4	1.91	0.000441433	0.0144201	0.173042
GO:0071704	organic substance metabolic process	1066	64	PVP01_0108700,PVP01_0109100,PVP01_0116900,PVP01_0203400,PVP01_0304800,PVP01_0306600,PVP01_0318700,PVP01_0407200,PVP01_0413100,PVP01_0520100,PVP01_0520400,PVP01_0611900,PVP01_0612700,PVP01_0618200,PVP01_0713800,PVP01_0717300,PVP01_0803300,PVP01_0815300,PVP01_0819900,PVP01_0827400,PVP01_0831600,PVP01_0832000,PVP01_0833200,PVP01_0903900,PVP01_0910200,PVP01_0918300,PVP01_0918800,PVP01_0919900,PVP01_0…	6	1.38	1.9	0.000512735	0.0154609	0.200992
GO:0043170	macromolecule metabolic process	855	53	PVP01_0108700,PVP01_0109100,PVP01_0116900,PVP01_0203400,PVP01_0304800,PVP01_0306600,PVP01_0318700,PVP01_0407200,PVP01_0413100,PVP01_0520100,PVP01_0520400,PVP01_0611900,PVP01_0612700,PVP01_0803300,PVP01_0815300,PVP01_0819900,PVP01_0827400,PVP01_0831600,PVP01_0832000,PVP01_0833200,PVP01_0903900,PVP01_0910200,PVP01_0918800,PVP01_0919900,PVP01_0930800,PVP01_0943300,PVP01_0945000,PVP01_1013900,PVP01_1…	6.2	1.43	1.83	0.00117247	0.0328291	0.459608
GO:0006457	protein folding	55	8	PVP01_0108700,PVP01_0109100,PVP01_0819900,PVP01_0832000,PVP01_0918800,PVP01_1127700,PVP01_1253300,PVP01_1311600,	14.5	3.35	3.95	0.00219051	0.0477045	0.85868
GO:0008152	metabolic process	1184	66	PVP01_0108700,PVP01_0109100,PVP01_0116900,PVP01_0203400,PVP01_0304800,PVP01_0306600,PVP01_0318700,PVP01_0407200,PVP01_0409900,PVP01_0413100,PVP01_0520100,PVP01_0520400,PVP01_0611900,PVP01_0612700,PVP01_0618200,PVP01_0713800,PVP01_0717300,PVP01_0803300,PVP01_0815300,PVP01_0819900,PVP01_0827400,PVP01_0831600,PVP01_0832000,PVP01_0833200,PVP01_0903900,PVP01_0910200,PVP01_0918300,PVP01_0918800,PVP01_0…	5.6	1.28	1.69	0.00382732	0.0789637	1
GO:0006520	cellular amino acid metabolic process	66	8	PVP01_0413100,PVP01_0717300,PVP01_0815300,PVP01_1222900,PVP01_1244900,PVP01_1314200,PVP01_1437400,PVP01_1468800,	12.1	2.79	3.19	0.00693184	0.0970457	1
GO:0009987	cellular process	1193	65	PVP01_0108700,PVP01_0109100,PVP01_0116900,PVP01_0203400,PVP01_0304800,PVP01_0306600,PVP01_0313700,PVP01_0318700,PVP01_0407200,PVP01_0413100,PVP01_0520100,PVP01_0520400,PVP01_0611900,PVP01_0612700,PVP01_0618200,PVP01_0713800,PVP01_0717300,PVP01_0803300,PVP01_0815300,PVP01_0819900,PVP01_0827400,PVP01_0831600,PVP01_0832000,PVP01_0833200,PVP01_0903900,PVP01_0910200,PVP01_0918300,PVP01_0918800,PVP01_0…	5.4	1.25	1.6	0.00814034	0.110035	1
GO:0008150	biological process	1615	82	PVP01_0108700,PVP01_0109100,PVP01_0116900,PVP01_0203400,PVP01_0304800,PVP01_0306600,PVP01_0313700,PVP01_0318700,PVP01_0407200,PVP01_0409900,PVP01_0413100,PVP01_0520100,PVP01_0520400,PVP01_0527900,PVP01_0529800,PVP01_0611900,PVP01_0612700,PVP01_0618200,PVP01_0708600,PVP01_0713800,PVP01_0717300,PVP01_0803300,PVP01_0815300,PVP01_0819900,PVP01_0827400,PVP01_0829500,PVP01_0831600,PVP01_0832000,PVP01_0…	5.1	1.17	1.59	0.013352	0.174467	1
GO:0006414	translational elongation	13	3	PVP01_0903900,PVP01_0930800,PVP01_1114900,	23.1	5.31	6.75	0.0166131	0.210075	1
GO:0016051	carbohydrate biosynthetic process	5	2	PVP01_1022200,PVP01_1313500,	40	9.21	14.92	0.0171713	0.210349	1
GO:0016482	cytoplasmic transport	50	6	PVP01_0708600,PVP01_0829500,PVP01_0918300,PVP01_1336600,PVP01_1416800,PVP01_1419700,	12	2.76	3.11	0.019674	0.227078	1
GO:0006399	tRNA metabolic process	67	7	PVP01_0318700,PVP01_0413100,PVP01_0815300,PVP01_1222900,PVP01_1244900,PVP01_1437400,PVP01_1468800,	10.4	2.4	2.67	0.0244545	0.227078	1
GO:0044281	small molecule metabolic process	183	14	PVP01_0413100,PVP01_0713800,PVP01_0717300,PVP01_0815300,PVP01_0918300,PVP01_1022200,PVP01_1222900,PVP01_1244900,PVP01_1312100,PVP01_1313500,PVP01_1314200,PVP01_1338700,PVP01_1437400,PVP01_1468800,	7.7	1.76	1.94	0.0249461	0.227078	1
GO:0051168	nuclear export	6	2	PVP01_0708600,PVP01_1416800,	33.3	7.67	11.18	0.0250307	0.227078	1
GO:1902582	single-organism intracellular transport	57	6	PVP01_0527900,PVP01_0708600,PVP01_0829500,PVP01_1336600,PVP01_1416800,PVP01_1419700,	10.5	2.42	2.68	0.0351632	0.227078	1
GO:1901564	organonitrogen compound metabolic process	158	12	PVP01_0413100,PVP01_0618200,PVP01_0717300,PVP01_0815300,PVP01_0918300,PVP01_1222900,PVP01_1244900,PVP01_1312100,PVP01_1314200,PVP01_1338700,PVP01_1437400,PVP01_1468800,	7.6	1.75	1.9	0.0387556	0.227078	1
GO:0006002	fructose 6-phosphate metabolic process	1	1	PVP01_0713800,	100	23.02	inf	0.043446	0.227078	1
GO:0006423	cysteinyl-tRNA aminoacylation	1	1	PVP01_0815300,	100	23.02	inf	0.043446	0.227078	1
GO:0006425	glutaminyl-tRNA aminoacylation	1	1	PVP01_1222900,	100	23.02	inf	0.043446	0.227078	1
KEGG
ID	Name	Bgd count	Result count	Result gene list	Pct of bgd	Fold enrichment	Odds ratio	P-value	Benjamini	Bonferroni
ec00970__PK__KEGG	Aminoacyl-tRNA biosynthesis	42	6	PVP01_0413100,PVP01_0815300,PVP01_1222900,PVP01_1244900,PVP01_1437400,PVP01_1468800,	14.3	3.91	4.9	0.00332106	0.0963108	0.0963108
Cluster_ 14
Cellular component
ID	Name	Bgd count	Result count	Result gene list	Pct of bgd	Fold enrichment	Odds ratio	P-value	Benjamini	Bonferroni
GO:0005852	eukaryotic translation initiation factor 3 complex	10	5	PVP01_0312600,PVP01_0807600,PVP01_1005600,PVP01_1016300,PVP01_1431600,	50	10.2	20.13	5.42e-05	0.00553286	0.00553286
GO:0005829	cytosol	56	10	PVP01_0305700,PVP01_0410900,PVP01_0512600,PVP01_0833100,PVP01_0906200,PVP01_1207300,PVP01_1253200,PVP01_1263600,PVP01_1315200,PVP01_1421400,	17.9	3.64	4.48	0.00029393	0.0149904	0.0299808
GO:0044444	cytoplasmic part	457	36	PVP01_0305700,PVP01_0312600,PVP01_0405000,PVP01_0410900,PVP01_0510600,PVP01_0512600,PVP01_0525500,PVP01_0530900,PVP01_0612900,PVP01_0807600,PVP01_0815700,PVP01_0823300,PVP01_0833100,PVP01_0835800,PVP01_0906200,PVP01_1005600,PVP01_1010800,PVP01_1016300,PVP01_1106100,PVP01_1207300,PVP01_1213400,PVP01_1216500,PVP01_1253200,PVP01_1263600,PVP01_1267200,PVP01_1311300,PVP01_1315200,PVP01_1323300,PVP01_1…	7.9	1.61	1.91	0.00156892	0.0533432	0.16003
GO:0005737	cytoplasm	566	40	PVP01_0305700,PVP01_0312600,PVP01_0405000,PVP01_0410900,PVP01_0510600,PVP01_0512600,PVP01_0525500,PVP01_0530900,PVP01_0612900,PVP01_0618500,PVP01_0807600,PVP01_0815700,PVP01_0823300,PVP01_0833100,PVP01_0835800,PVP01_0906200,PVP01_0918100,PVP01_1005600,PVP01_1010800,PVP01_1016300,PVP01_1106100,PVP01_1205600,PVP01_1207300,PVP01_1213400,PVP01_1216500,PVP01_1253200,PVP01_1263600,PVP01_1267200,PVP01_1…	7.1	1.44	1.68	0.00643322	0.164047	0.656188
GO:0022626	cytosolic ribosome	11	3	PVP01_0512600,PVP01_0833100,PVP01_0906200,	27.3	5.56	7.42	0.0142168	0.266458	1
GO:0005840	ribosome	138	13	PVP01_0512600,PVP01_0530900,PVP01_0612900,PVP01_0823300,PVP01_0833100,PVP01_0835800,PVP01_0906200,PVP01_1106100,PVP01_1213400,PVP01_1216500,PVP01_1323300,PVP01_1403700,PVP01_1409300,	9.4	1.92	2.13	0.01581	0.266458	1
GO:0032040	small-subunit processome	12	3	PVP01_0919100,PVP01_1114200,PVP01_1403600,	25	5.1	6.59	0.0182863	0.266458	1
GO:0044445	cytosolic part	23	4	PVP01_0410900,PVP01_0512600,PVP01_0833100,PVP01_0906200,	17.4	3.55	4.18	0.0236289	0.280206	1
GO:0030529	ribonucleoprotein complex	226	18	PVP01_0512600,PVP01_0530900,PVP01_0612900,PVP01_0803600,PVP01_0823300,PVP01_0833100,PVP01_0835800,PVP01_0906200,PVP01_0919100,PVP01_0937200,PVP01_1106100,PVP01_1114200,PVP01_1213400,PVP01_1216500,PVP01_1323300,PVP01_1403600,PVP01_1403700,PVP01_1409300,	8	1.62	1.79	0.024724	0.280206	1
GO:0022627	cytosolic small ribosomal subunit	6	2	PVP01_0833100,PVP01_0906200,	33.3	6.8	9.83	0.031412	0.320402	1
GO:0031428	box C/D snoRNP complex	1	1	PVP01_0919100,	100	20.4	inf	0.049016	0.357116	1
GO:0020026	merozoite dense granule	1	1	PVP01_0405000,	100	20.4	inf	0.049016	0.357116	1
Molecular function
ID	Name	Bgd count	Result count	Result gene list	Pct of bgd	Fold enrichment	Odds ratio	P-value	Benjamini	Bonferroni
GO:0050661	NADP binding	6	3	PVP01_1244000,PVP01_1252300,PVP01_1253200,	50	10.2	19.83	0.00206527	0.119262	0.413054
GO:0004176	ATP-dependent peptidase activity	2	2	PVP01_1334000,PVP01_1457800,	100	20.4	inf	0.00238525	0.119262	0.47705
GO:0003735	structural constituent of ribosome	134	13	PVP01_0512600,PVP01_0530900,PVP01_0612900,PVP01_0823300,PVP01_0833100,PVP01_0835800,PVP01_0906200,PVP01_1106100,PVP01_1213400,PVP01_1216500,PVP01_1323300,PVP01_1403700,PVP01_1409300,	9.7	1.98	2.2	0.0125402	0.124544	1
GO:0005198	structural molecule activity	153	14	PVP01_0512600,PVP01_0530900,PVP01_0612900,PVP01_0823300,PVP01_0833100,PVP01_0835800,PVP01_0906200,PVP01_1106100,PVP01_1213400,PVP01_1216500,PVP01_1267200,PVP01_1323300,PVP01_1403700,PVP01_1409300,	9.2	1.87	2.07	0.0157674	0.126139	1
GO:0016874	ligase activity	71	8	PVP01_0311700,PVP01_0525500,PVP01_0812700,PVP01_0906500,PVP01_0918100,PVP01_1117300,PVP01_1205600,PVP01_1434800,	11.3	2.3	2.56	0.0211049	0.157592	1
GO:0016884	carbon-nitrogen ligase activity, with glutamine as amido-N-donor	5	2	PVP01_0525500,PVP01_0812700,	40	8.16	13.12	0.0216297	0.157592	1
GO:0003723	RNA binding	191	16	PVP01_0103700,PVP01_0209600,PVP01_0312600,PVP01_0706100,PVP01_0803600,PVP01_0807600,PVP01_0906200,PVP01_0918100,PVP01_0944100,PVP01_1005600,PVP01_1016300,PVP01_1207300,PVP01_1407900,PVP01_1420200,PVP01_1429700,PVP01_1431600,	8.4	1.71	1.88	0.0220629	0.157592	1
GO:0016791	phosphatase activity	13	3	PVP01_0618500,PVP01_0927700,PVP01_1018000,	23.1	4.71	5.93	0.0229348	0.158171	1
GO:0003922	GMP synthase (glutamine-hydrolyzing) activity	1	1	PVP01_0812700,	100	20.4	inf	0.049016	0.166156	1
GO:0004359	glutaminase activity	1	1	PVP01_0916800,	100	20.4	inf	0.049016	0.166156	1
GO:0004385	guanylate kinase activity	1	1	PVP01_0727400,	100	20.4	inf	0.049016	0.166156	1
GO:0004616	phosphogluconate dehydrogenase (decarboxylating) activity	1	1	PVP01_1252300,	100	20.4	inf	0.049016	0.166156	1
GO:0004332	fructose-bisphosphate aldolase activity	1	1	PVP01_1262200,	100	20.4	inf	0.049016	0.166156	1
GO:0051879	Hsp90 protein binding	1	1	PVP01_1315200,	100	20.4	inf	0.049016	0.166156	1
GO:0004416	hydroxyacylglutathione hydrolase activity	1	1	PVP01_0305700,	100	20.4	inf	0.049016	0.166156	1
GO:0016620	oxidoreductase activity, acting on the aldehyde or oxo group of donors, NAD or NADP as acceptor	1	1	PVP01_1244000,	100	20.4	inf	0.049016	0.166156	1
GO:0004417	hydroxyethylthiazole kinase activity	1	1	PVP01_1457700,	100	20.4	inf	0.049016	0.166156	1
GO:0004632	phosphopantothenate--cysteine ligase activity	1	1	PVP01_0311700,	100	20.4	inf	0.049016	0.166156	1
GO:0004019	adenylosuccinate synthase activity	1	1	PVP01_1117300,	100	20.4	inf	0.049016	0.166156	1
GO:0004012	phospholipid-translocating ATPase activity	1	1	PVP01_1438000,	100	20.4	inf	0.049016	0.166156	1
GO:0004809	tRNA (guanine-N2-)-methyltransferase activity	1	1	PVP01_1420200,	100	20.4	inf	0.049016	0.166156	1
Biological process
ID	Name	Bgd count	Result count	Result gene list	Pct of bgd	Fold enrichment	Odds ratio	P-value	Benjamini	Bonferroni
GO:0072524	pyridine-containing compound metabolic process	7	4	PVP01_0916800,PVP01_1128300,PVP01_1252300,PVP01_1253200,	57.1	11.66	26.65	0.000172169	0.0472111	0.0731716
GO:0006412	translation	209	21	PVP01_0312600,PVP01_0512600,PVP01_0530900,PVP01_0612900,PVP01_0706100,PVP01_0823300,PVP01_0833100,PVP01_0835800,PVP01_0906200,PVP01_0918100,PVP01_0944100,PVP01_1016300,PVP01_1106100,PVP01_1205600,PVP01_1213400,PVP01_1216500,PVP01_1323300,PVP01_1403700,PVP01_1409300,PVP01_1431600,PVP01_1434800,	10	2.05	2.39	0.000960241	0.0649778	0.408103
GO:0044712	single-organism catabolic process	44	8	PVP01_0305700,PVP01_0721000,PVP01_0916800,PVP01_1122700,PVP01_1252300,PVP01_1253200,PVP01_1262200,PVP01_1421400,	18.2	3.71	4.53	0.00107022	0.0649778	0.454844
GO:0042026	protein refolding	2	2	PVP01_0815700,PVP01_1450300,	100	20.4	inf	0.00238525	0.0724094	1
GO:0006413	translational initiation	21	5	PVP01_0312600,PVP01_0706100,PVP01_0944100,PVP01_1016300,PVP01_1431600,	23.8	4.86	6.26	0.00282738	0.0771446	1
GO:0044281	small molecule metabolic process	183	18	PVP01_0305700,PVP01_0311700,PVP01_0525500,PVP01_0721000,PVP01_0727400,PVP01_0812700,PVP01_0916800,PVP01_0918100,PVP01_1117300,PVP01_1122700,PVP01_1128300,PVP01_1205600,PVP01_1252300,PVP01_1253200,PVP01_1262200,PVP01_1421400,PVP01_1434800,PVP01_1457700,	9.8	2.01	2.29	0.00290427	0.0771446	1
GO:0010467	gene expression	415	32	PVP01_0312600,PVP01_0512600,PVP01_0530900,PVP01_0612900,PVP01_0706100,PVP01_0803600,PVP01_0823300,PVP01_0833100,PVP01_0835800,PVP01_0906200,PVP01_0906500,PVP01_0911000,PVP01_0918100,PVP01_0919100,PVP01_0926000,PVP01_0944100,PVP01_1010800,PVP01_1016300,PVP01_1106100,PVP01_1114200,PVP01_1205600,PVP01_1213400,PVP01_1216500,PVP01_1306700,PVP01_1323300,PVP01_1403700,PVP01_1409300,PVP01_1420200,PVP01_1…	7.7	1.57	1.82	0.00435091	0.0914156	1
GO:0009058	biosynthetic process	455	34	PVP01_0305700,PVP01_0311700,PVP01_0312600,PVP01_0512600,PVP01_0530900,PVP01_0612900,PVP01_0706100,PVP01_0720900,PVP01_0812700,PVP01_0823300,PVP01_0833100,PVP01_0835800,PVP01_0906200,PVP01_0916800,PVP01_0918100,PVP01_0926000,PVP01_0944100,PVP01_1016300,PVP01_1106100,PVP01_1117300,PVP01_1128300,PVP01_1205600,PVP01_1213400,PVP01_1216500,PVP01_1323300,PVP01_1403700,PVP01_1409300,PVP01_1416500,PVP01_1…	7.5	1.52	1.76	0.0053759	0.0914156	1
GO:1901564	organonitrogen compound metabolic process	158	15	PVP01_0305700,PVP01_0311700,PVP01_0525500,PVP01_0727400,PVP01_0812700,PVP01_0916800,PVP01_0918100,PVP01_1117300,PVP01_1128300,PVP01_1205600,PVP01_1252300,PVP01_1253200,PVP01_1421400,PVP01_1434800,PVP01_1457700,	9.5	1.94	2.17	0.00906374	0.13252	1
GO:0019538	protein metabolic process	548	38	PVP01_0312600,PVP01_0410900,PVP01_0512600,PVP01_0530900,PVP01_0612900,PVP01_0706100,PVP01_0805400,PVP01_0815700,PVP01_0818200,PVP01_0823300,PVP01_0833100,PVP01_0835800,PVP01_0906200,PVP01_0909200,PVP01_0917400,PVP01_0918100,PVP01_0934800,PVP01_0944100,PVP01_1005100,PVP01_1010800,PVP01_1016300,PVP01_1106100,PVP01_1111000,PVP01_1205600,PVP01_1213400,PVP01_1216500,PVP01_1241900,PVP01_1323300,PVP01_1…	6.9	1.41	1.63	0.0111862	0.138254	1
GO:0071704	organic substance metabolic process	1066	65	PVP01_0305700,PVP01_0311700,PVP01_0312600,PVP01_0410900,PVP01_0512600,PVP01_0525500,PVP01_0530900,PVP01_0612900,PVP01_0706100,PVP01_0721000,PVP01_0727400,PVP01_0803600,PVP01_0805400,PVP01_0812700,PVP01_0815700,PVP01_0818200,PVP01_0823300,PVP01_0833100,PVP01_0835800,PVP01_0906200,PVP01_0906500,PVP01_0909200,PVP01_0911000,PVP01_0916800,PVP01_0917400,PVP01_0918100,PVP01_0919100,PVP01_0926000,PVP01_0…	6.1	1.24	1.51	0.0132669	0.138254	1
GO:0032787	monocarboxylic acid metabolic process	20	4	PVP01_0305700,PVP01_0721000,PVP01_1122700,PVP01_1262200,	20	4.08	4.97	0.0144824	0.139886	1
GO:0044237	cellular metabolic process	994	61	PVP01_0305700,PVP01_0311700,PVP01_0312600,PVP01_0410900,PVP01_0512600,PVP01_0525500,PVP01_0530900,PVP01_0612900,PVP01_0618500,PVP01_0706100,PVP01_0721000,PVP01_0727400,PVP01_0803600,PVP01_0812700,PVP01_0815700,PVP01_0818200,PVP01_0823300,PVP01_0833100,PVP01_0835800,PVP01_0906200,PVP01_0906500,PVP01_0909200,PVP01_0911000,PVP01_0916800,PVP01_0918100,PVP01_0919100,PVP01_0926000,PVP01_0927700,PVP01_0…	6.1	1.25	1.5	0.0155155	0.146535	1
GO:0006457	protein folding	55	7	PVP01_0410900,PVP01_0815700,PVP01_0818200,PVP01_0934800,PVP01_1005100,PVP01_1434100,PVP01_1450300,	12.7	2.6	2.93	0.0164232	0.151736	1
GO:0044238	primary metabolic process	1039	63	PVP01_0305700,PVP01_0311700,PVP01_0312600,PVP01_0410900,PVP01_0512600,PVP01_0525500,PVP01_0530900,PVP01_0612900,PVP01_0706100,PVP01_0721000,PVP01_0727400,PVP01_0803600,PVP01_0805400,PVP01_0812700,PVP01_0815700,PVP01_0818200,PVP01_0823300,PVP01_0833100,PVP01_0835800,PVP01_0906200,PVP01_0906500,PVP01_0909200,PVP01_0911000,PVP01_0916800,PVP01_0917400,PVP01_0918100,PVP01_0919100,PVP01_0926000,PVP01_0…	6.1	1.24	1.48	0.0176645	0.159733	1
GO:0008152	metabolic process	1184	70	PVP01_0305700,PVP01_0311700,PVP01_0312600,PVP01_0410900,PVP01_0512600,PVP01_0525500,PVP01_0530900,PVP01_0612900,PVP01_0618500,PVP01_0706100,PVP01_0707100,PVP01_0720900,PVP01_0721000,PVP01_0727400,PVP01_0803600,PVP01_0805400,PVP01_0812700,PVP01_0815700,PVP01_0818200,PVP01_0823300,PVP01_0833100,PVP01_0835800,PVP01_0906200,PVP01_0906500,PVP01_0909200,PVP01_0911000,PVP01_0916800,PVP01_0917400,PVP01_0…	5.9	1.21	1.47	0.019941	0.170234	1
GO:0044267	cellular protein metabolic process	480	33	PVP01_0312600,PVP01_0410900,PVP01_0512600,PVP01_0530900,PVP01_0612900,PVP01_0706100,PVP01_0815700,PVP01_0818200,PVP01_0823300,PVP01_0833100,PVP01_0835800,PVP01_0906200,PVP01_0909200,PVP01_0918100,PVP01_0934800,PVP01_0944100,PVP01_1005100,PVP01_1010800,PVP01_1016300,PVP01_1106100,PVP01_1111000,PVP01_1205600,PVP01_1213400,PVP01_1216500,PVP01_1323300,PVP01_1403700,PVP01_1409300,PVP01_1423400,PVP01_1…	6.9	1.4	1.58	0.0212345	0.170234	1
GO:0042493	response to drug	5	2	PVP01_0109300,PVP01_1457800,	40	8.16	13.12	0.0216297	0.170234	1
GO:0019637	organophosphate metabolic process	102	10	PVP01_0311700,PVP01_0727400,PVP01_0812700,PVP01_0916800,PVP01_1117300,PVP01_1128300,PVP01_1252300,PVP01_1253200,PVP01_1416500,PVP01_1421400,	9.8	2	2.2	0.0256801	0.198437	1
GO:0009892	negative regulation of metabolic process	6	2	PVP01_0618500,PVP01_0937200,	33.3	6.8	9.83	0.031412	0.212569	1
GO:0002181	cytoplasmic translation	1	1	PVP01_0512600,	100	20.4	inf	0.049016	0.212569	1
GO:0006817	phosphate ion transport	1	1	PVP01_1213900,	100	20.4	inf	0.049016	0.212569	1
GO:0006543	glutamine catabolic process	1	1	PVP01_0916800,	100	20.4	inf	0.049016	0.212569	1
GO:0006437	tyrosyl-tRNA aminoacylation	1	1	PVP01_0918100,	100	20.4	inf	0.049016	0.212569	1
GO:0051156	glucose 6-phosphate metabolic process	1	1	PVP01_1253200,	100	20.4	inf	0.049016	0.212569	1
GO:1901566	organonitrogen compound biosynthetic process	69	7	PVP01_0305700,PVP01_0311700,PVP01_0812700,PVP01_0916800,PVP01_1117300,PVP01_1128300,PVP01_1457700,	10.1	2.07	2.26	0.0496356	0.213082	1
KEGG
ID	Name	Bgd count	Result count	Result gene list	Pct of bgd	Fold enrichment	Odds ratio	P-value	Benjamini	Bonferroni
ec00710__PK__KEGG	Carbon fixation in photosynthetic organisms	10	3	PVP01_0721000,PVP01_1244000,PVP01_1262200,	30	6.09	8.64	0.0106792	0.558835	0.768906
ec00780__PK__KEGG	Biotin metabolism	13	3	PVP01_1122000,PVP01_1321000,PVP01_1436700,	23.1	4.68	6.03	0.0228919	0.558835	1
ec00030__PK__KEGG	Pentose phosphate pathway	14	3	PVP01_1252300,PVP01_1253200,PVP01_1262200,	21.4	4.35	5.48	0.0281276	0.558835	1
ec00010__PK__KEGG	Glycolysis / Gluconeogenesis	25	4	PVP01_0721000,PVP01_1122700,PVP01_1244000,PVP01_1262200,	16	3.25	3.86	0.0310464	0.558835	1

## Sheet: 2_4
Cluster_1	Gene Name	Product Description	Cluster_2	Gene Name	Product Description	Cluster_3	Gene Name	Product Description	Cluster_4	Gene Name	Product Description	Cluster_5	Gene Name	Product Description	Cluster_6	Gene Name	Product Description	Cluster_7	Gene Name	Product Description
PVP01_0000110	TRAG26	tryptophan-rich protein	PVP01_0113700	PTP2	protein tyrosine phosphatase, putative	PVP01_0000140	TRAG36	tryptophan-rich protein	PVP01_0000130	TRAG28	tryptophan-rich protein	PVP01_0000120	TRAG27	tryptophan-rich protein	PVP01_0106000		cysteine-rich secretory protein, putative	PVP01_0114800		serine/threonine protein kinase, FIKK family
PVP01_0004380		PIR protein	PVP01_0203900		P-loop containing nucleoside triphosphate hydrolase, putative	PVP01_0000200	TRAG33	tryptophan-rich protein	PVP01_0004260		hypothetical protein	PVP01_0000150	TRAG30	tryptophan-rich protein	PVP01_0115200		conserved Plasmodium protein, unknown function	PVP01_0307000		conserved Plasmodium protein, unknown function
PVP01_0114400		conserved Plasmodium protein, unknown function	PVP01_0204100		kinesin-8, putative	PVP01_0001440		Plasmodium exported protein (PHIST), unknown function	PVP01_0102700		conserved Plasmodium protein, unknown function	PVP01_0000170	TRAG32	tryptophan-rich protein	PVP01_0115400		conserved Plasmodium protein, unknown function	PVP01_0418300	MSP4	merozoite surface protein 4
PVP01_0117900	PWP2	periodic tryptophan protein 2, putative	PVP01_0205200		phosphatidate cytidylyltransferase, putative	PVP01_0008820		PIR protein	PVP01_0104100		conserved Plasmodium protein, unknown function	PVP01_0004280		Plasmodium exported protein, unknown function	PVP01_0301500		Plasmodium exported protein, unknown function	PVP01_0518000		conserved Plasmodium protein, unknown function
PVP01_0202600		Plasmodium exported protein (PHIST), unknown function	PVP01_0207700		conserved Plasmodium protein, unknown function	PVP01_0102600	SEMP1	small exported membrane protein 1, putative	PVP01_0111400	Cdc48	AAA family ATPase, CDC48 subfamily, putative	PVP01_0004320		PIR protein	PVP01_0310300		conserved Plasmodium protein, unknown function	PVP01_0530800		alpha tubulin 2, putative
PVP01_0306600		transcription factor, putative	PVP01_0207800	CEN1	centrin-1, putative	PVP01_0210100		conserved Plasmodium protein, unknown function	PVP01_0111500		conserved Plasmodium protein, unknown function	PVP01_0009180		PIR protein	PVP01_0318500		conserved Plasmodium protein, unknown function	PVP01_0602300	RON12	rhoptry neck protein 12, putative
PVP01_0507600	RACK1	receptor for activated c kinase, putative	PVP01_0208300		conserved Plasmodium protein, unknown function	PVP01_0312000		PDCD2 domain-containing protein, putative	PVP01_0119200	CVC-81-95	Plasmodium exported protein (PHISTc), unknown function	PVP01_0119600		Plasmodium exported protein, unknown function	PVP01_0507000		conserved Plasmodium protein, unknown function	PVP01_0618300	ETRAMP	early transcribed membrane protein
PVP01_0524000		Plasmodium exported protein (PHIST), unknown function	PVP01_0213800		conserved Plasmodium membrane protein, unknown function	PVP01_0422700		gamete antigen 27/25, putative	PVP01_0202200	TRAG2	tryptophan-rich protein	PVP01_0516100		Plasmodium exported protein (PHIST), unknown function	PVP01_0508600		conserved Plasmodium protein, unknown function	PVP01_0620400		hypothetical protein
PVP01_0527800		conserved Plasmodium protein, unknown function	PVP01_0214800		conserved Plasmodium protein, unknown function	PVP01_0423300		hypothetical protein	PVP01_0302000		Plasmodium exported protein (PHIST), unknown function, pseudogene	PVP01_0523300		Plasmodium exported protein (PHIST), unknown function	PVP01_0510800	IMC1i	inner membrane complex protein 1i, putative	PVP01_0720500		dynein intermediate chain, putative
PVP01_0612700		topoisomerase, putative	PVP01_0317200		conserved Plasmodium protein, unknown function	PVP01_0503600	TRAG38	tryptophan-rich protein	PVP01_0308600		conserved Plasmodium protein, unknown function	PVP01_0623300		Plasmodium exported protein, unknown function	PVP01_0515100	PLP5	perforin-like protein 5	PVP01_0806900		rho GTPase-activating protein, putative
PVP01_0614700	ADA	adenosine deaminase, putative	PVP01_0319500		conserved Plasmodium protein, unknown function	PVP01_0503800		Plasmodium exported protein (PHIST), unknown function	PVP01_0309900		conserved Plasmodium protein, unknown function	PVP01_0624000		Plasmodium exported protein, unknown function	PVP01_0518500	DMC1	meiotic recombination protein DMC1, putative	PVP01_0828000		tetratricopeptide repeat protein, putative
PVP01_0617900		leucine-rich repeat protein	PVP01_0320300		protein kinase, putative	PVP01_0515900		Plasmodium exported protein (PHIST), unknown function	PVP01_0310500		conserved Plasmodium protein, unknown function	PVP01_0624100		PIR protein	PVP01_0616100	P25	ookinete surface protein P25	PVP01_0832300		conserved Plasmodium protein, unknown function
PVP01_0700200		PIR protein	PVP01_0409200	ORC5	origin recognition complex subunit 5, putative	PVP01_0524100		Plasmodium exported protein (PHIST), unknown function	PVP01_0312600	EIF3I	eukaryotic translation initiation factor 3 subunit I, putative	PVP01_0712300	RRSapi	arginine--tRNA ligase, putative	PVP01_0616300	MORN1	MORN repeat-containing protein 1, putative	PVP01_0906000	WDR8	WD repeat-containing protein WRAP73, putative
PVP01_0706100		translation initiation factor SUI1, putative	PVP01_0413500		GAF domain-related protein, putative	PVP01_0524600		Plasmodium exported protein (PHIST), unknown function	PVP01_0405000		liver stage antigen 3, putative	PVP01_0712600		phospholipid or glycerol acyltransferase, putative	PVP01_0702600	PH	PH domain-containing protein, putative	PVP01_0923500		dynein heavy chain, putative
PVP01_0714900	UFD1	ubiquitin fusion degradation protein 1, putative	PVP01_0414700		conserved Plasmodium protein, unknown function	PVP01_0601900		Plasmodium exported protein (PHIST), unknown function	PVP01_0410400		conserved Plasmodium protein, unknown function	PVP01_0801300		Plasmodium exported protein, unknown function	PVP01_0710700		conserved Plasmodium protein, unknown function	PVP01_0947100	LRR10	leucine-rich repeat protein
PVP01_0720900	pBAS	para-aminobenzoic acid synthetase, putative	PVP01_0417500		serine-repeat antigen (SERA), truncated	PVP01_0623000		Plasmodium exported protein (PHIST), unknown function	PVP01_0410500		conserved Plasmodium protein, unknown function	PVP01_0801400		Plasmodium exported protein, unknown function	PVP01_0718700		conserved Plasmodium protein, unknown function	PVP01_0948400	MAEBL	membrane associated erythrocyte binding-like protein, putative
PVP01_0727400	GK	guanylate kinase, putative	PVP01_0421000		conserved Plasmodium protein, unknown function	PVP01_0700500	RBP2e	reticulocyte binding protein 2e, pseudogene	PVP01_0422600	ETRAMP11.2	early transcribed membrane protein	PVP01_0812500	HGPRT	hypoxanthine-guanine phosphoribosyltransferase, putative	PVP01_0723600		conserved Plasmodium protein, unknown function	PVP01_1023900		conserved Plasmodium protein, unknown function
PVP01_0809200		small subunit rRNA synthesis-associated protein, putative	PVP01_0604900		conserved Plasmodium protein, unknown function	PVP01_0701200	RBP1a	reticulocyte binding protein 1a	PVP01_0422800		Plasmodium exported protein (PHIST), unknown function	PVP01_0834000	AHA1	activator of Hsp90 ATPase, putative	PVP01_0728100		G2 protein, putative	PVP01_1024800	LRR2	leucine-rich repeat protein
PVP01_0816000	ENO	enolase, putative	PVP01_0607000	SEA1	schizont egress antigen-1, putative	PVP01_0734300		conserved Plasmodium protein, unknown function	PVP01_0515700		Plasmodium exported protein (PHIST), unknown function	PVP01_0943400		methyltransferase, putative	PVP01_0836300		phosphatidylethanolamine-binding protein, putative	PVP01_1031500	MSP3.3	merozoite surface protein 3
PVP01_0819200		conserved Plasmodium protein, unknown function	PVP01_0610300	GFPT	glutamine--fructose-6-phosphate aminotransferase [isomerizing], putative	PVP01_0801000		hypothetical protein	PVP01_0518700	ClpB1	chaperone protein ClpB1, putative	PVP01_0949000		tryptophan-rich protein	PVP01_0904300		CPW-WPC family protein	PVP01_1219600	MSP-7I	MSP7-like protein
PVP01_0908300		prefoldin, putative	PVP01_0611100		conserved Plasmodium protein, unknown function	PVP01_0803400	IMC1c	inner membrane complex protein 1c, putative	PVP01_0523200		Plasmodium exported protein (PHIST), unknown function	PVP01_1007800		RAP protein, putative	PVP01_0921300		conserved Plasmodium protein, unknown function	PVP01_1219700	MSP-7H	MSP7-like protein
PVP01_0913300		conserved protein, unknown function	PVP01_0615000		conserved Plasmodium protein, unknown function	PVP01_1008000	IMC1g	inner membrane complex protein 1g, putative	PVP01_0524200		Plasmodium exported protein (PHIST), unknown function	PVP01_1033700		Plasmodium exported protein, unknown function	PVP01_0932300		conserved Plasmodium protein, unknown function	PVP01_1229400		lactate dehydrogenase, putative
PVP01_0918200	ICT1	peptidyl-tRNA hydrolase ICT1, putative	PVP01_0620600		conserved Plasmodium protein, unknown function	PVP01_1033900	TRAG18	tryptophan-rich protein	PVP01_0527600	EIF3M	eukaryotic translation initiation factor 3 subunit M, putative	PVP01_1148600		PIR protein	PVP01_0941800		conserved Plasmodium protein, unknown function	PVP01_1232300		conserved Plasmodium protein, unknown function
PVP01_0920700	PGM1	phosphoglycerate mutase, putative	PVP01_0712900		conserved Plasmodium protein, unknown function	PVP01_1147500		Plasmodium exported protein, unknown function	PVP01_0530700		erythrocyte membrane-associated antigen, putative	PVP01_1252600	APP	aminopeptidase P, putative	PVP01_0946800		conserved Plasmodium protein, unknown function	PVP01_1256500		conserved Plasmodium protein, unknown function
PVP01_0927000		DnaJ protein, putative	PVP01_0715400	MOP	merozoite organizing protein, putative	PVP01_1149100		PIR protein	PVP01_0532700		tryptophan-rich protein	PVP01_1331400	CBF5	H/ACA ribonucleoprotein complex subunit 4, putative	PVP01_1004900		conserved Plasmodium protein, unknown function	PVP01_1302300	ORC1	origin recognition complex subunit 1, putative
PVP01_0935500	RPA2	DNA-directed RNA polymerase I subunit RPA2, putative	PVP01_0717800	PDI9	protein disulfide isomerase, putative	PVP01_1227100		conserved Plasmodium protein, unknown function	PVP01_0532900	TRAG11	tryptophan-rich protein	PVP01_1401600		Plasmodium exported protein, unknown function	PVP01_1007700		conserved Plasmodium protein, unknown function	PVP01_1430600	RUVB1	RuvB-like helicase 1, putative
PVP01_0948700	TRAG15	tryptophan-rich protein	PVP01_0717900	MFS3	major facilitator superfamily domain-containing protein, putative	PVP01_1242200	UIS2	serine/threonine protein phosphatase UIS2, putative	PVP01_0601100		Plasmodium exported protein, unknown function, pseudogene	PVP01_1403800		conserved Plasmodium protein, unknown function	PVP01_1016500		UTP--glucose-1-phosphate uridylyltransferase, putative	PVP01_1451400		conserved Plasmodium protein, unknown function
PVP01_0949600		PIR protein	PVP01_0718300		regulator of chromosome condensation, putative	PVP01_1271500		lysophospholipase, putative	PVP01_0618000		RNA polymerase II-associated protein 1, putative	PVP01_1415000		conserved Plasmodium protein, unknown function	PVP01_1029500		MOLO1 domain-containing protein, putative	PVP01_1456100		COPI associated protein, putative
PVP01_1002400		conserved Plasmodium protein, unknown function	PVP01_0723000		conserved Plasmodium protein, unknown function	PVP01_1402500		conserved Plasmodium protein, unknown function	PVP01_0623500		Plasmodium exported protein, unknown function	PVP01_1428800	CARM1	histone-arginine methyltransferase CARM1, putative	PVP01_1114000		pyrroline-5-carboxylate reductase, putative
PVP01_1010900	MDR1	multidrug resistance protein 1, putative	PVP01_0725700		zinc finger protein, putative	PVP01_1402700		Plasmodium exported protein, unknown function	PVP01_0714800		conserved Plasmodium protein, unknown function	PVP01_1435000		glycerol-3-phosphate dehydrogenase [NAD(+)], putative	PVP01_1115900		conserved Plasmodium protein, unknown function
PVP01_1013000	SAHH	adenosylhomocysteinase, putative	PVP01_0818000		conserved Plasmodium protein, unknown function	PVP01_1470100	TRAG24	tryptophan-rich protein	PVP01_0724400		conserved Plasmodium protein, unknown function	PVP01_1448700		WD repeat-containing protein, putative	PVP01_1119500		CPW-WPC family protein
PVP01_1013700		conserved Plasmodium protein, unknown function	PVP01_0818500		conserved Plasmodium protein, unknown function	PVP01_1470200		Plasmodium exported protein, unknown function	PVP01_0808500	NOP5	nucleolar protein 5, putative	PVP01_1461100		glucose inhibited division protein a homologue, putative	PVP01_1215900		CPW-WPC family protein
PVP01_1020600	PNP	purine nucleoside phosphorylase, putative	PVP01_0819300	H2A.Z	histone H2A.Z, putative				PVP01_0810300		DNA2/NAM7 helicase, putative				PVP01_1235100		conserved Plasmodium protein, unknown function
PVP01_1101300		Plasmodium exported protein, unknown function	PVP01_0825300		conserved Plasmodium protein, unknown function				PVP01_0813200	UTP13	U3 small nucleolar RNA-associated protein 13, putative				PVP01_1251100	CCp2	LCCL domain-containing protein
PVP01_1106500	GCVT	glycine cleavage system T protein, putative	PVP01_0827800	GSK3	glycogen synthase kinase 3, putative				PVP01_0815400	METAP1b	methionine aminopeptidase 1b, putative				PVP01_1253500	NNT	NAD(P) transhydrogenase, putative
PVP01_1114200	UTP21	U3 small nucleolar RNA-associated protein 21, putative	PVP01_0829800	PIESP1	parasite-infected erythrocyte surface protein, putative				PVP01_0820500	ABCI3	ABC transporter I family member 1, putative				PVP01_1255400	LAP5	LCCL domain-containing protein, putative
PVP01_1123300		conserved Plasmodium protein, unknown function	PVP01_0832100		zinc finger protein, putative				PVP01_0821000		endonuclease/exonuclease/phosphatase family protein, putative				PVP01_1306400	LIMP	LIMP protein, putative
PVP01_1127800		conserved Plasmodium protein, unknown function	PVP01_0932400		conserved Plasmodium protein, unknown function				PVP01_0827200		conserved Plasmodium protein, unknown function				PVP01_1309400		zinc finger protein, putative
PVP01_1130400		conserved Plasmodium protein, unknown function	PVP01_0936000		regulator of chromosome condensation, putative				PVP01_0917300	DPAP1	dipeptidyl aminopeptidase 1, putative				PVP01_1314300		conserved Plasmodium protein, unknown function
PVP01_1140100	OAT	ornithine aminotransferase, putative	PVP01_0936900		conserved Plasmodium protein, unknown function				PVP01_0917400	HSP101	heat shock protein 101, putative				PVP01_1341700	CCp3	LCCL domain-containing protein, putative
PVP01_1142400		polypyrimidine tract-binding protein, putative	PVP01_0939000		conserved Plasmodium protein, unknown function				PVP01_0920200		ATP-dependent zinc metalloprotease FTSH, putative				PVP01_1417200		conserved Plasmodium protein, unknown function
PVP01_1222900		glutamine--tRNA ligase, putative	PVP01_0947200	ORP1	oocyst rupture protein 1, putative				PVP01_0926000	mtRNAP	DNA-directed RNA polymerase, putative				PVP01_1424500	PSOP20	secreted ookinete protein, putative
PVP01_1227300		conserved Plasmodium protein, unknown function	PVP01_1011500		conserved Plasmodium protein, unknown function				PVP01_0926100	TIM44	mitochondrial import inner membrane translocase subunit TIM44, putative				PVP01_1425700		conserved Plasmodium protein, unknown function
PVP01_1229500		phosphoribosylpyrophosphate synthetase	PVP01_1016100	AP2-Q	AP2 domain transcription factor AP2-Q, putative				PVP01_0927700		protein phosphatase, putative				PVP01_1429800	PPM7	protein phosphatase PPM7, putative
PVP01_1229600	LSM6	U6 snRNA-associated Sm-like protein LSm6, putative	PVP01_1017200	AP2-O2	AP2 domain transcription factor AP2-O2, putative				PVP01_0934800	HSP70-3	heat shock protein 70, putative				PVP01_1439700	IMC1h	inner membrane complex protein 1h, putative
PVP01_1246800	FCP	FYVE and coiled-coil domain-containing protein, putative	PVP01_1025500	RCC1	guanidine nucleotide exchange factor, putative				PVP01_1008300		WD repeat-containing protein, putative
PVP01_1249600		conserved Plasmodium protein, unknown function	PVP01_1027500		conserved Plasmodium protein, unknown function				PVP01_1033600	SBP1	skeleton-binding protein 1, putative
PVP01_1253100		conserved Plasmodium protein, unknown function	PVP01_1112100		ADP-ribosylation factor, putative				PVP01_1101400	TRAG19	tryptophan-rich protein
PVP01_1260800	LAP	M17 leucyl aminopeptidase, putative	PVP01_1114500		conserved Plasmodium protein, unknown function				PVP01_1101700		conserved Plasmodium protein, unknown function
PVP01_1263500	PARN	poly(A)-specific ribonuclease PARN, putative	PVP01_1128400		conserved Plasmodium protein, unknown function				PVP01_1112900		conserved Plasmodium protein, unknown function
PVP01_1267100		triosephosphate isomerase, putative	PVP01_1133600	CRK5	cdc2-related protein kinase 5, putative				PVP01_1123500		conserved Plasmodium protein, unknown function
PVP01_1302100		conserved Plasmodium protein, unknown function	PVP01_1141400	SAS6	spindle assembly abnormal protein 6, putative				PVP01_1134800	MFR1	major facilitator superfamily-related transporter, putative
PVP01_1314800	TIM17	mitochondrial import inner membrane translocase subunit TIM17, putative	PVP01_1204300		conserved Plasmodium protein, unknown function				PVP01_1201800	TRAG20	tryptophan-rich protein
PVP01_1315800		conserved Plasmodium protein, unknown function	PVP01_1211000		conserved Plasmodium protein, unknown function				PVP01_1205700		nucleoside diphosphate hydrolase, putative
PVP01_1321000		proliferation-associated protein 2g4, putative	PVP01_1228300		TBC domain containing protein				PVP01_1212200		myosin A, putative
PVP01_1334100	SMB1	small nuclear ribonucleoprotein-associated protein B, putative	PVP01_1228600		conserved Plasmodium protein, unknown function				PVP01_1252800		conserved Plasmodium protein, unknown function
PVP01_1341600	NOP1	rRNA 2'-O-methyltransferase fibrillarin, putative	PVP01_1228700		conserved Plasmodium protein, unknown function				PVP01_1259000	UTP12	U3 small nucleolar RNA-associated protein 12, putative
PVP01_1406200		conserved Plasmodium protein, unknown function	PVP01_1229200		conserved Plasmodium protein, unknown function				PVP01_1271300		40 kDa heat shock protein, putative
PVP01_1425400	Sel3	selenoprotein, putative	PVP01_1232000		conserved Plasmodium protein, unknown function				PVP01_1271600		Plasmodium exported protein, unknown function
PVP01_1427000		conserved Plasmodium protein, unknown function	PVP01_1233600		DnaJ protein, putative				PVP01_1304200	SEPSECS	O-phosphoseryl-tRNA(Sec) selenium transferase, putative
PVP01_1434100		10 kDa chaperonin, putative	PVP01_1250900	ApiAP2	AP2 domain transcription factor, putative				PVP01_1307200		conserved Plasmodium protein, unknown function
PVP01_1444300	HAD3	haloacid dehalogenase-like hydrolase, putative	PVP01_1260300		conserved Plasmodium protein, unknown function				PVP01_1309900		conserved Plasmodium protein, unknown function
PVP01_1450300	CPN60	60 kDa chaperonin, putative	PVP01_1306100		conserved Plasmodium protein, unknown function				PVP01_1313200	PTEX150	translocon component PTEX150, putative
PVP01_1459200		conserved Plasmodium protein, unknown function	PVP01_1312900	PKG	cGMP-dependent protein kinase, putative				PVP01_1323100	PRMT1	protein arginine N-methyltransferase 1, putative
PVP01_1466200		conserved Plasmodium protein, unknown function	PVP01_1315300		calmodulin, putative				PVP01_1409200	cpsSII	carbamoyl phosphate synthetase, putative
			PVP01_1315700		conserved Plasmodium protein, unknown function				PVP01_1414100	MTFMT	methionyl-tRNA formyltransferase, putative
			PVP01_1326400		conserved Plasmodium protein, unknown function				PVP01_1414200		peptidyl-prolyl cis-trans isomerase, putative
			PVP01_1331600	ATG4	cysteine protease ATG4, putative				PVP01_1435900	SPO11	meiotic recombination protein SPO11, putative
			PVP01_1333300		conserved Plasmodium protein, unknown function				PVP01_1442000	YHM2	citrate/oxoglutarate carrier protein, putative
			PVP01_1336800	MCMBP	mini-chromosome maintenance complex-binding protein, putative				PVP01_1456200		calcyclin binding protein, putative
			PVP01_1413100		GYF domain-containing protein, putative
			PVP01_1438600		conserved Plasmodium protein, unknown function
			PVP01_1438700		cell cycle associated protein, putative
			PVP01_1440800	AP2-G	AP2 domain transcription factor AP2-G, putative
			PVP01_1445800		conserved Plasmodium protein, unknown function
			PVP01_1446500	NEK1	NIMA related kinase 1, putative
			PVP01_1457900		conserved Plasmodium protein, unknown function
			PVP01_1458300		conserved Plasmodium protein, unknown function

## Sheet: Enrichment_2_4
Cluster_ 7
Cellular component
ID	Name	Bgd count	Result count	Result gene list	Pct of bgd	Fold enrichment	Odds ratio	P-value	Benjamini	Bonferroni
GO:0020008	rhoptry	24	2	PVP01_0602300,PVP01_0948400,	8.3	13.2	16.08	0.00954262	0.311904	0.458046
GO:0015630	microtubule cytoskeleton	36	2	PVP01_0530800,PVP01_0923500,	5.6	8.8	10.36	0.0208354	0.311904	1
GO:0044430	cytoskeletal part	45	2	PVP01_0530800,PVP01_0923500,	4.4	7.04	8.16	0.0316707	0.311904	1
GO:0005856	cytoskeleton	45	2	PVP01_0530800,PVP01_0923500,	4.4	7.04	8.16	0.0316707	0.311904	1
GO:0031225	anchored component of membrane	6	1	PVP01_0418300,	16.7	26.4	33.39	0.0373173	0.311904	1
GO:0020007	apical complex	54	2	PVP01_0602300,PVP01_0948400,	3.7	5.87	6.73	0.0442845	0.311904	1
GO:1990225	rhoptry neck	8	1	PVP01_0602300,	12.5	19.8	23.83	0.0494624	0.311904	1
Molecular function
ID	Name	Bgd count	Result count	Result gene list	Pct of bgd	Fold enrichment	Odds ratio	P-value	Benjamini	Bonferroni
GO:0005200	structural constituent of cytoskeleton	7	1	PVP01_0530800,	14.3	22.63	27.81	0.043408	0.312973	1
Biological process
ID	Name	Bgd count	Result count	Result gene list	Pct of bgd	Fold enrichment	Odds ratio	P-value	Benjamini	Bonferroni
GO:1902679	negative regulation of RNA biosynthetic process	3	1	PVP01_0307000,	33.3	52.8	83.56	0.0188256	0.316242	1
GO:0051253	negative regulation of RNA metabolic process	3	1	PVP01_0307000,	33.3	52.8	83.56	0.0188256	0.316242	1
GO:2000113	negative regulation of cellular macromolecule biosynthetic process	3	1	PVP01_0307000,	33.3	52.8	83.56	0.0188256	0.316242	1
GO:0045892	negative regulation of transcription, DNA-templated	3	1	PVP01_0307000,	33.3	52.8	83.56	0.0188256	0.316242	1
GO:0045934	negative regulation of nucleobase-containing compound metabolic process	3	1	PVP01_0307000,	33.3	52.8	83.56	0.0188256	0.316242	1
GO:0051172	negative regulation of nitrogen compound metabolic process	3	1	PVP01_0307000,	33.3	52.8	83.56	0.0188256	0.316242	1
GO:0010558	negative regulation of macromolecule biosynthetic process	3	1	PVP01_0307000,	33.3	52.8	83.56	0.0188256	0.316242	1
GO:0007017	microtubule-based process	37	2	PVP01_0530800,PVP01_0923500,	5.4	8.56	10.06	0.0219447	0.316242	1
GO:0010629	negative regulation of gene expression	4	1	PVP01_0307000,	25	39.6	55.69	0.0250264	0.316242	1
GO:0031327	negative regulation of cellular biosynthetic process	4	1	PVP01_0307000,	25	39.6	55.69	0.0250264	0.316242	1
GO:0009890	negative regulation of biosynthetic process	4	1	PVP01_0307000,	25	39.6	55.69	0.0250264	0.316242	1
GO:0031324	negative regulation of cellular metabolic process	5	1	PVP01_0307000,	20	31.68	41.75	0.0311902	0.333495	1
GO:0010605	negative regulation of macromolecule metabolic process	5	1	PVP01_0307000,	20	31.68	41.75	0.0311902	0.333495	1
GO:0009892	negative regulation of metabolic process	6	1	PVP01_0307000,	16.7	26.4	33.39	0.0373173	0.370508	1
GO:0044262	cellular carbohydrate metabolic process	7	1	PVP01_1229400,	14.3	22.63	27.81	0.043408	0.402248	1
GO:0009405	pathogenesis	8	1	PVP01_0948400,	12.5	19.8	23.83	0.0494624	0.404428	1
GO:0048523	negative regulation of cellular process	8	1	PVP01_0307000,	12.5	19.8	23.83	0.0494624	0.404428	1
KEGG
ID	Name	Bgd count	Result count	Result gene list	Pct of bgd	Fold enrichment	Odds ratio	P-value	Benjamini	Bonferroni
ec00640__PK__KEGG	Propanoate metabolism	15	1	PVP01_1229400,	6.7	20.97	29.52	0.0469034	0.10299	0.187614
Cluster_ 2
Cellular component
ID	Name	Bgd count	Result count	Result gene list	Pct of bgd	Fold enrichment	Odds ratio	P-value	Benjamini	Bonferroni
GO:0000808	origin recognition complex	3	2	PVP01_0409200,PVP01_0615000,	66.7	54.4	171.55	0.000433636	0.0234164	0.0234164
GO:0044427	chromosomal part	33	3	PVP01_0409200,PVP01_0615000,PVP01_0819300,	9.1	7.42	8.77	0.00712342	0.165429	0.384665
GO:0005694	chromosome	40	3	PVP01_0409200,PVP01_0615000,PVP01_0819300,	7.5	6.12	7.09	0.0121698	0.165429	0.657171
GO:0005664	nuclear origin of replication recognition complex	1	1	PVP01_0615000,	100	81.61	inf	0.012254	0.165429	0.661716
GO:0020036	Maurer's cleft	3	1	PVP01_0827800,	33.3	27.2	41.53	0.0363267	0.392328	1
GO:0071944	cell periphery	29	2	PVP01_0717900,PVP01_0947200,	6.9	5.63	6.29	0.0481189	0.43307	1
Molecular function
ID	Name	Bgd count	Result count	Result gene list	Pct of bgd	Fold enrichment	Odds ratio	P-value	Benjamini	Bonferroni
GO:0043565	sequence-specific DNA binding	29	4	PVP01_0947200,PVP01_1017200,PVP01_1250900,PVP01_1440800,	13.8	11.26	14.54	0.000357965	0.0286372	0.0286372
GO:0004672	protein kinase activity	83	5	PVP01_0320300,PVP01_0827800,PVP01_1133600,PVP01_1312900,PVP01_1446500,	6	4.92	5.91	0.00296466	0.0802951	0.237173
GO:0003700	sequence-specific DNA binding transcription factor activity	27	3	PVP01_1016100,PVP01_1017200,PVP01_1250900,	11.1	9.07	10.98	0.00401476	0.0802951	0.321181
GO:0001071	nucleic acid binding transcription factor activity	27	3	PVP01_1016100,PVP01_1017200,PVP01_1250900,	11.1	9.07	10.98	0.00401476	0.0802951	0.321181
GO:0046982	protein heterodimerization activity	12	2	PVP01_0819300,PVP01_0947200,	16.7	13.6	17.1	0.00890266	0.0847163	0.712213
GO:0016773	phosphotransferase activity, alcohol group as acceptor	108	5	PVP01_0320300,PVP01_0827800,PVP01_1133600,PVP01_1312900,PVP01_1446500,	4.6	3.78	4.43	0.00914645	0.0847163	0.731716
GO:0004690	cyclic nucleotide-dependent protein kinase activity	1	1	PVP01_1312900,	100	81.61	inf	0.012254	0.0847163	0.980319
GO:0004692	cGMP-dependent protein kinase activity	1	1	PVP01_1312900,	100	81.61	inf	0.012254	0.0847163	0.980319
GO:0004360	glutamine-fructose-6-phosphate transaminase (isomerizing) activity	1	1	PVP01_0610300,	100	81.61	inf	0.012254	0.0847163	0.980319
GO:0070548	L-glutamine aminotransferase activity	1	1	PVP01_0610300,	100	81.61	inf	0.012254	0.0847163	0.980319
GO:0003677	DNA binding	163	6	PVP01_0615000,PVP01_0819300,PVP01_0947200,PVP01_1017200,PVP01_1250900,PVP01_1440800,	3.7	3	3.54	0.012668	0.0847163	1
GO:0016301	kinase activity	117	5	PVP01_0320300,PVP01_0827800,PVP01_1133600,PVP01_1312900,PVP01_1446500,	4.3	3.49	4.06	0.0127074	0.0847163	1
GO:0016813	hydrolase activity, acting on carbon-nitrogen (but not peptide) bonds, in linear amidines	2	1	PVP01_0214800,	50	40.8	83.09	0.0243623	0.135427	1
GO:0004037	allantoicase activity	2	1	PVP01_0214800,	50	40.8	83.09	0.0243623	0.135427	1
GO:0016772	transferase activity, transferring phosphorus-containing groups	190	6	PVP01_0205200,PVP01_0320300,PVP01_0827800,PVP01_1133600,PVP01_1312900,PVP01_1446500,	3.2	2.58	2.99	0.0253926	0.135427	1
GO:0046983	protein dimerization activity	23	2	PVP01_0819300,PVP01_0947200,	8.7	7.1	8.11	0.0313804	0.152954	1
GO:0005488	binding	1506	24	PVP01_0203900,PVP01_0204100,PVP01_0207800,PVP01_0320300,PVP01_0413500,PVP01_0610300,PVP01_0615000,PVP01_0715400,PVP01_0725700,PVP01_0819300,PVP01_0827800,PVP01_0832100,PVP01_0947200,PVP01_1017200,PVP01_1112100,PVP01_1128400,PVP01_1133600,PVP01_1250900,PVP01_1312900,PVP01_1315300,PVP01_1413100,PVP01_1438700,PVP01_1440800,PVP01_1446500,	1.6	1.3	2.12	0.0354661	0.152954	1
GO:0008483	transaminase activity	3	1	PVP01_0610300,	33.3	27.2	41.53	0.0363267	0.152954	1
GO:0016769	transferase activity, transferring nitrogenous groups	3	1	PVP01_0610300,	33.3	27.2	41.53	0.0363267	0.152954	1
GO:0008138	protein tyrosine/serine/threonine phosphatase activity	4	1	PVP01_0113700,	25	20.4	27.68	0.0481487	0.192595	1
Biological process
ID	Name	Bgd count	Result count	Result gene list	Pct of bgd	Fold enrichment	Odds ratio	P-value	Benjamini	Bonferroni
GO:0006468	protein phosphorylation	81	5	PVP01_0320300,PVP01_0827800,PVP01_1133600,PVP01_1312900,PVP01_1446500,	6.2	5.04	6.07	0.00266235	0.206258	0.298183
GO:0016310	phosphorylation	88	5	PVP01_0320300,PVP01_0827800,PVP01_1133600,PVP01_1312900,PVP01_1446500,	5.7	4.64	5.54	0.00382901	0.206258	0.428849
GO:0051171	regulation of nitrogen compound metabolic process	76	4	PVP01_1016100,PVP01_1017200,PVP01_1228300,PVP01_1250900,	5.3	4.3	4.96	0.0128885	0.206258	1
GO:0019219	regulation of nucleobase-containing compound metabolic process	76	4	PVP01_1016100,PVP01_1017200,PVP01_1228300,PVP01_1250900,	5.3	4.3	4.96	0.0128885	0.206258	1
GO:0006464	cellular protein modification process	183	6	PVP01_0113700,PVP01_0320300,PVP01_0827800,PVP01_1133600,PVP01_1312900,PVP01_1446500,	3.3	2.68	3.12	0.0214942	0.206258	1
GO:0036211	protein modification process	183	6	PVP01_0113700,PVP01_0320300,PVP01_0827800,PVP01_1133600,PVP01_1312900,PVP01_1446500,	3.3	2.68	3.12	0.0214942	0.206258	1
GO:0031323	regulation of cellular metabolic process	90	4	PVP01_1016100,PVP01_1017200,PVP01_1228300,PVP01_1250900,	4.4	3.63	4.13	0.0227576	0.206258	1
GO:0080090	regulation of primary metabolic process	91	4	PVP01_1016100,PVP01_1017200,PVP01_1228300,PVP01_1250900,	4.4	3.59	4.08	0.0236004	0.206258	1
GO:0000256	allantoin catabolic process	2	1	PVP01_0214800,	50	40.8	83.09	0.0243623	0.206258	1
GO:0000255	allantoin metabolic process	2	1	PVP01_0214800,	50	40.8	83.09	0.0243623	0.206258	1
GO:0043605	cellular amide catabolic process	2	1	PVP01_0214800,	50	40.8	83.09	0.0243623	0.206258	1
GO:0006796	phosphate-containing compound metabolic process	192	6	PVP01_0113700,PVP01_0320300,PVP01_0827800,PVP01_1133600,PVP01_1312900,PVP01_1446500,	3.1	2.55	2.96	0.0265893	0.206258	1
GO:0006793	phosphorus metabolic process	194	6	PVP01_0113700,PVP01_0320300,PVP01_0827800,PVP01_1133600,PVP01_1312900,PVP01_1446500,	3.1	2.52	2.92	0.0278238	0.206258	1
GO:2001141	regulation of RNA biosynthetic process	55	3	PVP01_1016100,PVP01_1017200,PVP01_1250900,	5.5	4.45	5.02	0.0285381	0.206258	1
GO:0006355	regulation of transcription, DNA-templated	55	3	PVP01_1016100,PVP01_1017200,PVP01_1250900,	5.5	4.45	5.02	0.0285381	0.206258	1
GO:0019222	regulation of metabolic process	98	4	PVP01_1016100,PVP01_1017200,PVP01_1228300,PVP01_1250900,	4.1	3.33	3.77	0.0300374	0.206258	1
GO:0051252	regulation of RNA metabolic process	57	3	PVP01_1016100,PVP01_1017200,PVP01_1250900,	5.3	4.3	4.83	0.0313071	0.206258	1
GO:0010556	regulation of macromolecule biosynthetic process	66	3	PVP01_1016100,PVP01_1017200,PVP01_1250900,	4.5	3.71	4.12	0.0454599	0.238486	1
GO:2000112	regulation of cellular macromolecule biosynthetic process	66	3	PVP01_1016100,PVP01_1017200,PVP01_1250900,	4.5	3.71	4.12	0.0454599	0.238486	1
GO:0009889	regulation of biosynthetic process	67	3	PVP01_1016100,PVP01_1017200,PVP01_1250900,	4.5	3.65	4.06	0.0472008	0.238486	1
GO:0031326	regulation of cellular biosynthetic process	67	3	PVP01_1016100,PVP01_1017200,PVP01_1250900,	4.5	3.65	4.06	0.0472008	0.238486	1
GO:0043412	macromolecule modification	220	6	PVP01_0113700,PVP01_0320300,PVP01_0827800,PVP01_1133600,PVP01_1312900,PVP01_1446500,	2.7	2.23	2.54	0.0475003	0.238486	1
GO:0010468	regulation of gene expression	68	3	PVP01_1016100,PVP01_1017200,PVP01_1250900,	4.4	3.6	3.99	0.0489748	0.238486	1
KEGG
Cluster_ 3
Cellular component
ID	Name	Bgd count	Result count	Result gene list	Pct of bgd	Fold enrichment	Odds ratio	P-value	Benjamini	Bonferroni
GO:0033655	host cell cytoplasm part	31	2	PVP01_0102600,PVP01_1242200,	6.5	21.72	30.53	0.0034401	0.0181714	0.123843
GO:0033646	host intracellular part	38	2	PVP01_0102600,PVP01_1242200,	5.3	17.72	24.53	0.00514681	0.0181714	0.185285
GO:0043656	intracellular region of host	38	2	PVP01_0102600,PVP01_1242200,	5.3	17.72	24.53	0.00514681	0.0181714	0.185285
GO:0030430	host cell cytoplasm	38	2	PVP01_0102600,PVP01_1242200,	5.3	17.72	24.53	0.00514681	0.0181714	0.185285
GO:0043657	host cell	43	2	PVP01_0102600,PVP01_1242200,	4.7	15.66	21.5	0.00656189	0.0181714	0.236228
GO:0033643	host cell part	43	2	PVP01_0102600,PVP01_1242200,	4.7	15.66	21.5	0.00656189	0.0181714	0.236228
GO:0044216	other organism cell	43	2	PVP01_0102600,PVP01_1242200,	4.7	15.66	21.5	0.00656189	0.0181714	0.236228
GO:0044217	other organism part	43	2	PVP01_0102600,PVP01_1242200,	4.7	15.66	21.5	0.00656189	0.0181714	0.236228
GO:0018995	host	43	2	PVP01_0102600,PVP01_1242200,	4.7	15.66	21.5	0.00656189	0.0181714	0.236228
GO:0005576	extracellular region	43	2	PVP01_0102600,PVP01_1242200,	4.7	15.66	21.5	0.00656189	0.0181714	0.236228
GO:0043245	extraorganismal space	43	2	PVP01_0102600,PVP01_1242200,	4.7	15.66	21.5	0.00656189	0.0181714	0.236228
GO:0044215	other organism	43	2	PVP01_0102600,PVP01_1242200,	4.7	15.66	21.5	0.00656189	0.0181714	0.236228
GO:0044421	extracellular region part	43	2	PVP01_0102600,PVP01_1242200,	4.7	15.66	21.5	0.00656189	0.0181714	0.236228
GO:0020036	Maurer's cleft	3	1	PVP01_0102600,	33.3	112.21	191.64	0.00888884	0.022857	0.319998
GO:0044218	other organism cell membrane	7	1	PVP01_0102600,	14.3	48.09	63.79	0.020633	0.0436935	0.742789
GO:0044279	other organism membrane	7	1	PVP01_0102600,	14.3	48.09	63.79	0.020633	0.0436935	0.742789
GO:0033644	host cell membrane	7	1	PVP01_0102600,	14.3	48.09	63.79	0.020633	0.0436935	0.742789
GO:0070258	inner membrane complex	17	1	PVP01_0803400,	5.9	19.8	23.83	0.0494624	0.0989248	1
Molecular function
ID	Name	Bgd count	Result count	Result gene list	Pct of bgd	Fold enrichment	Odds ratio	P-value	Benjamini	Bonferroni
GO:0046812	host cell surface binding	11	3	PVP01_0000140,PVP01_0503600,PVP01_0701200,	27.3	91.81	200.78	2.81027e-06	2.24821e-05	2.24821e-05
GO:0046789	host cell surface receptor binding	4	2	PVP01_0000140,PVP01_0503600,	50	168.31	447.17	4.621e-05	0.000123227	0.00036968
GO:0005102	receptor binding	4	2	PVP01_0000140,PVP01_0503600,	50	168.31	447.17	4.621e-05	0.000123227	0.00036968
Biological process
ID	Name	Bgd count	Result count	Result gene list	Pct of bgd	Fold enrichment	Odds ratio	P-value	Benjamini	Bonferroni
GO:0006470	protein dephosphorylation	5	1	PVP01_1242200,	20	67.33	95.75	0.0147762	0.154936	0.413735
GO:0016311	dephosphorylation	9	1	PVP01_1242200,	11.1	37.4	47.8	0.0264593	0.154936	0.740861
GO:0030260	entry into host cell	14	1	PVP01_0503600,	7.1	24.04	29.36	0.0408926	0.154936	1
GO:0051806	entry into cell of other organism involved in symbiotic interaction	14	1	PVP01_0503600,	7.1	24.04	29.36	0.0408926	0.154936	1
GO:0044409	entry into host	17	1	PVP01_0503600,	5.9	19.8	23.83	0.0494624	0.154936	1
GO:0051828	entry into other organism involved in symbiotic interaction	17	1	PVP01_0503600,	5.9	19.8	23.83	0.0494624	0.154936	1
KEGG
Cluster_ 4
Cellular component
ID	Name	Bgd count	Result count	Result gene list	Pct of bgd	Fold enrichment	Odds ratio	P-value	Benjamini	Bonferroni
GO:0005852	eukaryotic translation initiation factor 3 complex	10	2	PVP01_0312600,PVP01_0527600,	20	16.83	22.11	0.00580169	0.291304	0.295886
GO:0020026	merozoite dense granule	1	1	PVP01_0405000,	100	84.16	inf	0.0118827	0.291304	0.606016
GO:0020036	Maurer's cleft	3	1	PVP01_1033600,	33.3	28.05	42.89	0.035239	0.291304	1
Molecular function
ID	Name	Bgd count	Result count	Result gene list	Pct of bgd	Fold enrichment	Odds ratio	P-value	Benjamini	Bonferroni
GO:0015142	tricarboxylic acid transmembrane transporter activity	1	1	PVP01_1442000,	100	84.16	inf	0.0118827	0.187563	0.903082
GO:0016785	transferase activity, transferring selenium-containing groups	1	1	PVP01_1304200,	100	84.16	inf	0.0118827	0.187563	0.903082
GO:0005371	tricarboxylate secondary active transmembrane transporter activity	1	1	PVP01_1442000,	100	84.16	inf	0.0118827	0.187563	0.903082
GO:0005524	ATP binding	344	9	PVP01_0111400,PVP01_0518700,PVP01_0820500,PVP01_0917400,PVP01_0920200,PVP01_0934800,PVP01_1212200,PVP01_1409200,PVP01_1435900,	2.6	2.2	2.72	0.0155056	0.187563	1
GO:0032559	adenyl ribonucleotide binding	344	9	PVP01_0111400,PVP01_0518700,PVP01_0820500,PVP01_0917400,PVP01_0920200,PVP01_0934800,PVP01_1212200,PVP01_1409200,PVP01_1435900,	2.6	2.2	2.72	0.0155056	0.187563	1
GO:0030554	adenyl nucleotide binding	346	9	PVP01_0111400,PVP01_0518700,PVP01_0820500,PVP01_0917400,PVP01_0920200,PVP01_0934800,PVP01_1212200,PVP01_1409200,PVP01_1435900,	2.6	2.19	2.7	0.0160743	0.187563	1
GO:0008237	metallopeptidase activity	19	2	PVP01_0815400,PVP01_0920200,	10.5	8.86	10.37	0.0206261	0.187563	1
GO:0004725	protein tyrosine phosphatase activity	2	1	PVP01_0927700,	50	42.08	85.81	0.0236285	0.187563	1
GO:0003743	translation initiation factor activity	25	2	PVP01_0312600,PVP01_0527600,	8	6.73	7.65	0.0346228	0.187563	1
GO:0016742	hydroxymethyl-, formyl- and related transferase activity	3	1	PVP01_1414100,	33.3	28.05	42.89	0.035239	0.187563	1
GO:0008514	organic anion transmembrane transporter activity	3	1	PVP01_1442000,	33.3	28.05	42.89	0.035239	0.187563	1
GO:0005342	organic acid transmembrane transporter activity	3	1	PVP01_1442000,	33.3	28.05	42.89	0.035239	0.187563	1
GO:0046943	carboxylic acid transmembrane transporter activity	3	1	PVP01_1442000,	33.3	28.05	42.89	0.035239	0.187563	1
GO:0051082	unfolded protein binding	29	2	PVP01_0934800,PVP01_1271300,	6.9	5.8	6.5	0.0455016	0.187563	1
Biological process
ID		Bgd count	Result count	Result gene list	Pct of bgd	Fold enrichment	Odds ratio	P-value	Benjamini	Bonferroni
GO:0006843	mitochondrial citrate transport	1	1	PVP01_1442000,	100	84.16	inf	0.0118827	0.273301	1
GO:0097056	selenocysteinyl-tRNA(Sec) biosynthetic process	1	1	PVP01_1304200,	100	84.16	inf	0.0118827	0.273301	1
GO:0015746	citrate transport	1	1	PVP01_1442000,	100	84.16	inf	0.0118827	0.273301	1
GO:0006842	tricarboxylic acid transport	1	1	PVP01_1442000,	100	84.16	inf	0.0118827	0.273301	1
GO:0000737	DNA catabolic process, endonucleolytic	2	1	PVP01_1435900,	50	42.08	85.81	0.0236285	0.403527	1
GO:0006457	protein folding	55	3	PVP01_0934800,PVP01_1271300,PVP01_1414200,	5.5	4.59	5.19	0.026317	0.403527	1
KEGG

## Sheet: Filtered_2_4
Cluster_ 7
Cellular component
ID	Name	Bgd count	Result count	Result gene list	Pct of bgd	Fold enrichment	Odds ratio	P-value	Benjamini	Bonferroni
GO:0031225	anchored component of membrane	6	1	PVP01_0418300,	16.7	26.4	33.39	0.0373173	0.311904	1
GO:1990225	rhoptry neck	8	1	PVP01_0602300,	12.5	19.8	23.83	0.0494624	0.311904	1
Molecular function
ID	Name	Bgd count	Result count	Result gene list	Pct of bgd	Fold enrichment	Odds ratio	P-value	Benjamini	Bonferroni
GO:0005200	structural constituent of cytoskeleton	7	1	PVP01_0530800,	14.3	22.63	27.81	0.043408	0.312973	1
Biological process
ID	Name	Bgd count	Result count	Result gene list	Pct of bgd	Fold enrichment	Odds ratio	P-value	Benjamini	Bonferroni
GO:0007017	microtubule-based process	37	2	PVP01_0530800,PVP01_0923500,	5.4	8.56	10.06	0.0219447	0.316242	1
GO:0044262	cellular carbohydrate metabolic process	7	1	PVP01_1229400,	14.3	22.63	27.81	0.043408	0.402248	1
GO:0009405	pathogenesis	8	1	PVP01_0948400,	12.5	19.8	23.83	0.0494624	0.404428	1
KEGG
ID	Name	Bgd count	Result count	Result gene list	Pct of bgd	Fold enrichment	Odds ratio	P-value	Benjamini	Bonferroni
ec00640__PK__KEGG	Propanoate metabolism	15	1	PVP01_1229400,	6.7	20.97	29.52	0.0469034	0.10299	0.187614
Cluster_ 2
Cellular component
ID	Name	Bgd count	Result count	Result gene list	Pct of bgd	Fold enrichment	Odds ratio	P-value	Benjamini	Bonferroni
GO:0000808	origin recognition complex	3	2	PVP01_0409200,PVP01_0615000,	66.7	54.4	171.55	0.000433636	0.0234164	0.0234164
GO:0005664	nuclear origin of replication recognition complex	1	1	PVP01_0615000,	100	81.61	inf	0.012254	0.165429	0.661716
GO:0020036	Maurer's cleft	3	1	PVP01_0827800,	33.3	27.2	41.53	0.0363267	0.392328	1
GO:0071944	cell periphery	29	2	PVP01_0717900,PVP01_0947200,	6.9	5.63	6.29	0.0481189	0.43307	1
Molecular function
ID	Name	Bgd count	Result count	Result gene list	Pct of bgd	Fold enrichment	Odds ratio	P-value	Benjamini	Bonferroni
GO:0043565	sequence-specific DNA binding	29	4	PVP01_0947200,PVP01_1017200,PVP01_1250900,PVP01_1440800,	13.8	11.26	14.54	0.000357965	0.0286372	0.0286372
GO:0003677	DNA binding	163	6	PVP01_0615000,PVP01_0819300,PVP01_0947200,PVP01_1017200,PVP01_1250900,PVP01_1440800,	3.7	3	3.54	0.012668	0.0847163	1
GO:0016772	transferase activity, transferring phosphorus-containing groups	190	6	PVP01_0205200,PVP01_0320300,PVP01_0827800,PVP01_1133600,PVP01_1312900,PVP01_1446500,	3.2	2.58	2.99	0.0253926	0.135427	1
GO:0005488	binding	1506	24	PVP01_0203900,PVP01_0204100,PVP01_0207800,PVP01_0320300,PVP01_0413500,PVP01_0610300,PVP01_0615000,PVP01_0715400,PVP01_0725700,PVP01_0819300,PVP01_0827800,PVP01_0832100,PVP01_0947200,PVP01_1017200,PVP01_1112100,PVP01_1128400,PVP01_1133600,PVP01_1250900,PVP01_1312900,PVP01_1315300,PVP01_1413100,PVP01_1438700,PVP01_1440800,PVP01_1446500,	1.6	1.3	2.12	0.0354661	0.152954	1
GO:0008138	protein tyrosine/serine/threonine phosphatase activity	4	1	PVP01_0113700,	25	20.4	27.68	0.0481487	0.192595	1
Biological process
KEGG
Cluster_ 3
Cellular component
ID	Name	Bgd count	Result count	Result gene list	Pct of bgd	Fold enrichment	Odds ratio	P-value	Benjamini	Bonferroni
GO:0070258	inner membrane complex	17	1	PVP01_0803400,	5.9	19.8	23.83	0.0494624	0.0989248	1
Molecular function
ID	Name	Bgd count	Result count	Result gene list	Pct of bgd	Fold enrichment	Odds ratio	P-value	Benjamini	Bonferroni
GO:0046812	host cell surface binding	11	3	PVP01_0000140,PVP01_0503600,PVP01_0701200,	27.3	91.81	200.78	2.81027e-06	2.24821e-05	2.24821e-05
Biological process
KEGG
Cluster_ 4
Cellular component
ID	Name	Bgd count	Result count	Result gene list	Pct of bgd	Fold enrichment	Odds ratio	P-value	Benjamini	Bonferroni
GO:0005852	eukaryotic translation initiation factor 3 complex	10	2	PVP01_0312600,PVP01_0527600,	20	16.83	22.11	0.00580169	0.291304	0.295886
GO:0020026	merozoite dense granule	1	1	PVP01_0405000,	100	84.16	inf	0.0118827	0.291304	0.606016
GO:0020036	Maurer's cleft	3	1	PVP01_1033600,	33.3	28.05	42.89	0.035239	0.291304	1
Molecular function
ID	Name	Bgd count	Result count	Result gene list	Pct of bgd	Fold enrichment	Odds ratio	P-value	Benjamini	Bonferroni
GO:0016785	transferase activity, transferring selenium-containing groups	1	1	PVP01_1304200,	100	84.16	inf	0.0118827	0.187563	0.903082
GO:0008237	metallopeptidase activity	19	2	PVP01_0815400,PVP01_0920200,	10.5	8.86	10.37	0.0206261	0.187563	1
GO:0004725	protein tyrosine phosphatase activity	2	1	PVP01_0927700,	50	42.08	85.81	0.0236285	0.187563	1
GO:0003743	translation initiation factor activity	25	2	PVP01_0312600,PVP01_0527600,	8	6.73	7.65	0.0346228	0.187563	1
GO:0016742	hydroxymethyl-, formyl- and related transferase activity	3	1	PVP01_1414100,	33.3	28.05	42.89	0.035239	0.187563	1
GO:0051082	unfolded protein binding	29	2	PVP01_0934800,PVP01_1271300,	6.9	5.8	6.5	0.0455016	0.187563	1
Biological process
ID	Name	Bgd count	Result count	Result gene list	Pct of bgd	Fold enrichment	Odds ratio	P-value	Benjamini	Bonferroni
GO:0097056	selenocysteinyl-tRNA(Sec) biosynthetic process	1	1	PVP01_1304200,	100	84.16	inf	0.0118827	0.273301	1
GO:0000737	DNA catabolic process, endonucleolytic	2	1	PVP01_1435900,	50	42.08	85.81	0.0236285	0.403527	1
GO:0006457	protein folding	55	3	PVP01_0934800,PVP01_1271300,PVP01_1414200,	5.5	4.59	5.19	0.026317	0.403527	1
KEGG

## Sheet: 1_4
Cluster_1	Gene Name	Product Description	Cluster_2	Gene Name	Product Description	Cluster_3	Gene Name	Product Description	Cluster_4	Gene Name	Product Description	Cluster_5	Gene Name	Product Description	Cluster_6	Gene Name	Product Description
PVP01_0000060		Plasmodium exported protein, unknown function	PVP01_0010030		Plasmodium exported protein, unknown function	PVP01_0104700		serine/threonine protein kinase, putative	PVP01_0000120	TRAG27	tryptophan-rich protein	PVP01_0417000		serine-repeat antigen 3 (SERA)	PVP01_0000140	TRAG36	tryptophan-rich protein
PVP01_0000130	TRAG28	tryptophan-rich protein	PVP01_0102500		Plasmodium exported protein (PHIST), unknown function, pseudogene	PVP01_0107500	RAMA	rhoptry-associated membrane antigen, putative	PVP01_0000210		tryptophan-rich protein	PVP01_0417100		serine-repeat antigen 1 (SERA)	PVP01_0005740		PIR protein
PVP01_0000160	TRAG31	tryptophan-rich protein	PVP01_0115400		conserved Plasmodium protein, unknown function	PVP01_0119100		28S ribosomal RNA	PVP01_0000220		Plasmodium exported protein, unknown function	PVP01_0417200		serine-repeat antigen 5 (SERA)	PVP01_0119300		Plasmodium exported protein, unknown function
PVP01_0000180		Plasmodium exported protein, unknown function	PVP01_0202500		Plasmodium exported protein, unknown function	PVP01_0417300		serine-repeat antigen 4 (SERA)	PVP01_0001500		PIR protein	PVP01_0417600		serine-repeat antigen 5 (SERA)	PVP01_0119600		Plasmodium exported protein, unknown function
PVP01_0000190		lysophospholipase, putative	PVP01_0310300		conserved Plasmodium protein, unknown function	PVP01_0417700		serine-repeat antigen (SERA)	PVP01_0004240	RBSA	reticulocyte binding surface protein RBSA	PVP01_0423500	KAHRP	knob-associated histidine-rich protein, putative	PVP01_0202200	TRAG2	tryptophan-rich protein
PVP01_0001440		Plasmodium exported protein (PHIST), unknown function	PVP01_0318500		conserved Plasmodium protein, unknown function	PVP01_0423400		Plasmodium exported protein, unknown function	PVP01_0004260		hypothetical protein	PVP01_0620400		hypothetical protein	PVP01_0202300		Plasmodium exported protein, unknown function
PVP01_0004290		Plasmodium exported protein, unknown function	PVP01_0318900		conserved Plasmodium protein, unknown function	PVP01_0620600		conserved Plasmodium protein, unknown function	PVP01_0004280		Plasmodium exported protein, unknown function	PVP01_0703800	RhopH3	high molecular weight rhoptry protein 3, putative	PVP01_0422800		Plasmodium exported protein (PHIST), unknown function
PVP01_0005750		PIR protein, pseudogene	PVP01_0422600	ETRAMP11.2	early transcribed membrane protein	PVP01_0727900	RhopH2	high molecular weight rhoptry protein 2	PVP01_0010570		Plasmodium exported protein, unknown function	PVP01_0814200	MSA180	merozoite surface protein MSA180	PVP01_0423000		Plasmodium exported protein, unknown function
PVP01_0009180		PIR protein	PVP01_0424200		Plasmodium exported protein, unknown function	PVP01_0728900	MSP1	merozoite surface protein 1	PVP01_0102600	SEMP1	small exported membrane protein 1, putative	PVP01_1026800	SUB3	subtilisin-like protease 3, putative	PVP01_0423100		Plasmodium exported protein (PHISTc), unknown function
PVP01_0115300	GAMER	gamete release protein, putative	PVP01_0502400		PIR protein	PVP01_0734700		hypothetical protein	PVP01_0102700		conserved Plasmodium protein, unknown function	PVP01_1107900	P92	6-cysteine protein	PVP01_0523600		Plasmodium exported protein (PHIST), unknown function, pseudogene
PVP01_0119200	CVC-81-95	Plasmodium exported protein (PHISTc), unknown function	PVP01_0507000		conserved Plasmodium protein, unknown function	PVP01_0800100		PIR protein	PVP01_0202000		hypothetical protein	PVP01_1219700	MSP-7H	MSP7-like protein	PVP01_0948700	TRAG15	tryptophan-rich protein
PVP01_0201100	TRAG1	tryptophan-rich protein	PVP01_0518500	DMC1	meiotic recombination protein DMC1, putative	PVP01_0829800	PIESP1	parasite-infected erythrocyte surface protein, putative	PVP01_0300600		Plasmodium exported protein, unknown function	PVP01_1257600	MUS81	crossover junction endonuclease MUS81, putative	PVP01_0948900		tryptophan-rich protein
PVP01_0201400		PIR protein	PVP01_0518800	HSP20	small heat shock protein HSP20, putative	PVP01_0906100		conserved Plasmodium protein, unknown function	PVP01_0404300		Plasmodium exported protein, unknown function	PVP01_1446800	MSP9	merozoite surface protein 9	PVP01_1033600	SBP1	skeleton-binding protein 1, putative
PVP01_0217000		heat shock protein, putative	PVP01_0522700		Plasmodium exported protein (PHIST), unknown function	PVP01_1026000	P38	6-cysteine protein	PVP01_0404800		Plasmodium exported protein, unknown function				PVP01_1101300		Plasmodium exported protein, unknown function
PVP01_0300900		Plasmodium exported protein, unknown function	PVP01_0524000		Plasmodium exported protein (PHIST), unknown function	PVP01_1031300	MSP3.8	merozoite surface protein 3	PVP01_0422700		gamete antigen 27/25, putative				PVP01_1149100		PIR protein
PVP01_0301500		Plasmodium exported protein, unknown function	PVP01_0524100		Plasmodium exported protein (PHIST), unknown function	PVP01_1136400	P12	6-cysteine protein	PVP01_0422900		Plasmodium exported protein, unknown function				PVP01_1271600		Plasmodium exported protein, unknown function
PVP01_0302100		Plasmodium exported protein (PHIST), unknown function	PVP01_0526400		conserved Plasmodium protein, unknown function	PVP01_1216400	EF-1gamma	elongation factor 1-gamma, putative	PVP01_0423300		hypothetical protein				PVP01_1470200		Plasmodium exported protein, unknown function
PVP01_0404400		Plasmodium exported protein, unknown function	PVP01_0532700		tryptophan-rich protein	PVP01_1220200	MSP-7C	MSP7-like protein	PVP01_0503600	TRAG38	tryptophan-rich protein				PVP01_1470700		hypothetical protein
PVP01_0404700		Plasmodium exported protein, unknown function	PVP01_0534200		Plasmodium exported protein, unknown function	PVP01_1231100	PMV	plasmepsin V	PVP01_0503800		Plasmodium exported protein (PHIST), unknown function				PVP01_1470900		PIR protein, pseudogene
PVP01_0423600		Plasmodium exported protein (PHIST), unknown function	PVP01_0600900		Plasmodium exported protein, unknown function	PVP01_1271100		erythrocyte membrane protein 3, putative	PVP01_0515900		Plasmodium exported protein (PHIST), unknown function
PVP01_0502800		PIR protein	PVP01_0601600		Plasmodium exported protein (PHIST), unknown function	PVP01_1469200	RON3	rhoptry neck protein 3, putative	PVP01_0516100		Plasmodium exported protein (PHIST), unknown function
PVP01_0504200	TRAG7	tryptophan-rich protein	PVP01_0616100	P25	ookinete surface protein P25				PVP01_0523400		Plasmodium exported protein (PHIST), unknown function
PVP01_0508600		conserved Plasmodium protein, unknown function	PVP01_0616300	MORN1	MORN repeat-containing protein 1, putative				PVP01_0524900		Plasmodium exported protein (PHIST), unknown function
PVP01_0510800	IMC1i	inner membrane complex protein 1i, putative	PVP01_0735100		Plasmodium exported protein, unknown function				PVP01_0533700		Plasmodium exported protein (PHIST), unknown function
PVP01_0515100	PLP5	perforin-like protein 5	PVP01_0801200		Plasmodium exported protein, unknown function				PVP01_0601000		Plasmodium exported protein, unknown function
PVP01_0516400		Plasmodium exported protein (PHIST), unknown function	PVP01_0801600		Plasmodium exported protein, unknown function				PVP01_0601900		Plasmodium exported protein (PHIST), unknown function
PVP01_0516500		Plasmodium exported protein (PHIST), unknown function	PVP01_0801700		STP1 protein				PVP01_0623200		Plasmodium exported protein, unknown function
PVP01_0522900		Plasmodium exported protein (PHIST), unknown function, pseudogene	PVP01_0836300		phosphatidylethanolamine-binding protein, putative				PVP01_0623400		Plasmodium exported protein, unknown function
PVP01_0524200		Plasmodium exported protein (PHIST), unknown function	PVP01_0838100		Plasmodium exported protein, unknown function				PVP01_0623600		PIR protein
PVP01_0524600		Plasmodium exported protein (PHIST), unknown function	PVP01_0902300		hypothetical protein				PVP01_0623900		ring-exported protein 4, putative
PVP01_0525000		Plasmodium exported protein (PHIST), unknown function	PVP01_0921300		conserved Plasmodium protein, unknown function				PVP01_0624000		Plasmodium exported protein, unknown function
PVP01_0525100		Plasmodium exported protein (PHIST), unknown function	PVP01_0927700		protein phosphatase, putative				PVP01_0734900		Plasmodium exported protein (PHIST), unknown function
PVP01_0532500		Plasmodium exported protein (PHIST), unknown function	PVP01_0935500	RPA2	DNA-directed RNA polymerase I subunit RPA2, putative				PVP01_0838000		Plasmodium exported protein, unknown function
PVP01_0532900	TRAG11	tryptophan-rich protein	PVP01_1101400	TRAG19	tryptophan-rich protein				PVP01_0838600		PIR protein
PVP01_0533000	TRAG12	tryptophan-rich protein	PVP01_1115900		conserved Plasmodium protein, unknown function				PVP01_0900700		PIR protein
PVP01_0533200		lysophospholipase, putative	PVP01_1207200		conserved Plasmodium protein, unknown function				PVP01_0902400		hypothetical protein
PVP01_0533800		PIR protein	PVP01_1215900		CPW-WPC family protein				PVP01_0948800	TRAG16	tryptophan-rich protein
PVP01_0623000		Plasmodium exported protein (PHIST), unknown function	PVP01_1223200		CPW-WPC family protein				PVP01_1033900	TRAG18	tryptophan-rich protein
PVP01_0623500		Plasmodium exported protein, unknown function	PVP01_1225000		conserved Plasmodium protein, unknown function				PVP01_1034000		Plasmodium exported protein (PHIST), unknown function
PVP01_0624100		PIR protein	PVP01_1227100		conserved Plasmodium protein, unknown function				PVP01_1147500		Plasmodium exported protein, unknown function
PVP01_0700300		Plasmodium exported protein, unknown function	PVP01_1235100		conserved Plasmodium protein, unknown function				PVP01_1147800		Plasmodium exported protein, unknown function
PVP01_0700400		Plasmodium exported protein, unknown function	PVP01_1251100	CCp2	LCCL domain-containing protein				PVP01_1201400		Plasmodium exported protein (PHIST), unknown function
PVP01_0701000		Plasmodium exported protein, unknown function	PVP01_1252100		conserved Plasmodium protein, unknown function				PVP01_1201500		Plasmodium exported protein (PHIST), unknown function
PVP01_0702600	PH	PH domain-containing protein, putative	PVP01_1255400	LAP5	LCCL domain-containing protein, putative				PVP01_1271500		lysophospholipase, putative
PVP01_0710700		conserved Plasmodium protein, unknown function	PVP01_1255800		conserved Plasmodium protein, unknown function				PVP01_1401000		Plasmodium exported protein, unknown function
PVP01_0718700		conserved Plasmodium protein, unknown function	PVP01_1309400		zinc finger protein, putative				PVP01_1401900		lysophospholipase, putative
PVP01_0723600		conserved Plasmodium protein, unknown function	PVP01_1310200		kinesin-7, putative				PVP01_1402000		hypothetical protein
PVP01_0724400		conserved Plasmodium protein, unknown function	PVP01_1318200		OST-HTH associated domain protein, putative				PVP01_1402200		Plasmodium exported protein, unknown function
PVP01_0734300		conserved Plasmodium protein, unknown function	PVP01_1341600	NOP1	rRNA 2'-O-methyltransferase fibrillarin, putative				PVP01_1402300		Plasmodium exported protein, unknown function
PVP01_0800400		Plasmodium exported protein, unknown function	PVP01_1341700	CCp3	LCCL domain-containing protein, putative				PVP01_1402500		conserved Plasmodium protein, unknown function
PVP01_0801000		hypothetical protein	PVP01_1425700		conserved Plasmodium protein, unknown function				PVP01_1470100	TRAG24	tryptophan-rich protein
PVP01_0801400		Plasmodium exported protein, unknown function	PVP01_1427000		conserved Plasmodium protein, unknown function				PVP01_1470300		Plasmodium exported protein (PHIST), unknown function
PVP01_0801500		Plasmodium exported protein, unknown function	PVP01_1439700	IMC1h	inner membrane complex protein 1h, putative				PVP01_1470400		Plasmodium exported protein, unknown function
PVP01_0803400	IMC1c	inner membrane complex protein 1c, putative	PVP01_1440200		conserved Plasmodium protein, unknown function				PVP01_1470500		Plasmodium exported protein, unknown function
PVP01_0808800		Plasmodium exported protein (PHIST), unknown function	PVP01_1469300		conserved Plasmodium protein, unknown function
PVP01_0822100		conserved Plasmodium protein, unknown function	PVP01_1469800	TRAG22	tryptophan-rich protein
PVP01_0838200		Plasmodium exported protein (PHIST), unknown function
PVP01_0839100		PIR protein
PVP01_0932300		conserved Plasmodium protein, unknown function
PVP01_0949700		PIR protein
PVP01_0949800		Plasmodium exported protein, unknown function
PVP01_0950000		PIR protein
PVP01_1004900		conserved Plasmodium protein, unknown function
PVP01_1007800		RAP protein, putative
PVP01_1016500		UTP--glucose-1-phosphate uridylyltransferase, putative
PVP01_1029500		MOLO1 domain-containing protein, putative
PVP01_1033700		Plasmodium exported protein, unknown function
PVP01_1101700		conserved Plasmodium protein, unknown function
PVP01_1147100		conserved Plasmodium protein, unknown function
PVP01_1147400		Plasmodium exported protein, unknown function
PVP01_1201900		Plasmodium exported protein, unknown function
PVP01_1208500	ALBA2	DNA/RNA-binding protein Alba 2, putative
PVP01_1253500	NNT	NAD(P) transhydrogenase, putative
PVP01_1302100		conserved Plasmodium protein, unknown function
PVP01_1400600		Plasmodium exported protein, unknown function, pseudogene
PVP01_1400800		Plasmodium exported protein, unknown function
PVP01_1400900		Plasmodium exported protein, unknown function
PVP01_1401100		Plasmodium exported protein, unknown function
PVP01_1401200		Plasmodium exported protein, unknown function
PVP01_1401600		Plasmodium exported protein, unknown function
PVP01_1402700		Plasmodium exported protein, unknown function
PVP01_1417200		conserved Plasmodium protein, unknown function
PVP01_1425600		conserved Plasmodium protein, unknown function
PVP01_1469600		PIR protein
PVP01_1471300		Plasmodium exported protein, unknown function
PVP01_1471500		Plasmodium exported protein, unknown function
PVP01_1471600		Plasmodium exported protein, unknown function
PVP01_1471800		Plasmodium exported protein, unknown function

## Sheet: Enrichment_1_4
Cluster_ 3
Cellular component
ID	Name	Bgd count	Result count	Result gene list	Pct of bgd	Fold enrichment	Odds ratio	P-value	Benjamini	Bonferroni
GO:0031225	anchored component of membrane	6	3	PVP01_0728900,PVP01_1026000,PVP01_1136400,	50	149.61	446.83	5.14107e-07	2.21066e-05	2.21066e-05
GO:0020007	apical complex	54	3	PVP01_0727900,PVP01_1026000,PVP01_1136400,	5.6	16.62	25.81	0.000588128	0.0109554	0.0252895
GO:0045177	apical part of cell	59	3	PVP01_0727900,PVP01_1026000,PVP01_1136400,	5.1	15.21	23.46	0.000764333	0.0109554	0.0328663
GO:0020008	rhoptry	24	2	PVP01_0727900,PVP01_1136400,	8.3	24.94	34.57	0.00263837	0.0283625	0.11345
GO:0046658	anchored component of plasma membrane	1	1	PVP01_1026000,	100	299.22	inf	0.003342	0.0287412	0.143706
GO:0031224	intrinsic component of membrane	139	3	PVP01_0728900,PVP01_1026000,PVP01_1136400,	2.2	6.46	9.37	0.00898563	0.0537297	0.386382
GO:0005853	eukaryotic translation elongation factor 1 complex	3	1	PVP01_1216400,	33.3	99.74	167.62	0.00999622	0.0537297	0.429838
GO:0031226	intrinsic component of plasma membrane	3	1	PVP01_1026000,	33.3	99.74	167.62	0.00999622	0.0537297	0.429838
GO:0044459	plasma membrane part	5	1	PVP01_1026000,	20	59.84	83.75	0.0166109	0.0766932	0.71427
GO:0044425	membrane part	196	3	PVP01_0728900,PVP01_1026000,PVP01_1136400,	1.5	4.58	6.45	0.0229793	0.0766932	0.988111
GO:0044218	other organism cell membrane	7	1	PVP01_0727900,	14.3	42.75	55.79	0.0231863	0.0766932	0.997012
GO:0044279	other organism membrane	7	1	PVP01_0727900,	14.3	42.75	55.79	0.0231863	0.0766932	0.997012
GO:0033644	host cell membrane	7	1	PVP01_0727900,	14.3	42.75	55.79	0.0231863	0.0766932	0.997012
Molecular function
ID	Name	Bgd count	Result count	Result gene list	Pct of bgd	Fold enrichment	Odds ratio	P-value	Benjamini	Bonferroni
GO:0070011	peptidase activity, acting on L-amino acid peptides	102	3	PVP01_0417300,PVP01_0417700,PVP01_1231100,	2.9	8.8	13.06	0.00375265	0.0645966	0.146353
GO:0008233	peptidase activity	108	3	PVP01_0417300,PVP01_0417700,PVP01_1231100,	2.8	8.31	12.28	0.00441658	0.0645966	0.172247
GO:0008234	cysteine-type peptidase activity	33	2	PVP01_0417300,PVP01_0417700,	6.1	18.13	24.45	0.00496897	0.0645966	0.19379
GO:0070001	aspartic-type peptidase activity	10	1	PVP01_1231100,	10	29.92	37.15	0.0329761	0.214345	1
GO:0003746	translation elongation factor activity	10	1	PVP01_1216400,	10	29.92	37.15	0.0329761	0.214345	1
GO:0004190	aspartic-type endopeptidase activity	10	1	PVP01_1231100,	10	29.92	37.15	0.0329761	0.214345	1
Biological process
ID	Name	Bgd count	Result count	Result gene list	Pct of bgd	Fold enrichment	Odds ratio	P-value	Benjamini	Bonferroni
GO:0051704	multi-organism process	30	2	PVP01_0727900,PVP01_0728900,	6.7	19.95	27.1	0.00411516	0.083915	0.156376
GO:0006508	proteolysis	108	3	PVP01_0417300,PVP01_0417700,PVP01_1231100,	2.8	8.31	12.28	0.00441658	0.083915	0.16783
GO:0019538	protein metabolic process	548	5	PVP01_0104700,PVP01_0417300,PVP01_0417700,PVP01_1216400,PVP01_1231100,	0.9	2.73	4.93	0.0208692	0.188476	0.793031
GO:0009405	pathogenesis	8	1	PVP01_0728900,	12.5	37.4	47.8	0.0264593	0.188476	1
GO:0006414	translational elongation	13	1	PVP01_1216400,	7.7	23.02	27.83	0.0426787	0.188476	1
GO:0030260	entry into host cell	14	1	PVP01_0727900,	7.1	21.37	25.68	0.0458935	0.188476	1
GO:0051806	entry into cell of other organism involved in symbiotic interaction	14	1	PVP01_0727900,	7.1	21.37	25.68	0.0458935	0.188476	1
KEGG
ID	Name	Bgd count	Result count	Result gene list	Pct of bgd	Fold enrichment	Odds ratio	P-value	Benjamini	Bonferroni
ec00900__PK__KEGG	Terpenoid backbone biosynthesis	42	2	PVP01_0417300,PVP01_0417700,	4.8	14.98	30.35	0.00625963	0.00625963	0.00625963
Cluster_ 5
Cellular component
ID	Name	Bgd count	Result count	Result gene list	Pct of bgd	Fold enrichment	Odds ratio	P-value	Benjamini	Bonferroni
GO:0009986	cell surface	46	2	PVP01_0814200,PVP01_1107900,	4.3	11.71	14.99	0.0117744	0.258105	0.306135
GO:0031225	anchored component of membrane	6	1	PVP01_1107900,	16.7	44.88	59.51	0.0220945	0.258105	0.574457
Molecular function
ID	Name	Bgd count	Result count	Result gene list	Pct of bgd	Fold enrichment	Odds ratio	P-value	Benjamini	Bonferroni
GO:0008234	cysteine-type peptidase activity	33	4	PVP01_0417000,PVP01_0417100,PVP01_0417200,PVP01_0417600,	12.1	32.64	61.01	3.73089e-06	7.08869e-05	7.08869e-05
GO:0070011	peptidase activity, acting on L-amino acid peptides	102	5	PVP01_0417000,PVP01_0417100,PVP01_0417200,PVP01_0417600,PVP01_1026800,	4.9	13.2	26.66	1.53246e-05	0.000128653	0.000291168
GO:0008233	peptidase activity	108	5	PVP01_0417000,PVP01_0417100,PVP01_0417200,PVP01_0417600,PVP01_1026800,	4.6	12.47	25.05	2.03137e-05	0.000128653	0.00038596
GO:0016787	hydrolase activity	417	6	PVP01_0417000,PVP01_0417100,PVP01_0417200,PVP01_0417600,PVP01_1026800,PVP01_1257600,	1.4	3.87	8.29	0.00160452	0.00762148	0.0304859
GO:0060089	molecular transducer activity	4	1	PVP01_1446800,	25	67.33	99.26	0.014779	0.0468001	0.280801
GO:0004871	signal transducer activity	4	1	PVP01_1446800,	25	67.33	99.26	0.014779	0.0468001	0.280801
Biological process
GO:0006508	proteolysis	108	5	PVP01_0417000,PVP01_0417100,PVP01_0417200,PVP01_0417600,PVP01_1026800,	4.6	12.47	25.05	2.03137e-05	0.00038596	0.00038596
GO:0019538	protein metabolic process	548	5	PVP01_0417000,PVP01_0417100,PVP01_0417200,PVP01_0417600,PVP01_1026800,	0.9	2.46	3.94	0.034876	0.331322	0.662645
KEGG
ID	Name	Bgd count	Result count	Result gene list	Pct of bgd	Fold enrichment	Odds ratio	P-value	Benjamini	Bonferroni
ec00900__PK__KEGG	Terpenoid backbone biosynthesis	42	4	PVP01_0417000,PVP01_0417100,PVP01_0417200,PVP01_0417600,	9.5	23.96	127.89	5.258e-06	5.258e-06	5.258e-06
Cluster_ 1
Cellular component
ID	Name	Bgd count	Result count	Result gene list	Pct of bgd	Fold enrichment	Odds ratio	P-value	Benjamini	Bonferroni
GO:0043235	receptor complex	2	1	PVP01_1029500,	50	134.65	298	0.00741425	0.0361083	0.341055
GO:0005892	acetylcholine-gated channel complex	2	1	PVP01_1029500,	50	134.65	298	0.00741425	0.0361083	0.341055
GO:0005887	integral component of plasma membrane	2	1	PVP01_1029500,	50	134.65	298	0.00741425	0.0361083	0.341055
GO:0034702	ion channel complex	2	1	PVP01_1029500,	50	134.65	298	0.00741425	0.0361083	0.341055
GO:0044216	other organism cell	43	2	PVP01_0119200,PVP01_0504200,	4.7	12.53	16.11	0.0103341	0.0361083	0.475371
GO:0044215	other organism	43	2	PVP01_0119200,PVP01_0504200,	4.7	12.53	16.11	0.0103341	0.0361083	0.475371
GO:0043245	extraorganismal space	43	2	PVP01_0119200,PVP01_0504200,	4.7	12.53	16.11	0.0103341	0.0361083	0.475371
GO:0005576	extracellular region	43	2	PVP01_0119200,PVP01_0504200,	4.7	12.53	16.11	0.0103341	0.0361083	0.475371
GO:0044217	other organism part	43	2	PVP01_0119200,PVP01_0504200,	4.7	12.53	16.11	0.0103341	0.0361083	0.475371
GO:0043657	host cell	43	2	PVP01_0119200,PVP01_0504200,	4.7	12.53	16.11	0.0103341	0.0361083	0.475371
GO:0044421	extracellular region part	43	2	PVP01_0119200,PVP01_0504200,	4.7	12.53	16.11	0.0103341	0.0361083	0.475371
GO:0033643	host cell part	43	2	PVP01_0119200,PVP01_0504200,	4.7	12.53	16.11	0.0103341	0.0361083	0.475371
GO:0018995	host	43	2	PVP01_0119200,PVP01_0504200,	4.7	12.53	16.11	0.0103341	0.0361083	0.475371
GO:0031226	intrinsic component of plasma membrane	3	1	PVP01_1029500,	33.3	89.77	148.94	0.0111028	0.0361083	0.510728
GO:0009986	cell surface	46	2	PVP01_0504200,PVP01_0702600,	4.3	11.71	14.99	0.0117744	0.0361083	0.541624
GO:0044459	plasma membrane part	5	1	PVP01_1029500,	20	53.86	74.42	0.0184429	0.0530233	0.848372
GO:1990351	transporter complex	6	1	PVP01_1029500,	16.7	44.88	59.51	0.0220945	0.0563695	1
GO:1902495	transmembrane transporter complex	6	1	PVP01_1029500,	16.7	44.88	59.51	0.0220945	0.0563695	1
GO:0033644	host cell membrane	7	1	PVP01_0504200,	14.3	38.47	49.57	0.0257339	0.0563695	1
GO:0044279	other organism membrane	7	1	PVP01_0504200,	14.3	38.47	49.57	0.0257339	0.0563695	1
GO:0044218	other organism cell membrane	7	1	PVP01_0504200,	14.3	38.47	49.57	0.0257339	0.0563695	1
Molecular function
ID	Name	Bgd count	Result count	Result gene list	Pct of bgd	Fold enrichment	Odds ratio	P-value	Benjamini	Bonferroni
GO:0008746	NAD(P)+ transhydrogenase activity	1	1	PVP01_1253500,	100	269.3	inf	0.00371333	0.0284689	0.0854066
GO:0008750	NAD(P)+ transhydrogenase (AB-specific) activity	1	1	PVP01_1253500,	100	269.3	inf	0.00371333	0.0284689	0.0854066
GO:0016652	oxidoreductase activity, acting on NAD(P)H, NAD(P) as acceptor	1	1	PVP01_1253500,	100	269.3	inf	0.00371333	0.0284689	0.0854066
GO:0070569	uridylyltransferase activity	2	1	PVP01_1016500,	50	134.65	298	0.00741425	0.0426319	0.170528
GO:0050661	NADP binding	6	1	PVP01_1253500,	16.7	44.88	59.51	0.0220945	0.0846956	0.508174
GO:0016651	oxidoreductase activity, acting on NAD(P)H	6	1	PVP01_1253500,	16.7	44.88	59.51	0.0220945	0.0846956	0.508174
Biological process
GO:0018149	peptide cross-linking	2	1	PVP01_0533000,	50	134.65	298	0.00741425	0.133456	0.133456
KEGG
ID	Name	Bgd count	Result count	Result gene list	Pct of bgd	Fold enrichment	Odds ratio	P-value	Benjamini	Bonferroni
ec00500__PK__KEGG	Starch and sucrose metabolism	5	1	PVP01_1016500,	20	62.9	104.17	0.0158225	0.0504508	0.0949349
ec00040__PK__KEGG	Pentose and glucuronate interconversions	6	1	PVP01_1016500,	16.7	52.42	83.27	0.0189643	0.0504508	0.113786
ec00052__PK__KEGG	Galactose metabolism	8	1	PVP01_1016500,	12.5	39.31	59.38	0.0252254	0.0504508	0.151352
ec00760__PK__KEGG	Nicotinate and nicotinamide metabolism	13	1	PVP01_1253500,	7.7	24.19	34.5	0.040747	0.0611205	0.244482
Cluster_ 4
Cellular component
ID	Name	Bgd count	Result count	Result gene list	Pct of bgd	Fold enrichment	Odds ratio	P-value	Benjamini	Bonferroni
GO:0043656	intracellular region of host	38	2	PVP01_0102600,PVP01_0624000,	5.3	35.43	73.69	0.001143	0.0025629	0.024003
GO:0030430	host cell cytoplasm	38	2	PVP01_0102600,PVP01_0624000,	5.3	35.43	73.69	0.001143	0.0025629	0.024003
GO:0033646	host intracellular part	38	2	PVP01_0102600,PVP01_0624000,	5.3	35.43	73.69	0.001143	0.0025629	0.024003
GO:0044215	other organism	43	2	PVP01_0102600,PVP01_0624000,	4.7	31.31	64.59	0.00146452	0.0025629	0.0307549
GO:0043245	extraorganismal space	43	2	PVP01_0102600,PVP01_0624000,	4.7	31.31	64.59	0.00146452	0.0025629	0.0307549
GO:0005576	extracellular region	43	2	PVP01_0102600,PVP01_0624000,	4.7	31.31	64.59	0.00146452	0.0025629	0.0307549
GO:0018995	host	43	2	PVP01_0102600,PVP01_0624000,	4.7	31.31	64.59	0.00146452	0.0025629	0.0307549
GO:0044217	other organism part	43	2	PVP01_0102600,PVP01_0624000,	4.7	31.31	64.59	0.00146452	0.0025629	0.0307549
GO:0044421	extracellular region part	43	2	PVP01_0102600,PVP01_0624000,	4.7	31.31	64.59	0.00146452	0.0025629	0.0307549
GO:0033643	host cell part	43	2	PVP01_0102600,PVP01_0624000,	4.7	31.31	64.59	0.00146452	0.0025629	0.0307549
GO:0043657	host cell	43	2	PVP01_0102600,PVP01_0624000,	4.7	31.31	64.59	0.00146452	0.0025629	0.0307549
GO:0044216	other organism cell	43	2	PVP01_0102600,PVP01_0624000,	4.7	31.31	64.59	0.00146452	0.0025629	0.0307549
GO:0020036	Maurer's cleft	3	1	PVP01_0102600,	33.3	224.42	447.83	0.00445103	0.00719013	0.0934717
GO:0044279	other organism membrane	7	1	PVP01_0102600,	14.3	96.18	149.06	0.0103626	0.0136009	0.217615
GO:0044218	other organism cell membrane	7	1	PVP01_0102600,	14.3	96.18	149.06	0.0103626	0.0136009	0.217615
GO:0033644	host cell membrane	7	1	PVP01_0102600,	14.3	96.18	149.06	0.0103626	0.0136009	0.217615
GO:0033655	host cell cytoplasm part	31	1	PVP01_0102600,	3.2	21.72	29.54	0.0452811	0.0559355	0.950903
Molecular function
ID	Name	Bgd count	Result count	Result gene list	Pct of bgd	Fold enrichment	Odds ratio	P-value	Benjamini	Bonferroni
GO:0046812	host cell surface binding	11	2	PVP01_0004240,PVP01_0503600,	18.2	122.41	297.78	9.06345e-05	0.000543807	0.000543807
GO:0046789	host cell surface receptor binding	4	1	PVP01_0503600,	25	168.31	298.44	0.0059314	0.0118628	0.0355884
GO:0005102	receptor binding	4	1	PVP01_0503600,	25	168.31	298.44	0.0059314	0.0118628	0.0355884
Biological process
ID	Name	Bgd count	Result count	Result gene list	Pct of bgd	Fold enrichment	Odds ratio	P-value	Benjamini	Bonferroni
GO:0030260	entry into host cell	14	1	PVP01_0503600,	7.1	48.09	68.62	0.0206445	0.0404952	0.247734
GO:0051806	entry into cell of other organism involved in symbiotic interaction	14	1	PVP01_0503600,	7.1	48.09	68.62	0.0206445	0.0404952	0.247734
GO:0044409	entry into host	17	1	PVP01_0503600,	5.9	39.6	55.69	0.0250264	0.0404952	0.300316
GO:0051828	entry into other organism involved in symbiotic interaction	17	1	PVP01_0503600,	5.9	39.6	55.69	0.0250264	0.0404952	0.300316
GO:0052126	movement in host environment	19	1	PVP01_0503600,	5.3	35.43	49.46	0.0279395	0.0404952	0.335273
GO:0052192	movement in environment of other organism involved in symbiotic interaction	19	1	PVP01_0503600,	5.3	35.43	49.46	0.0279395	0.0404952	0.335273
GO:0051701	interaction with host	21	1	PVP01_0503600,	4.8	32.06	44.48	0.030846	0.0404952	0.370152
GO:0044419	interspecies interaction between organisms	23	1	PVP01_0503600,	4.3	29.27	40.41	0.033746	0.0404952	0.404952
GO:0040011	locomotion	23	1	PVP01_0503600,	4.3	29.27	40.41	0.033746	0.0404952	0.404952
GO:0044403	symbiosis, encompassing mutualism through parasitism	23	1	PVP01_0503600,	4.3	29.27	40.41	0.033746	0.0404952	0.404952
GO:0051704	multi-organism process	30	1	PVP01_0503600,	3.3	22.44	30.57	0.0438449	0.0478308	0.526139

## Sheet: Filtered_1_4
Cluster_ 3
Cellular component
ID	Name	Bgd count	Result count	Result gene list	Pct of bgd	Fold enrichment	Odds ratio	P-value	Benjamini	Bonferroni
GO:0020008	rhoptry	24	2	PVP01_0727900,PVP01_1136400,	8.3	24.94	34.57	0.00263837	0.0283625	0.11345
GO:0005853	eukaryotic translation elongation factor 1 complex	3	1	PVP01_1216400,	33.3	99.74	167.62	0.00999622	0.0537297	0.429838
Molecular function
ID	Name	Bgd count	Result count	Result gene list	Pct of bgd	Fold enrichment	Odds ratio	P-value	Benjamini	Bonferroni
GO:0008234	cysteine-type peptidase activity	33	2	PVP01_0417300,PVP01_0417700,	6.1	18.13	24.45	0.00496897	0.0645966	0.19379
GO:0003746	translation elongation factor activity	10	1	PVP01_1216400,	10	29.92	37.15	0.0329761	0.214345	1
Biological process
ID	Name	Bgd count	Result count	Result gene list	Pct of bgd	Fold enrichment	Odds ratio	P-value	Benjamini	Bonferroni
GO:0051704	multi-organism process	30	2	PVP01_0727900,PVP01_0728900,	6.7	19.95	27.1	0.00411516	0.083915	0.156376
GO:0006508	proteolysis	108	3	PVP01_0417300,PVP01_0417700,PVP01_1231100,	2.8	8.31	12.28	0.00441658	0.083915	0.16783
GO:0019538	protein metabolic process	548	5	PVP01_0104700,PVP01_0417300,PVP01_0417700,PVP01_1216400,PVP01_1231100,	0.9	2.73	4.93	0.0208692	0.188476	0.793031
GO:0009405	pathogenesis	8	1	PVP01_0728900,	12.5	37.4	47.8	0.0264593	0.188476	1
GO:0006414	translational elongation	13	1	PVP01_1216400,	7.7	23.02	27.83	0.0426787	0.188476	1
KEGG
ID	Name	Bgd count	Result count	Result gene list	Pct of bgd	Fold enrichment	Odds ratio	P-value	Benjamini	Bonferroni
ec00900__PK__KEGG	Terpenoid backbone biosynthesis	42	2	PVP01_0417300,PVP01_0417700,	4.8	14.98	30.35	0.00625963	0.00625963	0.00625963
Cluster_ 5
Cellular component
ID	Name	Bgd count	Result count	Result gene list	Pct of bgd	Fold enrichment	Odds ratio	P-value	Benjamini	Bonferroni
GO:0009986	cell surface	46	2	PVP01_0814200,PVP01_1107900,	4.3	11.71	14.99	0.0117744	0.258105	0.306135
GO:0031225	anchored component of membrane	6	1	PVP01_1107900,	16.7	44.88	59.51	0.0220945	0.258105	0.574457
Molecular function
ID	Name	Bgd count	Result count	Result gene list	Pct of bgd	Fold enrichment	Odds ratio	P-value	Benjamini	Bonferroni
GO:0008234	cysteine-type peptidase activity	33	4	PVP01_0417000,PVP01_0417100,PVP01_0417200,PVP01_0417600,	12.1	32.64	61.01	3.73089e-06	7.08869e-05	7.08869e-05
GO:0070011	peptidase activity, acting on L-amino acid peptides	102	5	PVP01_0417000,PVP01_0417100,PVP01_0417200,PVP01_0417600,PVP01_1026800,	4.9	13.2	26.66	1.53246e-05	0.000128653	0.000291168
GO:0008233	peptidase activity	108	5	PVP01_0417000,PVP01_0417100,PVP01_0417200,PVP01_0417600,PVP01_1026800,	4.6	12.47	25.05	2.03137e-05	0.000128653	0.00038596
GO:0016787	hydrolase activity	417	6	PVP01_0417000,PVP01_0417100,PVP01_0417200,PVP01_0417600,PVP01_1026800,PVP01_1257600,	1.4	3.87	8.29	0.00160452	0.00762148	0.0304859
GO:0060089	molecular transducer activity	4	1	PVP01_1446800,	25	67.33	99.26	0.014779	0.0468001	0.280801
GO:0004871	signal transducer activity	4	1	PVP01_1446800,	25	67.33	99.26	0.014779	0.0468001	0.280801
Biological process
KEGG
ID	Name	Bgd count	Result count	Result gene list	Pct of bgd	Fold enrichment	Odds ratio	P-value	Benjamini	Bonferroni
ec00900__PK__KEGG	Terpenoid backbone biosynthesis	42	4	PVP01_0417000,PVP01_0417100,PVP01_0417200,PVP01_0417600,	9.5	23.96	127.89	5.258e-06	5.258e-06	5.258e-06
Cluster_ 1
Cellular component
ID	Name	Bgd count	Result count	Result gene list	Pct of bgd	Fold enrichment	Odds ratio	P-value	Benjamini	Bonferroni
GO:0009986	cell surface	46	2	PVP01_0504200,PVP01_0702600,	4.3	11.71	14.99	0.0117744	0.0361083	0.541624
Molecular function
ID	Name	Bgd count	Result count	Result gene list	Pct of bgd	Fold enrichment	Odds ratio	P-value	Benjamini	Bonferroni
GO:0008746	NAD(P)+ transhydrogenase activity	1	1	PVP01_1253500,	100	269.3	inf	0.00371333	0.0284689	0.0854066
GO:0050661	NADP binding	6	1	PVP01_1253500,	16.7	44.88	59.51	0.0220945	0.0846956	0.508174
GO:0016651	oxidoreductase activity, acting on NAD(P)H	6	1	PVP01_1253500,	16.7	44.88	59.51	0.0220945	0.0846956	0.508174
Biological process
GO:0070569	uridylyltransferase activity	2	1	PVP01_1016500,	50	134.65	298	0.00741425	0.0426319	0.170528
KEGG
ID	Name	Bgd count	Result count	Result gene list	Pct of bgd	Fold enrichment	Odds ratio	P-value	Benjamini	Bonferroni
ec00760__PK__KEGG	Nicotinate and nicotinamide metabolism	13	1	PVP01_1253500,	7.7	24.19	34.5	0.040747	0.0611205	0.244482
Cluster_ 4
Cellular component
Molecular function
ID	Name	Bgd count	Result count	Result gene list	Pct of bgd	Fold enrichment	Odds ratio	P-value	Benjamini	Bonferroni
GO:0046812	host cell surface binding	11	2	PVP01_0004240,PVP01_0503600,	18.2	122.41	297.78	9.06345e-05	0.000543807	0.000543807
Biological process
