# Supplementary material for: Clinical expression and antigenic profiles of a Plasmodium vivax vaccine candidate: merozoite surface protein 7 (PvMSP-7)
Source: Malar J. 2019 Jun 13;18:197. doi: 10.1186/s12936-019-2826-7 (PMC6567670; doi:10.1186/s12936-019-2826-7)
Supplement: Supplementary file 9 — Additional file 9. A spreadsheet describing the layout of all 1173 peptides contained on the custom peptide microarray. Peptide map of 13 MSP7 protein sequences elongated with neutral GSGSGSG linkers at the C- and N-terminus and translated into overlapping peptides, with peptide length of 15 amino acids and peptide overlap of 11 amino acids. Green and red peptides denote positive controls. [file 12936_2019_2826_MOESM9_ESM.xlsx]

## Sheet: Peptide Map
Peptide Map
Microarray Content:	13 MSP7 protein sequences elongated with neutral GSGSGSG linkers at the C- and N-terminus and translated into overlapping peptides
Peptide Length:	15 aa
Peptide Overlap:	11 aa
Number of Peptides:	1173
Number of Spots:	2,346 (peptides printed in duplicate)
HA Controls:	YPYDVPDYAG	52 spots
Polio Controls:	KEVPALTAVETGAT	52 spots
PEPperCHIP® Layout		1	2	3	4	5	6	7	8	9	10	11	12	13	14	15	16	17	18	19	20	21	22	23	24	25	26	27	28	29	30	31	32	33	34	35	36	37	38	39	40	41	42	43	44	45	46	47	48
	YPYDVPDYAG	G	KEVPALTAVETGAT	G	YPYDVPDYAG	G	KEVPALTAVETGAT	G	YPYDVPDYAG	G	KEVPALTAVETGAT	G	YPYDVPDYAG	G	KEVPALTAVETGAT	G	YPYDVPDYAG	G	KEVPALTAVETGAT	G	YPYDVPDYAG	G	KEVPALTAVETGAT	G	YPYDVPDYAG	G	KEVPALTAVETGAT	G	YPYDVPDYAG	G	KEVPALTAVETGAT	G	YPYDVPDYAG	G	KEVPALTAVETGAT	G	YPYDVPDYAG	G	KEVPALTAVETGAT	G	YPYDVPDYAG	G	KEVPALTAVETGAT	G	YPYDVPDYAG	G	KEVPALTAVETGAT	G	YPYDVPDYAG
1	YPYDVPDYAG	GSGSGSGMKGRIVLV	GSGMKGRIVLVSCLL	KGRIVLVSCLLLLCA	VLVSCLLLLCAGPVL	CLLLLCAGPVLGDDD	LCAGPVLGDDDKKDK	PVLGDDDKKDKENEH	DDDKKDKENEHKEDA	KDKENEHKEDADKKN	NEHKEDADKKNNDEL	EDADKKNNDELKTLK	KKNNDELKTLKGKLQ	DELKTLKGKLQKIRV	TLKGKLQKIRVQIKD	KLQKIRVQIKDDKLP	IRVQIKDDKLPQKIS	IKDDKLPQKISEEQI	KLPQKISEEQISVLK	KISEEQISVLKKKLE	EQISVLKKKLEDFKN	VLKKKLEDFKNLKSE	KLEDFKNLKSEHEAK	FKNLKSEHEAKLASE	KSEHEAKLASEKGDT	EAKLASEKGDTSAGG	ASEKGDTSAGGEGEL	GDTSAGGEGELGLSD	AGGEGELGLSDKEFV	GELGLSDKEFVGQNV	LSDKEFVGQNVKANG	EFVGQNVKANGDAAG	QNVKANGDAAGVSGE	ANGDAAGVSGEQGAS	AAGVSGEQGASGGSG	SGEQGASGGSGQGEA	GASGGSGQGEAGPSS	GSGQGEAGPSSPADE	GEAGPSSPADEQDDD	PSSPADEQDDDNEAV	ADEQDDDNEAVQWGP	DDDNEAVQWGPATEE	EAVQWGPATEEVVAE	WGPATEEVVAEAMSD	TEEVVAEAMSDEGPQ	VAEAMSDEGPQEQGA	MSDEGPQEQGAEGGP	GPQEQGAEGGPSNPT	QGAEGGPSNPTDDQA
2	G	GSGSGSGMKGRIVLV	GSGMKGRIVLVSCLL	KGRIVLVSCLLLLCA	VLVSCLLLLCAGPVL	CLLLLCAGPVLGDDD	LCAGPVLGDDDKKDK	PVLGDDDKKDKENEH	DDDKKDKENEHKEDA	KDKENEHKEDADKKN	NEHKEDADKKNNDEL	EDADKKNNDELKTLK	KKNNDELKTLKGKLQ	DELKTLKGKLQKIRV	TLKGKLQKIRVQIKD	KLQKIRVQIKDDKLP	IRVQIKDDKLPQKIS	IKDDKLPQKISEEQI	KLPQKISEEQISVLK	KISEEQISVLKKKLE	EQISVLKKKLEDFKN	VLKKKLEDFKNLKSE	KLEDFKNLKSEHEAK	FKNLKSEHEAKLASE	KSEHEAKLASEKGDT	EAKLASEKGDTSAGG	ASEKGDTSAGGEGEL	GDTSAGGEGELGLSD	AGGEGELGLSDKEFV	GELGLSDKEFVGQNV	LSDKEFVGQNVKANG	EFVGQNVKANGDAAG	QNVKANGDAAGVSGE	ANGDAAGVSGEQGAS	AAGVSGEQGASGGSG	SGEQGASGGSGQGEA	GASGGSGQGEAGPSS	GSGQGEAGPSSPADE	GEAGPSSPADEQDDD	PSSPADEQDDDNEAV	ADEQDDDNEAVQWGP	DDDNEAVQWGPATEE	EAVQWGPATEEVVAE	WGPATEEVVAEAMSD	TEEVVAEAMSDEGPQ	VAEAMSDEGPQEQGA	MSDEGPQEQGAEGGP	GPQEQGAEGGPSNPT	QGAEGGPSNPTDDQA
3	KEVPALTAVETGAT	LAGENKKNVLDEGED	NKKNVLDEGEDHSQY	VLDEGEDHSQYNIFR	GEDHSQYNIFRKQYD	SQYNIFRKQYDKMVL	IFRKQYDKMVLNKTE	QYDKMVLNKTEYNIS	MVLNKTEYNISLKLL	KTEYNISLKLLDTML	NISLKLLDTMLTNGQ	KLLDTMLTNGQVERE	TMLTNGQVEREKKNT	NGQVEREKKNTLIKT	EREKKNTLIKTFKKA	KNTLIKTFKKALYDK	IKTFKKALYDKQYSE	KKALYDKQYSEKLRN	YDKQYSEKLRNLISG	YSEKLRNLISGVYAF	LRNLISGVYAFAKRN	ISGVYAFAKRNNFID	YAFAKRNNFIDGDKV	KRNNFIDGDKVKEGD	FIDGDKVKEGDYSKL	DKVKEGDYSKLFEYI	EGDYSKLFEYIGCMM	SKLFEYIGCMMNTLE	EYIGCMMNTLELGSG	CMMNTLELGSGSGSG	TLELGSGSGSGMRKK	GSGSGSGMRKKIVFV	GSGMRKKIVFVCSIF	RKKIVFVCSIFVLLS	VFVCSIFVLLSCSPA	SIFVLLSCSPASSEQ	LLSCSPASSEQLGIQ	SPASSEQLGIQKKKK	SEQLGIQKKKKNLEQ	GIQKKKKNLEQDAMH	KKKNLEQDAMHALMK	LEQDAMHALMKKLES	AMHALMKKLESLYKL	LMKKLESLYKLSATD	LESLYKLSATDNGEI	YKLSATDNGEIFNKE	ATDNGEIFNKEIDAL	GEIFNKEIDALKKQI	NKEIDALKKQIDQLH
4	G	LAGENKKNVLDEGED	NKKNVLDEGEDHSQY	VLDEGEDHSQYNIFR	GEDHSQYNIFRKQYD	SQYNIFRKQYDKMVL	IFRKQYDKMVLNKTE	QYDKMVLNKTEYNIS	MVLNKTEYNISLKLL	KTEYNISLKLLDTML	NISLKLLDTMLTNGQ	KLLDTMLTNGQVERE	TMLTNGQVEREKKNT	NGQVEREKKNTLIKT	EREKKNTLIKTFKKA	KNTLIKTFKKALYDK	IKTFKKALYDKQYSE	KKALYDKQYSEKLRN	YDKQYSEKLRNLISG	YSEKLRNLISGVYAF	LRNLISGVYAFAKRN	ISGVYAFAKRNNFID	YAFAKRNNFIDGDKV	KRNNFIDGDKVKEGD	FIDGDKVKEGDYSKL	DKVKEGDYSKLFEYI	EGDYSKLFEYIGCMM	SKLFEYIGCMMNTLE	EYIGCMMNTLELGSG	CMMNTLELGSGSGSG	TLELGSGSGSGMRKK	GSGSGSGMRKKIVFV	GSGMRKKIVFVCSIF	RKKIVFVCSIFVLLS	VFVCSIFVLLSCSPA	SIFVLLSCSPASSEQ	LLSCSPASSEQLGIQ	SPASSEQLGIQKKKK	SEQLGIQKKKKNLEQ	GIQKKKKNLEQDAMH	KKKNLEQDAMHALMK	LEQDAMHALMKKLES	AMHALMKKLESLYKL	LMKKLESLYKLSATD	LESLYKLSATDNGEI	YKLSATDNGEIFNKE	ATDNGEIFNKEIDAL	GEIFNKEIDALKKQI	NKEIDALKKQIDQLH
5	YPYDVPDYAG	KPPTGSGAGAHGSHS	GSGAGAHGSHSPPKP	GAHGSHSPPKPSVLV	SHSPPKPSVLVVPGK	PKPSVLVVPGKSGKE	VLVVPGKSGKEDSVA	PGKSGKEDSVATLEN	GKEDSVATLENGYES	SVATLENGYESIHGE	LENGYESIHGEDEPQ	YESIHGEDEPQVVPS	HGEDEPQVVPSLADR	EPQVVPSLADRADAV	VPSLADRADAVPDGR	ADRADAVPDGRSGEN	DAVPDGRSGENHSAL	DGRSGENHSALGESA	GENHSALGESAEVPK	SALGESAEVPKGDSD	ESAEVPKGDSDSAQG	VPKGDSDSAQGSQPS	DSDSAQGSQPSSGTD	AQGSQPSSGTDGGAT	QPSSGTDGGATGTGG	GTDGGATGTGGNQQS	GATGTGGNQQSTLPH	TGGNQQSTLPHAAGH	QQSTLPHAAGHPQAP	LPHAAGHPQAPPARG	AGHPQAPPARGDPQS	QAPPARGDPQSPAAA	ARGDPQSPAAAGHQQ	PQSPAAAGHQQPPTS	AAAGHQQPPTSPPAN	HQQPPTSPPANNEGT	PTSPPANNEGTTVTQ	PANNEGTTVTQESAL	EGTTVTQESALAATP	VTQESALAATPPKGT	SALAATPPKGTADSN	ATPPKGTADSNDAKI	KGTADSNDAKIKYLD	DSNDAKIKYLDKLYD	AKIKYLDKLYDEVLT	YLDKLYDEVLTTSDN	LYDEVLTTSDNTNWI	VLTTSDNTNWIHVPD	SDNTNWIHVPDYHSK
6	G	KPPTGSGAGAHGSHS	GSGAGAHGSHSPPKP	GAHGSHSPPKPSVLV	SHSPPKPSVLVVPGK	PKPSVLVVPGKSGKE	VLVVPGKSGKEDSVA	PGKSGKEDSVATLEN	GKEDSVATLENGYES	SVATLENGYESIHGE	LENGYESIHGEDEPQ	YESIHGEDEPQVVPS	HGEDEPQVVPSLADR	EPQVVPSLADRADAV	VPSLADRADAVPDGR	ADRADAVPDGRSGEN	DAVPDGRSGENHSAL	DGRSGENHSALGESA	GENHSALGESAEVPK	SALGESAEVPKGDSD	ESAEVPKGDSDSAQG	VPKGDSDSAQGSQPS	DSDSAQGSQPSSGTD	AQGSQPSSGTDGGAT	QPSSGTDGGATGTGG	GTDGGATGTGGNQQS	GATGTGGNQQSTLPH	TGGNQQSTLPHAAGH	QQSTLPHAAGHPQAP	LPHAAGHPQAPPARG	AGHPQAPPARGDPQS	QAPPARGDPQSPAAA	ARGDPQSPAAAGHQQ	PQSPAAAGHQQPPTS	AAAGHQQPPTSPPAN	HQQPPTSPPANNEGT	PTSPPANNEGTTVTQ	PANNEGTTVTQESAL	EGTTVTQESALAATP	VTQESALAATPPKGT	SALAATPPKGTADSN	ATPPKGTADSNDAKI	KGTADSNDAKIKYLD	DSNDAKIKYLDKLYD	AKIKYLDKLYDEVLT	YLDKLYDEVLTTSDN	LYDEVLTTSDNTNWI	VLTTSDNTNWIHVPD	SDNTNWIHVPDYHSK
7	KEVPALTAVETGAT	VHGLYGFAKRHSYLS	YGFAKRHSYLSEARM	KRHSYLSEARMKDNK	YLSEARMKDNKLYSD	ARMKDNKLYSDLLKN	DNKLYSDLLKNAISL	YSDLLKNAISLMNTL	LKNAISLMNTLQVSG	ISLMNTLQVSGSGSG	NTLQVSGSGSGSGMN	VSGSGSGSGMNKTIV	GSGSGMNKTIVIFFL	GMNKTIVIFFLSFSF	TIVIFFLSFSFLISF	FFLSFSFLISFHSVL	FSFLISFHSVLSEKL	ISFHSVLSEKLGIQK	SVLSEKLGIQKKKKN	EKLGIQKKKKNLEQD	IQKKKKNLEQDAMHA	KKNLEQDAMHALMKK	EQDAMHALMKKLESL	MHALMKKLESLYKLS	MKKLESLYKLSATDN	ESLYKLSATDNSEIF	KLSATDNSEIFNKEM	TDNSEIFNKEMEALK	EIFNKEMEALKKQID	KEMEALKKQIDQLQQ	ALKKQIDQLQQHGGA	QIDQLQQHGGANEEE	LQQHGGANEEESLGH	GGANEEESLGHLLES	EEESLGHLLESEAAD	LGHLLESEAADDSSK	LESEAADDSSKKTIF	AADDSSKKTIFGVDE	SSKKTIFGVDEDDLD	TIFGVDEDDLDNYDG	VDEDDLDNYDGDFTG	DLDNYDGDFTGQSKG	YDGDFTGQSKGKIKG	FTGQSKGKIKGQADT	SKGKIKGQADTAPSV	IKGQADTAPSVKGDV	ADTAPSVKGDVSPPP	PSVKGDVSPPPNLPA	GDVSPPPNLPAAAAS
8	G	VHGLYGFAKRHSYLS	YGFAKRHSYLSEARM	KRHSYLSEARMKDNK	YLSEARMKDNKLYSD	ARMKDNKLYSDLLKN	DNKLYSDLLKNAISL	YSDLLKNAISLMNTL	LKNAISLMNTLQVSG	ISLMNTLQVSGSGSG	NTLQVSGSGSGSGMN	VSGSGSGSGMNKTIV	GSGSGMNKTIVIFFL	GMNKTIVIFFLSFSF	TIVIFFLSFSFLISF	FFLSFSFLISFHSVL	FSFLISFHSVLSEKL	ISFHSVLSEKLGIQK	SVLSEKLGIQKKKKN	EKLGIQKKKKNLEQD	IQKKKKNLEQDAMHA	KKNLEQDAMHALMKK	EQDAMHALMKKLESL	MHALMKKLESLYKLS	MKKLESLYKLSATDN	ESLYKLSATDNSEIF	KLSATDNSEIFNKEM	TDNSEIFNKEMEALK	EIFNKEMEALKKQID	KEMEALKKQIDQLQQ	ALKKQIDQLQQHGGA	QIDQLQQHGGANEEE	LQQHGGANEEESLGH	GGANEEESLGHLLES	EEESLGHLLESEAAD	LGHLLESEAADDSSK	LESEAADDSSKKTIF	AADDSSKKTIFGVDE	SSKKTIFGVDEDDLD	TIFGVDEDDLDNYDG	VDEDDLDNYDGDFTG	DLDNYDGDFTGQSKG	YDGDFTGQSKGKIKG	FTGQSKGKIKGQADT	SKGKIKGQADTAPSV	IKGQADTAPSVKGDV	ADTAPSVKGDVSPPP	PSVKGDVSPPPNLPA	GDVSPPPNLPAAAAS
9	YPYDVPDYAG	STNTQGSQTGGVSTT	QGSQTGGVSTTPGAN	TGGVSTTPGANQQAG	STTPGANQQAGSTPP	GANQQAGSTPPGAAT	QAGSTPPGAATAQTE	TPPGAATAQTESERE	AATAQTESEREPNVK	QTESEREPNVKYLDK	EREPNVKYLDKLYDD	NVKYLDKLYDDVLAT	LDKLYDDVLATQDSA	YDDVLATQDSANGID	LATQDSANGIDVPPF	DSANGIDVPPFHSKY	GIDVPPFHSKYNDFR	PPFHSKYNDFRKKYE	SKYNDFRKKYEFKMN	DFRKKYEFKMNDSEY	KYEFKMNDSEYKIMK	KMNDSEYKIMKNLFD	SEYKIMKNLFDVSFK	IMKNLFDVSFKKEGQ	LFDVSFKKEGQQSSA	SFKKEGQQSSAACLV	EGQQSSAACLVNVFK	SSAACLVNVFKKLLD	CLVNVFKKLLDDEHL	VFKKLLDDEHLQKEF	LLDDEHLQKEFDNFV	EHLQKEFDNFVHGFY	KEFDNFVHGFYGFAK	NFVHGFYGFAKRHNY	GFYGFAKRHNYLRGE	FAKRHNYLRGERMAN	HNYLRGERMANENLY	RGERMANENLYKDIF	MANENLYKDIFKNVV	NLYKDIFKNVVNLLN	DIFKNVVNLLNTIEV	NVVNLLNTIEVVGSG	LLNTIEVVGSGSGSG	IEVVGSGSGSGMRKN	GSGSGSGMRKNIFLL	GSGMRKNIFLLGSIL	RKNIFLLGSILLFIS	FLLGSILLFISLHCV	SILLFISLHCVSPEK
10	G	STNTQGSQTGGVSTT	QGSQTGGVSTTPGAN	TGGVSTTPGANQQAG	STTPGANQQAGSTPP	GANQQAGSTPPGAAT	QAGSTPPGAATAQTE	TPPGAATAQTESERE	AATAQTESEREPNVK	QTESEREPNVKYLDK	EREPNVKYLDKLYDD	NVKYLDKLYDDVLAT	LDKLYDDVLATQDSA	YDDVLATQDSANGID	LATQDSANGIDVPPF	DSANGIDVPPFHSKY	GIDVPPFHSKYNDFR	PPFHSKYNDFRKKYE	SKYNDFRKKYEFKMN	DFRKKYEFKMNDSEY	KYEFKMNDSEYKIMK	KMNDSEYKIMKNLFD	SEYKIMKNLFDVSFK	IMKNLFDVSFKKEGQ	LFDVSFKKEGQQSSA	SFKKEGQQSSAACLV	EGQQSSAACLVNVFK	SSAACLVNVFKKLLD	CLVNVFKKLLDDEHL	VFKKLLDDEHLQKEF	LLDDEHLQKEFDNFV	EHLQKEFDNFVHGFY	KEFDNFVHGFYGFAK	NFVHGFYGFAKRHNY	GFYGFAKRHNYLRGE	FAKRHNYLRGERMAN	HNYLRGERMANENLY	RGERMANENLYKDIF	MANENLYKDIFKNVV	NLYKDIFKNVVNLLN	DIFKNVVNLLNTIEV	NVVNLLNTIEVVGSG	LLNTIEVVGSGSGSG	IEVVGSGSGSGMRKN	GSGSGSGMRKNIFLL	GSGMRKNIFLLGSIL	RKNIFLLGSILLFIS	FLLGSILLFISLHCV	SILLFISLHCVSPEK
11	KEVPALTAVETGAT	NISATLKKGPNREVE	TLKKGPNREVEKYAG	GPNREVEKYAGMVGA	EVEKYAGMVGADKGN	YAGMVGADKGNLIER	VGADKGNLIEREMEF	KGNLIEREMEFFGQE	IEREMEFFGQEEIKF	MEFFGQEEIKFEGSV	GQEEIKFEGSVDGEE	IKFEGSVDGEEASGD	GSVDGEEASGDVKRG	GEEASGDVKRGQAVG	SGDVKRGQAVGKAAS	KRGQAVGKAASKAKI	AVGKAASKAKIKAVG	AASKAKIKAVGKMAG	AKIKAVGKMAGMAAR	AVGKMAGMAARIAAG	MAGMAARIAAGKVAG	AARIAAGKVAGGSGS	AAGKVAGGSGSGSGM	VAGGSGSGSGMKGVT	SGSGSGMKGVTGPIC	SGMKGVTGPICCLFL	GVTGPICCLFLFLFS	PICCLFLFLFSCASS	LFLFLFSCASSEKLG	LFSCASSEKLGVQKK	ASSEKLGVQKKKKNL	KLGVQKKKKNLEQDA	QKKKKNLEQDATHAL	KNLEQDATHALMKKL	QDATHALMKKLESLY	HALMKKLESLYKLSA	KKLESLYKLSATDNS	SLYKLSATDNSEIFN	LSATDNSEIFNKEIE	DNSEIFNKEIESLKK	IFNKEIESLKKQIDQ	EIESLKKQIDQLHQH	LKKQIDQLHQHGGEN	IDQLHQHGGENEGES	HQHGGENEGESLGHL	GENEGESLGHLLESE	GESLGHLLESEAANE	GHLLESEAANESAKK	ESEAANESAKKTIFG
12	G	NISATLKKGPNREVE	TLKKGPNREVEKYAG	GPNREVEKYAGMVGA	EVEKYAGMVGADKGN	YAGMVGADKGNLIER	VGADKGNLIEREMEF	KGNLIEREMEFFGQE	IEREMEFFGQEEIKF	MEFFGQEEIKFEGSV	GQEEIKFEGSVDGEE	IKFEGSVDGEEASGD	GSVDGEEASGDVKRG	GEEASGDVKRGQAVG	SGDVKRGQAVGKAAS	KRGQAVGKAASKAKI	AVGKAASKAKIKAVG	AASKAKIKAVGKMAG	AKIKAVGKMAGMAAR	AVGKMAGMAARIAAG	MAGMAARIAAGKVAG	AARIAAGKVAGGSGS	AAGKVAGGSGSGSGM	VAGGSGSGSGMKGVT	SGSGSGMKGVTGPIC	SGMKGVTGPICCLFL	GVTGPICCLFLFLFS	PICCLFLFLFSCASS	LFLFLFSCASSEKLG	LFSCASSEKLGVQKK	ASSEKLGVQKKKKNL	KLGVQKKKKNLEQDA	QKKKKNLEQDATHAL	KNLEQDATHALMKKL	QDATHALMKKLESLY	HALMKKLESLYKLSA	KKLESLYKLSATDNS	SLYKLSATDNSEIFN	LSATDNSEIFNKEIE	DNSEIFNKEIESLKK	IFNKEIESLKKQIDQ	EIESLKKQIDQLHQH	LKKQIDQLHQHGGEN	IDQLHQHGGENEGES	HQHGGENEGESLGHL	GENEGESLGHLLESE	GESLGHLLESEAANE	GHLLESEAANESAKK	ESEAANESAKKTIFG
13	YPYDVPDYAG	GSPNGLVEAGLVNTK	GLVEAGLVNTKTLQN	AGLVNTKTLQNVGPN	NTKTLQNVGPNGQRA	LQNVGPNGQRAADPQ	GPNGQRAADPQPGRA	QRAADPQPGRAANLP	DPQPGRAANLPEGQR	GRAANLPEGQRTNDP	NLPEGQRTNDPQQGG	GQRTNDPQQGGSEST	NDPQQGGSESTEGPA	QGGSESTEGPAVTPR	ESTEGPAVTPRPSST	GPAVTPRPSSTVTPS	TPRPSSTVTPSDAND	SSTVTPSDANDAKIK	TPSDANDAKIKYLDK	ANDAKIKYLDKLYDE	KIKYLDKLYDEVLTT	LDKLYDEVLTTSDNT	YDEVLTTSDNTNWIH	LTTSDNTNWIHVPDY	DNTNWIHVPDYHSKY	WIHVPDYHSKYNTIR	PDYHSKYNTIRQKYE	SKYNTIRQKYEYSMD	TIRQKYEYSMDPVEY	KYEYSMDPVEYEIVK	SMDPVEYEIVKNLFN	VEYEIVKNLFNVGFK	IVKNLFNVGFKKEGD	LFNVGFKKEGDTSAA	GFKKEGDTSAAASLV	EGDTSAAASLVDVFK	SAAASLVDVFKKALA	SLVDVFKKALADETF	VFKKALADETFQAEF	ALADETFQAEFDNFV	ETFQAEFDNFVHGLY	AEFDNFVHGLYGFAK	NFVHGLYGFAKRHNY	GLYGFAKRHNYLSEA	FAKRHNYLSEARMKD	HNYLSEARMKDADRY	SEARMKDADRYTNLL	MKDADRYTNLLKNAI	DRYTNLLKNAISLMY
14	G	GSPNGLVEAGLVNTK	GLVEAGLVNTKTLQN	AGLVNTKTLQNVGPN	NTKTLQNVGPNGQRA	LQNVGPNGQRAADPQ	GPNGQRAADPQPGRA	QRAADPQPGRAANLP	DPQPGRAANLPEGQR	GRAANLPEGQRTNDP	NLPEGQRTNDPQQGG	GQRTNDPQQGGSEST	NDPQQGGSESTEGPA	QGGSESTEGPAVTPR	ESTEGPAVTPRPSST	GPAVTPRPSSTVTPS	TPRPSSTVTPSDAND	SSTVTPSDANDAKIK	TPSDANDAKIKYLDK	ANDAKIKYLDKLYDE	KIKYLDKLYDEVLTT	LDKLYDEVLTTSDNT	YDEVLTTSDNTNWIH	LTTSDNTNWIHVPDY	DNTNWIHVPDYHSKY	WIHVPDYHSKYNTIR	PDYHSKYNTIRQKYE	SKYNTIRQKYEYSMD	TIRQKYEYSMDPVEY	KYEYSMDPVEYEIVK	SMDPVEYEIVKNLFN	VEYEIVKNLFNVGFK	IVKNLFNVGFKKEGD	LFNVGFKKEGDTSAA	GFKKEGDTSAAASLV	EGDTSAAASLVDVFK	SAAASLVDVFKKALA	SLVDVFKKALADETF	VFKKALADETFQAEF	ALADETFQAEFDNFV	ETFQAEFDNFVHGLY	AEFDNFVHGLYGFAK	NFVHGLYGFAKRHNY	GLYGFAKRHNYLSEA	FAKRHNYLSEARMKD	HNYLSEARMKDADRY	SEARMKDADRYTNLL	MKDADRYTNLLKNAI	DRYTNLLKNAISLMY
15	KEVPALTAVETGAT	LTNSDGKLKKEIELV	DGKLKKEIELVKKQI	KKEIELVKKQIQELQ	ELVKKQIQELQKYEK	KQIQELQKYEKGEAG	ELQKYEKGEAGKKVD	YEKGEAGKKVDATLG	EAGKKVDATLGEEPG	KVDATLGEEPGVESA	TLGEEPGVESAEEQP	EPGVESAEEQPLSVE	ESAEEQPLSVEEAGD	EQPLSVEEAGDTQDE	SVEEAGDTQDEDRLD	AGDTQDEDRLDELEG	QDEDRLDELEGVEDF	RLDELEGVEDFEEEN	LEGVEDFEEENLEQS	EDFEEENLEQSEQVE	EENLEQSEQVEEAEV	EQSEQVEEAEVVEEA	QVEEAEVVEEAEEEA	AEVVEEAEEEAGDAE	EEAEEEAGDAEEEQP	EEAGDAEEEQPAEAE	DAEEEQPAEAEEDGS	EQPAEAEEDGSLLEE	EAEEDGSLLEEAPNS	DGSLLEEAPNSVERK	LEEAPNSVERKAEGA	PNSVERKAEGAIAEF	ERKAEGAIAEFEEAD	EGAIAEFEEADVEEG	AEFEEADVEEGAEAD	EADVEEGAEADEGVE	EEGAEADEGVEADEG	EADEGVEADEGADAD	GVEADEGADADEASL	DEGADADEASLGSFD	DADEASLGSFDLEGE	ASLGSFDLEGELIEE	SFDLEGELIEEDLQE	EGELIEEDLQESFDL	IEEDLQESFDLEGEQ	LQESFDLEGEQEEED	FDLEGEQEEEDLQEG	GEQEEEDLQEGFKSE	EEDLQEGFKSEEEAN
16	G	LTNSDGKLKKEIELV	DGKLKKEIELVKKQI	KKEIELVKKQIQELQ	ELVKKQIQELQKYEK	KQIQELQKYEKGEAG	ELQKYEKGEAGKKVD	YEKGEAGKKVDATLG	EAGKKVDATLGEEPG	KVDATLGEEPGVESA	TLGEEPGVESAEEQP	EPGVESAEEQPLSVE	ESAEEQPLSVEEAGD	EQPLSVEEAGDTQDE	SVEEAGDTQDEDRLD	AGDTQDEDRLDELEG	QDEDRLDELEGVEDF	RLDELEGVEDFEEEN	LEGVEDFEEENLEQS	EDFEEENLEQSEQVE	EENLEQSEQVEEAEV	EQSEQVEEAEVVEEA	QVEEAEVVEEAEEEA	AEVVEEAEEEAGDAE	EEAEEEAGDAEEEQP	EEAGDAEEEQPAEAE	DAEEEQPAEAEEDGS	EQPAEAEEDGSLLEE	EAEEDGSLLEEAPNS	DGSLLEEAPNSVERK	LEEAPNSVERKAEGA	PNSVERKAEGAIAEF	ERKAEGAIAEFEEAD	EGAIAEFEEADVEEG	AEFEEADVEEGAEAD	EADVEEGAEADEGVE	EEGAEADEGVEADEG	EADEGVEADEGADAD	GVEADEGADADEASL	DEGADADEASLGSFD	DADEASLGSFDLEGE	ASLGSFDLEGELIEE	SFDLEGELIEEDLQE	EGELIEEDLQESFDL	IEEDLQESFDLEGEQ	LQESFDLEGEQEEED	FDLEGEQEEEDLQEG	GEQEEEDLQEGFKSE	EEDLQEGFKSEEEAN
17	YPYDVPDYAG	DKYKSASQDGGNSVG	SASQDGGNSVGINNF	DGGNSVGINNFGGCF	SVGINNFGGCFQGGN	NNFGGCFQGGNSNGI	GCFQGGNSNGICPLD	GGNSNGICPLDIFKK	NGICPLDIFKKVLED	PLDIFKKVLEDENFL	FKKVLEDENFLQEFD	LEDENFLQEFDSFIH	NFLQEFDSFIHNLYG	EFDSFIHNLYGSSKN	FIHNLYGSSKNNTPW	LYGSSKNNTPWGGDK	SKNNTPWGGDKMGNE	TPWGGDKMGNENLYM	GDKMGNENLYMDLFT	GNENLYMDLFTNALS	LYMDLFTNALSFLNT	LFTNALSFLNTIEVI	ALSFLNTIEVIGSGS	LNTIEVIGSGSGSGM	EVIGSGSGSGMNRKV	SGSGSGMNRKVNLFS	SGMNRKVNLFSSSFI	RKVNLFSSSFICLFL	LFSSSFICLFLLAQR	SFICLFLLAQRPTWG	LFLLAQRPTWGADAS	AQRPTWGADASDGVP	TWGADASDGVPMLFN	DASDGVPMLFNDEHH	GVPMLFNDEHHLTNS	LFNDEHHLTNSLNRK	EHHLTNSLNRKLRNL	TNSLNRKLRNLNEIV	NRKLRNLNEIVQDDL	RNLNEIVQDDLSENS	EIVQDDLSENSQEVD	DDLSENSQEVDELEK	ENSQEVDELEKHEEE	EVDELEKHEEEEEDV	LEKHEEEEEDVEVEE	EEEEEDVEVEEEQHE	EDVEVEEEQHEQQHG	VEEEQHEQQHGHTVE	QHEQQHGHTVEDPRE
18	G	DKYKSASQDGGNSVG	SASQDGGNSVGINNF	DGGNSVGINNFGGCF	SVGINNFGGCFQGGN	NNFGGCFQGGNSNGI	GCFQGGNSNGICPLD	GGNSNGICPLDIFKK	NGICPLDIFKKVLED	PLDIFKKVLEDENFL	FKKVLEDENFLQEFD	LEDENFLQEFDSFIH	NFLQEFDSFIHNLYG	EFDSFIHNLYGSSKN	FIHNLYGSSKNNTPW	LYGSSKNNTPWGGDK	SKNNTPWGGDKMGNE	TPWGGDKMGNENLYM	GDKMGNENLYMDLFT	GNENLYMDLFTNALS	LYMDLFTNALSFLNT	LFTNALSFLNTIEVI	ALSFLNTIEVIGSGS	LNTIEVIGSGSGSGM	EVIGSGSGSGMNRKV	SGSGSGMNRKVNLFS	SGMNRKVNLFSSSFI	RKVNLFSSSFICLFL	LFSSSFICLFLLAQR	SFICLFLLAQRPTWG	LFLLAQRPTWGADAS	AQRPTWGADASDGVP	TWGADASDGVPMLFN	DASDGVPMLFNDEHH	GVPMLFNDEHHLTNS	LFNDEHHLTNSLNRK	EHHLTNSLNRKLRNL	TNSLNRKLRNLNEIV	NRKLRNLNEIVQDDL	RNLNEIVQDDLSENS	EIVQDDLSENSQEVD	DDLSENSQEVDELEK	ENSQEVDELEKHEEE	EVDELEKHEEEEEDV	LEKHEEEEEDVEVEE	EEEEEDVEVEEEQHE	EDVEVEEEQHEQQHG	VEEEQHEQQHGHTVE	QHEQQHGHTVEDPRE
19	KEVPALTAVETGAT	AVEANDATGLPSGQS	NDATGLPSGQSAELS	GLPSGQSAELSNSSD	GQSAELSNSSDSAPM	ELSNSSDSAPMGQQG	SSDSAPMGQQGVKGS	APMGQQGVKGSAAGL	QQGVKGSAAGLADQT	KGSAAGLADQTTQRT	AGLADQTTQRTGDQG	DQTTQRTGDQGADGP	QRTGDQGADGPHGDS	DQGADGPHGDSGAAT	DGPHGDSGAATSRAG	GDSGAATSRAGGSAE	AATSRAGGSAERGPS	RAGGSAERGPSGERP	SAERGPSGERPQERA	GPSGERPQERAPDRA	ERPQERAPDRAPESP	ERAPDRAPESPADRV	DRAPESPADRVPLPV	ESPADRVPLPVERSD	DRVPLPVERSDAPPQ	LPVERSDAPPQEQHA	RSDAPPQEQHAQREE	PPQEQHAQREEVRNE	QHAQREEVRNERQSG	REEVRNERQSGASTG	RNERQSGASTGGETQ	QSGASTGGETQRTER	STGGETQRTERPAVT	ETQRTERPAVTPPPA	TERPAVTPPPASTAT	AVTPPPASTATPPKG	PPASTATPPKGTADS	TATPPKGTADSNDAK	PKGTADSNDAKIKYL	ADSNDAKIKYLDKLY	DAKIKYLDKLYDEVL	KYLDKLYDEVLTTTD	KLYDEVLTTTDNTSW	EVLTTTDNTSWIHVP	TTDNTSWIHVPDYHS	TSWIHVPDYHSKYNT	HVPDYHSKYNTIRQK	YHSKYNTIRQKYEYS	YNTIRQKYEYSMNPV
20	G	AVEANDATGLPSGQS	NDATGLPSGQSAELS	GLPSGQSAELSNSSD	GQSAELSNSSDSAPM	ELSNSSDSAPMGQQG	SSDSAPMGQQGVKGS	APMGQQGVKGSAAGL	QQGVKGSAAGLADQT	KGSAAGLADQTTQRT	AGLADQTTQRTGDQG	DQTTQRTGDQGADGP	QRTGDQGADGPHGDS	DQGADGPHGDSGAAT	DGPHGDSGAATSRAG	GDSGAATSRAGGSAE	AATSRAGGSAERGPS	RAGGSAERGPSGERP	SAERGPSGERPQERA	GPSGERPQERAPDRA	ERPQERAPDRAPESP	ERAPDRAPESPADRV	DRAPESPADRVPLPV	ESPADRVPLPVERSD	DRVPLPVERSDAPPQ	LPVERSDAPPQEQHA	RSDAPPQEQHAQREE	PPQEQHAQREEVRNE	QHAQREEVRNERQSG	REEVRNERQSGASTG	RNERQSGASTGGETQ	QSGASTGGETQRTER	STGGETQRTERPAVT	ETQRTERPAVTPPPA	TERPAVTPPPASTAT	AVTPPPASTATPPKG	PPASTATPPKGTADS	TATPPKGTADSNDAK	PKGTADSNDAKIKYL	ADSNDAKIKYLDKLY	DAKIKYLDKLYDEVL	KYLDKLYDEVLTTTD	KLYDEVLTTTDNTSW	EVLTTTDNTSWIHVP	TTDNTSWIHVPDYHS	TSWIHVPDYHSKYNT	HVPDYHSKYNTIRQK	YHSKYNTIRQKYEYS	YNTIRQKYEYSMNPV
21	YPYDVPDYAG	KERMGDTTRYSDLLK	GDTTRYSDLLKNAIS	RYSDLLKNAISLMNT	LLKNAISLMNTIEVN	AISLMNTIEVNGSGS	MNTIEVNGSGSGSGM	EVNGSGSGSGMKKKT	SGSGSGMKKKTVLFG	SGMKKKTVLFGSLFV	KKTVLFGSLFVLLSC	LFGSLFVLLSCSTVS	LFVLLSCSTVSSEKL	LSCSTVSSEKLGIQK	TVSSEKLGIQKKKKN	EKLGIQKKKKNLEQD	IQKKKKNLEQDAMHA	KKNLEQDAMHALMKK	EQDAMHALMKKLESL	MHALMKKLESLYKLS	MKKLESLYKLSATDN	ESLYKLSATDNSEIF	KLSATDNSEIFNKEM	TDNSEIFNKEMEALK	EIFNKEMEALKKQID	KEMEALKKQIDHLQQ	ALKKQIDHLQQHGGA	QIDHLQQHGGANEEE	LQQHGGANEEESLGH	GGANEEESLGHLLES	EEESLGHLLESEDAD	LGHLLESEDADDSGK	LESEDADDSGKKTIF	DADDSGKKTIFGVDE	SGKKTIFGVDEDDLD	TIFGVDEDDLDNYDA	VDEDDLDNYDADFIG	DLDNYDADFIGQSKG	YDADFIGQSKGKFKG	FIGQSKGKFKGHSFK	SKGKFKGHSFKAQKK	FKGHSFKAQKKVEGN	SFKAQKKVEGNDENF	QKKVEGNDENFAEAF	EGNDENFAEAFGGGA	ENFAEAFGGGAPVTG	EAFGGGAPVTGNSAS	GGAPVTGNSASSQPA	VTGNSASSQPAGVSG
22	G	KERMGDTTRYSDLLK	GDTTRYSDLLKNAIS	RYSDLLKNAISLMNT	LLKNAISLMNTIEVN	AISLMNTIEVNGSGS	MNTIEVNGSGSGSGM	EVNGSGSGSGMKKKT	SGSGSGMKKKTVLFG	SGMKKKTVLFGSLFV	KKTVLFGSLFVLLSC	LFGSLFVLLSCSTVS	LFVLLSCSTVSSEKL	LSCSTVSSEKLGIQK	TVSSEKLGIQKKKKN	EKLGIQKKKKNLEQD	IQKKKKNLEQDAMHA	KKNLEQDAMHALMKK	EQDAMHALMKKLESL	MHALMKKLESLYKLS	MKKLESLYKLSATDN	ESLYKLSATDNSEIF	KLSATDNSEIFNKEM	TDNSEIFNKEMEALK	EIFNKEMEALKKQID	KEMEALKKQIDHLQQ	ALKKQIDHLQQHGGA	QIDHLQQHGGANEEE	LQQHGGANEEESLGH	GGANEEESLGHLLES	EEESLGHLLESEDAD	LGHLLESEDADDSGK	LESEDADDSGKKTIF	DADDSGKKTIFGVDE	SGKKTIFGVDEDDLD	TIFGVDEDDLDNYDA	VDEDDLDNYDADFIG	DLDNYDADFIGQSKG	YDADFIGQSKGKFKG	FIGQSKGKFKGHSFK	SKGKFKGHSFKAQKK	FKGHSFKAQKKVEGN	SFKAQKKVEGNDENF	QKKVEGNDENFAEAF	EGNDENFAEAFGGGA	ENFAEAFGGGAPVTG	EAFGGGAPVTGNSAS	GGAPVTGNSASSQPA	VTGNSASSQPAGVSG
23	KEVPALTAVETGAT	TAQTSPPAGSPGGQA	SPPAGSPGGQAATSG	GSPGGQAATSGQPES	GQAATSGQPESGRVP	TSGQPESGRVPNVKY	PESGRVPNVKYLDKL	RVPNVKYLDKLYDEV	VKYLDKLYDEVLKTT	DKLYDEVLKTTDAKD	DEVLKTTDAKDEIHV	KTTDAKDEIHVPPFH	AKDEIHVPPFHSKYN	IHVPPFHSKYNDFRK	PFHSKYNDFRKKYEF	KYNDFRKKYEFTMNE	FRKKYEFTMNEREYQ	YEFTMNEREYQIVKK	MNEREYQIVKKLFDA	EYQIVKKLFDAFFKK	VKKLFDAFFKKDGNP	FDAFFKKDGNPIPAD	FKKDGNPIPADAVSF	GNPIPADAVSFFKKM	PADAVSFFKKMLNDP	VSFFKKMLNDPNVQK	KKMLNDPNVQKEFDN	NDPNVQKEFDNFVHG	VQKEFDNFVHGLYGF	FDNFVHGLYGFAKRH	VHGLYGFAKRHNYLR	YGFAKRHNYLRGERM	KRHNYLRGERMTDTK	YLRGERMTDTKLYDE	ERMTDTKLYDELLKN	DTKLYDELLKNVVNL	YDELLKNVVNLLNTI	LKNVVNLLNTIEVKG	VNLLNTIEVKGSGSG	NTIEVKGSGSGSGMR	VKGSGSGSGMRGKYV	GSGSGMRGKYVMMSS	GMRGKYVMMSSFLFF	KYVMMSSFLFFLSLH	MSSFLFFLSLHTVPC	LFFLSLHTVPCEKLG	SLHTVPCEKLGIQKK	VPCEKLGIQKKKKNL	KLGIQKKKKNLEQDA
24	G	TAQTSPPAGSPGGQA	SPPAGSPGGQAATSG	GSPGGQAATSGQPES	GQAATSGQPESGRVP	TSGQPESGRVPNVKY	PESGRVPNVKYLDKL	RVPNVKYLDKLYDEV	VKYLDKLYDEVLKTT	DKLYDEVLKTTDAKD	DEVLKTTDAKDEIHV	KTTDAKDEIHVPPFH	AKDEIHVPPFHSKYN	IHVPPFHSKYNDFRK	PFHSKYNDFRKKYEF	KYNDFRKKYEFTMNE	FRKKYEFTMNEREYQ	YEFTMNEREYQIVKK	MNEREYQIVKKLFDA	EYQIVKKLFDAFFKK	VKKLFDAFFKKDGNP	FDAFFKKDGNPIPAD	FKKDGNPIPADAVSF	GNPIPADAVSFFKKM	PADAVSFFKKMLNDP	VSFFKKMLNDPNVQK	KKMLNDPNVQKEFDN	NDPNVQKEFDNFVHG	VQKEFDNFVHGLYGF	FDNFVHGLYGFAKRH	VHGLYGFAKRHNYLR	YGFAKRHNYLRGERM	KRHNYLRGERMTDTK	YLRGERMTDTKLYDE	ERMTDTKLYDELLKN	DTKLYDELLKNVVNL	YDELLKNVVNLLNTI	LKNVVNLLNTIEVKG	VNLLNTIEVKGSGSG	NTIEVKGSGSGSGMR	VKGSGSGSGMRGKYV	GSGSGMRGKYVMMSS	GMRGKYVMMSSFLFF	KYVMMSSFLFFLSLH	MSSFLFFLSLHTVPC	LFFLSLHTVPCEKLG	SLHTVPCEKLGIQKK	VPCEKLGIQKKKKNL	KLGIQKKKKNLEQDA
25	YPYDVPDYAG	GKKTIFGVDEDDLDN	IFGVDEDDLDNYDAD	DEDDLDNYDADFIGQ	LDNYDADFIGQGKKI	DADFIGQGKKIITKG	IGQGKKIITKGAADK	KKIITKGAADKEEEE	TKGAADKEEEEEDDE	ADKEEEEEDDEDEEA	EEEEDDEDEEAVEGD	DDEDEEAVEGDEAEA	EEAVEGDEAEAEAEA	EGDEAEAEAEAVRGD	AEAEAEAVRGDTSHQ	AEAVRGDTSHQSNSE	RGDTSHQSNSEASGE	SHQSNSEASGESDPA	NSEASGESDPASGEL	SGESDPASGELAPAT	DPASGELAPATARGE	GELAPATARGETATD	PATARGETATDSPTS	RGETATDSPTSQEPS	ATDSPTSQEPSQTHT	PTSQEPSQTHTTGSS	EPSQTHTTGSSRNVG	THTTGSSRNVGQSST	GSSRNVGQSSTSSIN	NVGQSSTSSINPPPA	SSTSSINPPPAAAAA	SINPPPAAAAALPQP	PPAAAAALPQPASPV	AAALPQPASPVVSAP	PQPASPVVSAPEGEP	SPVVSAPEGEPEKGR	SAPEGEPEKGRVPNV	GEPEKGRVPNVKYLD	KGRVPNVKYLDKLYD	PNVKYLDKLYDEVLK	YLDKLYDEVLKTTDA	LYDEVLKTTDAKDEI	VLKTTDAKDEIHVPP	TDAKDEIHVPPFHSK	DEIHVPPFHSKYNDF	VPPFHSKYNDFRKKY	HSKYNDFRKKYEFTM	NDFRKKYEFTMNERE	KKYEFTMNEREYQIV
26	G	GKKTIFGVDEDDLDN	IFGVDEDDLDNYDAD	DEDDLDNYDADFIGQ	LDNYDADFIGQGKKI	DADFIGQGKKIITKG	IGQGKKIITKGAADK	KKIITKGAADKEEEE	TKGAADKEEEEEDDE	ADKEEEEEDDEDEEA	EEEEDDEDEEAVEGD	DDEDEEAVEGDEAEA	EEAVEGDEAEAEAEA	EGDEAEAEAEAVRGD	AEAEAEAVRGDTSHQ	AEAVRGDTSHQSNSE	RGDTSHQSNSEASGE	SHQSNSEASGESDPA	NSEASGESDPASGEL	SGESDPASGELAPAT	DPASGELAPATARGE	GELAPATARGETATD	PATARGETATDSPTS	RGETATDSPTSQEPS	ATDSPTSQEPSQTHT	PTSQEPSQTHTTGSS	EPSQTHTTGSSRNVG	THTTGSSRNVGQSST	GSSRNVGQSSTSSIN	NVGQSSTSSINPPPA	SSTSSINPPPAAAAA	SINPPPAAAAALPQP	PPAAAAALPQPASPV	AAALPQPASPVVSAP	PQPASPVVSAPEGEP	SPVVSAPEGEPEKGR	SAPEGEPEKGRVPNV	GEPEKGRVPNVKYLD	KGRVPNVKYLDKLYD	PNVKYLDKLYDEVLK	YLDKLYDEVLKTTDA	LYDEVLKTTDAKDEI	VLKTTDAKDEIHVPP	TDAKDEIHVPPFHSK	DEIHVPPFHSKYNDF	VPPFHSKYNDFRKKY	HSKYNDFRKKYEFTM	NDFRKKYEFTMNERE	KKYEFTMNEREYQIV
27	KEVPALTAVETGAT	DAHKSLFVNTLSLLD	SLFVNTLSLLDTLQA	NTLSLLDTLQAKGSG	LLDTLQAKGSGSGSG	LQAKGSGSGSGMNER	GSGSGSGMNERGCQV	GSGMNERGCQVGKSL	NERGCQVGKSLFDAF	CQVGKSLFDAFFEGN	KSLFDAFFEGNSNEC	DAFFEGNSNECCPSE	EGNSNECCPSEFFKK	NECCPSEFFKKVLND	PSEFFKKVLNDAGLQ	FKKVLNDAGLQKEFY	LNDAGLQKEFYSFVK	GLQKEFYSFVKLYNY	EFYSFVKLYNYLMGE	FVKLYNYLMGERVEN	YNYLMGERVENENLH	MGERVENENLHDELL	VENENLHDELLKNVS	NLHDELLKNVSILLN	ELLKNVSILLNRIEI	NVSILLNRIEIKLAS	LLNRIEIKLASWTAI	IEIKLASWTAILANA	LASWTAILANAPFGS	TAILANAPFGSGSGS	ANAPFGSGSGSGMNG	FGSGSGSGMNGKNFL	SGSGMNGKNFLLAIF	MNGKNFLLAIFFVAL	NFLLAIFFVALHAVA	AIFFVALHAVASHGR	VALHAVASHGRTFIT	AVASHGRTFITGTNY	HGRTFITGTNYKPKN	FITGTNYKPKNEKAK	TNYKPKNEKAKKVGK	PKNEKAKKVGKNDKT	KAKKVGKNDKTSSEG	VGKNDKTSSEGPANM	DKTSSEGPANMSESP	SEGPANMSESPADMS	ANMSESPADMSEEPF	ESPADMSEEPFRGQN	DMSEEPFRGQNITKY
28	G	DAHKSLFVNTLSLLD	SLFVNTLSLLDTLQA	NTLSLLDTLQAKGSG	LLDTLQAKGSGSGSG	LQAKGSGSGSGMNER	GSGSGSGMNERGCQV	GSGMNERGCQVGKSL	NERGCQVGKSLFDAF	CQVGKSLFDAFFEGN	KSLFDAFFEGNSNEC	DAFFEGNSNECCPSE	EGNSNECCPSEFFKK	NECCPSEFFKKVLND	PSEFFKKVLNDAGLQ	FKKVLNDAGLQKEFY	LNDAGLQKEFYSFVK	GLQKEFYSFVKLYNY	EFYSFVKLYNYLMGE	FVKLYNYLMGERVEN	YNYLMGERVENENLH	MGERVENENLHDELL	VENENLHDELLKNVS	NLHDELLKNVSILLN	ELLKNVSILLNRIEI	NVSILLNRIEIKLAS	LLNRIEIKLASWTAI	IEIKLASWTAILANA	LASWTAILANAPFGS	TAILANAPFGSGSGS	ANAPFGSGSGSGMNG	FGSGSGSGMNGKNFL	SGSGMNGKNFLLAIF	MNGKNFLLAIFFVAL	NFLLAIFFVALHAVA	AIFFVALHAVASHGR	VALHAVASHGRTFIT	AVASHGRTFITGTNY	HGRTFITGTNYKPKN	FITGTNYKPKNEKAK	TNYKPKNEKAKKVGK	PKNEKAKKVGKNDKT	KAKKVGKNDKTSSEG	VGKNDKTSSEGPANM	DKTSSEGPANMSESP	SEGPANMSESPADMS	ANMSESPADMSEEPF	ESPADMSEEPFRGQN	DMSEEPFRGQNITKY
29	YPYDVPDYAG	SGELTGEQSDNQSDQ	TGEQSDNQSDQQSGA	SDNQSDQQSGAPHAG	SDQQSGAPHAGPHEG	SGAPHAGPHEGEAEA	HAGPHEGEAEATLPV	HEGEAEATLPVQGEN	AEATLPVQGENYSGS	LPVQGENYSGSNLKY	GENYSGSNLKYSDEL	SGSNLKYSDELYEDI	LKYSDELYEDILTSL	DELYEDILTSLNKKG	EDILTSLNKKGCEEG	TSLNKKGCEEGTENN	KKGCEEGTENNNKYN	EEGTENNNKYNEFKK	ENNNKYNEFKKEYDM	KYNEFKKEYDMFISL	FKKEYDMFISLNKEE	YDMFISLNKEEYEII	ISLNKEEYEIIEKLV	KEEYEIIEKLVDAFS	EIIEKLVDAFSMYND	KLVDAFSMYNDSIDE	AFSMYNDSIDEDADS	YNDSIDEDADSVYEA	IDEDADSVYEAIKKS	ADSVYEAIKKSFTDP	YEAIKKSFTDPKFRK	KKSFTDPKFRKEFKD	TDPKFRKEFKDFMNC	FRKEFKDFMNCIYAY	FKDFMNCIYAYAKRK	MNCIYAYAKRKHYIR	YAYAKRKHYIRGTQT	KRKHYIRGTQTEEAK	YIRGTQTEEAKTYLT	TQTEEAKTYLTLFEN	EAKTYLTLFENVINL	YLTLFENVINLLNMI	FENVINLLNMIGSGS	INLLNMIGSGSGSGM	NMIGSGSGSGMKTKV	SGSGSGMKTKVLFFL	SGMKTKVLFFLPPIL	TKVLFFLPPILLLPH	FFLPPILLLPHSVWS
30	G	SGELTGEQSDNQSDQ	TGEQSDNQSDQQSGA	SDNQSDQQSGAPHAG	SDQQSGAPHAGPHEG	SGAPHAGPHEGEAEA	HAGPHEGEAEATLPV	HEGEAEATLPVQGEN	AEATLPVQGENYSGS	LPVQGENYSGSNLKY	GENYSGSNLKYSDEL	SGSNLKYSDELYEDI	LKYSDELYEDILTSL	DELYEDILTSLNKKG	EDILTSLNKKGCEEG	TSLNKKGCEEGTENN	KKGCEEGTENNNKYN	EEGTENNNKYNEFKK	ENNNKYNEFKKEYDM	KYNEFKKEYDMFISL	FKKEYDMFISLNKEE	YDMFISLNKEEYEII	ISLNKEEYEIIEKLV	KEEYEIIEKLVDAFS	EIIEKLVDAFSMYND	KLVDAFSMYNDSIDE	AFSMYNDSIDEDADS	YNDSIDEDADSVYEA	IDEDADSVYEAIKKS	ADSVYEAIKKSFTDP	YEAIKKSFTDPKFRK	KKSFTDPKFRKEFKD	TDPKFRKEFKDFMNC	FRKEFKDFMNCIYAY	FKDFMNCIYAYAKRK	MNCIYAYAKRKHYIR	YAYAKRKHYIRGTQT	KRKHYIRGTQTEEAK	YIRGTQTEEAKTYLT	TQTEEAKTYLTLFEN	EAKTYLTLFENVINL	YLTLFENVINLLNMI	FENVINLLNMIGSGS	INLLNMIGSGSGSGM	NMIGSGSGSGMKTKV	SGSGSGMKTKVLFFL	SGMKTKVLFFLPPIL	TKVLFFLPPILLLPH	FFLPPILLLPHSVWS
31	KEVPALTAVETGAT	KDKSKTDGEDTTPKE	KTDGEDTTPKEQQED	EDTTPKEQQEDQNVS	PKEQQEDQNVSQNGL	QEDQNVSQNGLEEQA	NVSQNGLEEQAPSDS	NGLEEQAPSDSNEGE	EQAPSDSNEGEAQEE	SDSNEGEAQEENTQV	EGEAQEENTQVKNVI	QEENTQVKNVIFTEK	TQVKNVIFTEKEEAV	NVIFTEKEEAVDEEA	TEKEEAVDEEAEKED	EAVDEEAEKEDTAVI	EEAEKEDTAVISEKA	KEDTAVISEKANLPN	AVISEKANLPNEESQ	EKANLPNEESQGNDE	LPNEESQGNDETQTQ	ESQGNDETQTQESIE	NDETQTQESIEGEAS	QTQESIEGEASPGVV	SIEGEASPGVVVDET	EASPGVVVDETDDSP	GVVVDETDDSPEGEP	DETDDSPEGEPLSGL	DSPEGEPLSGLETEG	GEPLSGLETEGNSSA	SGLETEGNSSAESAP	TEGNSSAESAPNEPD	SSAESAPNEPDVNTT	SAPNEPDVNTTHTAV	EPDVNTTHTAVDTHM	NTTHTAVDTHMPADA	TAVDTHMPADANIGV	THMPADANIGVDTNM	ADANIGVDTNMPFDT	IGVDTNMPFDTPPHP	TNMPFDTPPHPSGEN	FDTPPHPSGENPGAP	PHPSGENPGAPQETH	GENPGAPQETHLPSI	GAPQETHLPSIDENA	ETHLPSIDENANRRA	PSIDENANRRASRMK	ENANRRASRMKHMSS	RRASRMKHMSSFLNG
32	G	KDKSKTDGEDTTPKE	KTDGEDTTPKEQQED	EDTTPKEQQEDQNVS	PKEQQEDQNVSQNGL	QEDQNVSQNGLEEQA	NVSQNGLEEQAPSDS	NGLEEQAPSDSNEGE	EQAPSDSNEGEAQEE	SDSNEGEAQEENTQV	EGEAQEENTQVKNVI	QEENTQVKNVIFTEK	TQVKNVIFTEKEEAV	NVIFTEKEEAVDEEA	TEKEEAVDEEAEKED	EAVDEEAEKEDTAVI	EEAEKEDTAVISEKA	KEDTAVISEKANLPN	AVISEKANLPNEESQ	EKANLPNEESQGNDE	LPNEESQGNDETQTQ	ESQGNDETQTQESIE	NDETQTQESIEGEAS	QTQESIEGEASPGVV	SIEGEASPGVVVDET	EASPGVVVDETDDSP	GVVVDETDDSPEGEP	DETDDSPEGEPLSGL	DSPEGEPLSGLETEG	GEPLSGLETEGNSSA	SGLETEGNSSAESAP	TEGNSSAESAPNEPD	SSAESAPNEPDVNTT	SAPNEPDVNTTHTAV	EPDVNTTHTAVDTHM	NTTHTAVDTHMPADA	TAVDTHMPADANIGV	THMPADANIGVDTNM	ADANIGVDTNMPFDT	IGVDTNMPFDTPPHP	TNMPFDTPPHPSGEN	FDTPPHPSGENPGAP	PHPSGENPGAPQETH	GENPGAPQETHLPSI	GAPQETHLPSIDENA	ETHLPSIDENANRRA	PSIDENANRRASRMK	ENANRRASRMKHMSS	RRASRMKHMSSFLNG
33	YPYDVPDYAG	NKGEGADPNVPCIID	GADPNVPCIIDIFKK	NVPCIIDIFKKVLDD	IIDIFKKVLDDERFR	FKKVLDDERFRNELK	LDDERFRNELKTFMY	RFRNELKTFMYDLYE	ELKTFMYDLYEFLKK	FMYDLYEFLKKNDVL	LYEFLKKNDVLSDDE	LKKNDVLSDDEKKNE	DVLSDDEKKNELMRF	DDEKKNELMRFFFDN	KNELMRFFFDNAFQL	MRFFFDNAFQLVNPM	FDNAFQLVNPMFYYG	FQLVNPMFYYGSGSG	NPMFYYGSGSGSGMK	YYGSGSGSGMKYKAA	GSGSGMKYKAAVCIS	GMKYKAAVCISTVLL	KAAVCISTVLLLLQC	CISTVLLLLQCQTAK	VLLLLQCQTAKTRST	LQCQTAKTRSTKISA	TAKTRSTKISANNQF	RSTKISANNQFNAAI	ISANNQFNAAIGSLK	NQFNAAIGSLKKEFE	AAIGSLKKEFEYLNI	SLKKEFEYLNIKNET	EFEYLNIKNETGADT	LNIKNETGADTTWFK	NETGADTTWFKLPKG	ADTTWFKLPKGFEFL	WFKLPKGFEFLQGKI	PKGFEFLQGKIEQEG	EFLQGKIEQEGDAHM	GKIEQEGDAHMSTEE	QEGDAHMSTEEGLTV	AHMSTEEGLTVKNEK	TEEGLTVKNEKIENN	LTVKNEKIENNAEAS	NEKIENNAEASLGSI	ENNAEASLGSINVNI	EASLGSINVNIPQWG	GSINVNIPQWGNDLN	VNIPQWGNDLNKFRQ
34	G	NKGEGADPNVPCIID	GADPNVPCIIDIFKK	NVPCIIDIFKKVLDD	IIDIFKKVLDDERFR	FKKVLDDERFRNELK	LDDERFRNELKTFMY	RFRNELKTFMYDLYE	ELKTFMYDLYEFLKK	FMYDLYEFLKKNDVL	LYEFLKKNDVLSDDE	LKKNDVLSDDEKKNE	DVLSDDEKKNELMRF	DDEKKNELMRFFFDN	KNELMRFFFDNAFQL	MRFFFDNAFQLVNPM	FDNAFQLVNPMFYYG	FQLVNPMFYYGSGSG	NPMFYYGSGSGSGMK	YYGSGSGSGMKYKAA	GSGSGMKYKAAVCIS	GMKYKAAVCISTVLL	KAAVCISTVLLLLQC	CISTVLLLLQCQTAK	VLLLLQCQTAKTRST	LQCQTAKTRSTKISA	TAKTRSTKISANNQF	RSTKISANNQFNAAI	ISANNQFNAAIGSLK	NQFNAAIGSLKKEFE	AAIGSLKKEFEYLNI	SLKKEFEYLNIKNET	EFEYLNIKNETGADT	LNIKNETGADTTWFK	NETGADTTWFKLPKG	ADTTWFKLPKGFEFL	WFKLPKGFEFLQGKI	PKGFEFLQGKIEQEG	EFLQGKIEQEGDAHM	GKIEQEGDAHMSTEE	QEGDAHMSTEEGLTV	AHMSTEEGLTVKNEK	TEEGLTVKNEKIENN	LTVKNEKIENNAEAS	NEKIENNAEASLGSI	ENNAEASLGSINVNI	EASLGSINVNIPQWG	GSINVNIPQWGNDLN	VNIPQWGNDLNKFRQ
35	KEVPALTAVETGAT	PPGASPWNKGKLSTL	SPWNKGKLSTLPLSP	KGKLSTLPLSPGAKP	STLPLSPGAKPKQTP	LSPGAKPKQTPRSPW	AKPKQTPRSPWAPLP	QTPRSPWAPLPQKKT	SPWAPLPQKKTKGDG	PLPQKKTKGDGKSDN	KKTKGDGKSDNGSVK	GDGKSDNGSVKSGDD	SDNGSVKSGDDGEEE	SVKSGDDGEEEDGAT	GDDGEEEDGATGIGG	EEEDGATGIGGNGGL	GATGIGGNGGLFGEY	IGGNGGLFGEYDQLL	GGLFGEYDQLLGGIG	GEYDQLLGGIGAGNP	QLLGGIGAGNPLLQG	GIGAGNPLLQGFLSA	GNPLLQGFLSAASGA	LQGFLSAASGAGAAG	LSAASGAGAAGAAGA	SGAGAAGAAGAAGLA	AAGAAGAAGLANAAL	AGAAGLANAALGMNR	GLANAALGMNRNMAP	AALGMNRNMAPRQGL	MNRNMAPRQGLPWGG	MAPRQGLPWGGRTDF	QGLPWGGRTDFFKGR	WGGRTDFFKGRLQYS	TDFFKGRLQYSSKGI	KGRLQYSSKGIKRTG	QYSSKGIKRTGWGKF	KGIKRTGWGKFCYFF	RTGWGKFCYFFKNLL	GKFCYFFKNLLCCLF	YFFKNLLCCLFIFAT	NLLCCLFIFATRTPL	CLFIFATRTPLLAGG	FATRTPLLAGGLGGV	TPLLAGGLGGVLDNP	AGGLGGVLDNPMVGS	GGVLDNPMVGSVIDL	DNPMVGSVIDLVQSG	VGSVIDLVQSGMLGT
36	G	PPGASPWNKGKLSTL	SPWNKGKLSTLPLSP	KGKLSTLPLSPGAKP	STLPLSPGAKPKQTP	LSPGAKPKQTPRSPW	AKPKQTPRSPWAPLP	QTPRSPWAPLPQKKT	SPWAPLPQKKTKGDG	PLPQKKTKGDGKSDN	KKTKGDGKSDNGSVK	GDGKSDNGSVKSGDD	SDNGSVKSGDDGEEE	SVKSGDDGEEEDGAT	GDDGEEEDGATGIGG	EEEDGATGIGGNGGL	GATGIGGNGGLFGEY	IGGNGGLFGEYDQLL	GGLFGEYDQLLGGIG	GEYDQLLGGIGAGNP	QLLGGIGAGNPLLQG	GIGAGNPLLQGFLSA	GNPLLQGFLSAASGA	LQGFLSAASGAGAAG	LSAASGAGAAGAAGA	SGAGAAGAAGAAGLA	AAGAAGAAGLANAAL	AGAAGLANAALGMNR	GLANAALGMNRNMAP	AALGMNRNMAPRQGL	MNRNMAPRQGLPWGG	MAPRQGLPWGGRTDF	QGLPWGGRTDFFKGR	WGGRTDFFKGRLQYS	TDFFKGRLQYSSKGI	KGRLQYSSKGIKRTG	QYSSKGIKRTGWGKF	KGIKRTGWGKFCYFF	RTGWGKFCYFFKNLL	GKFCYFFKNLLCCLF	YFFKNLLCCLFIFAT	NLLCCLFIFATRTPL	CLFIFATRTPLLAGG	FATRTPLLAGGLGGV	TPLLAGGLGGVLDNP	AGGLGGVLDNPMVGS	GGVLDNPMVGSVIDL	DNPMVGSVIDLVQSG	VGSVIDLVQSGMLGT
	YPYDVPDYAG	G	KEVPALTAVETGAT	G	YPYDVPDYAG	G	KEVPALTAVETGAT	G	YPYDVPDYAG	G	KEVPALTAVETGAT	G	YPYDVPDYAG	G	KEVPALTAVETGAT	G	YPYDVPDYAG	G	KEVPALTAVETGAT	G	YPYDVPDYAG	G	KEVPALTAVETGAT	G	YPYDVPDYAG	G	KEVPALTAVETGAT	G	YPYDVPDYAG	G	KEVPALTAVETGAT	G	YPYDVPDYAG	G	KEVPALTAVETGAT	G	YPYDVPDYAG	G	KEVPALTAVETGAT	G	YPYDVPDYAG	G	KEVPALTAVETGAT	G	YPYDVPDYAG	G	KEVPALTAVETGAT	G	YPYDVPDYAG
[truncated: 19 more columns]
