# Supplementary material for: Clinical expression and antigenic profiles of a Plasmodium vivax vaccine candidate: merozoite surface protein 7 (PvMSP-7)
Source: Malar J. 2019 Jun 13;18:197. doi: 10.1186/s12936-019-2826-7 (PMC6567670; doi:10.1186/s12936-019-2826-7)
Supplement: Supplementary file 10 — Additional file 10. Fluorescent signal intensity for 236 peptide spots on a custom PvMSP-7 peptide microarray that gave significant responses to human plasma from natural infections. Signal intensity values in infected and naïve plasma are shown for 236 putative B-cell epitopes identified using a custom MSP-7 peptide microarray, assayed with plasma from clinical vivax malaria infections. Plasma were pooled into five age groups. Peptides shown gave significant responses when normalized using LIMMA (p-value adjusted form multiple tests), i.e. the response was significantly greater than the corresponding response from naïve, uninfected patients. For each peptide, the relevant PvMSP-7 paralog is named, and the number of age groups for which the peptide gave a significant response is specified. [file 12936_2019_2826_MOESM10_ESM.xlsx]

## Sheet: Signal intensity
Peptide	Paralog	# age groups	0-14 years			15-29 years			30-44 years			45-59 years			60-74 years
			Infected	Naïve	adj.P	Infected	Naïve	adj.P.	Infected	Naïve	adj.P	Infected	Naïve	adj.P	Infected	Naïve	adj.P
CLLLLCAGPVLGDDD	7A	5	9.48499	6.40252	0.00517507	11.5951	6.40252	0.00139339	10.187	6.40252	0.00153527	10.0627	6.40252	0.00378028	11.4174	6.40252	0.00150249
EAVQWGPATEEVVAE	7A	5	10.9872	7.08344	0.00260516	11.0405	7.08344	0.00165799	13.8083	7.08344	0.000116192	10.6873	7.08344	0.00374469	10.5757	7.08344	0.00420353
EREKKNTLIKTFKKA	7A	5	8.61486	4.38255	0.00475771	9.15595	4.38255	0.00378834	8.31208	4.38255	0.00348161	8.4368	4.38255	0.00804042	11.3779	4.38255	0.00114849
KLLDTMLTNGQVERE	7A	5	10.107	6.69335	0.0068664	9.87224	6.69335	0.00713973	9.30615	6.69335	0.00659486	9.4177	6.69335	0.0166647	10.7651	6.69335	0.00546943
KNTLIKTFKKALYDK	7A	5	6.71534	0	0.00260516	5.05365	0	0.0046002	4.28613	0	0.018058	4.6608	0	0.0135387	4.25071	0	0.0223796
TMLTNGQVEREKKNT	7A	5	10.7496	5.89952	0.00260516	7.4438	5.89952	0.0234377	11.3733	5.89952	0.00153527	7.76972	5.89952	0.0396968	11.0178	5.89952	0.00253039
FIDGDKVKEGDYSKL	7A	4	12.5378	9.04566	0.00627038	10.8619	9.04566	0.0143469	10.7407	9.04566	0.00910625				11.1705	9.04566	0.038569
MVLNKTEYNISLKLL	7A	4	6.25584	3.38001	0.0447303	7.52699	3.38001	0.0195547
TEEVVAEAMSDEGPQ	7A	4	11.574	8.43284	0.00498311	10.5611	8.43284	0.00713973	11.9039	8.43284	0.00153527				14.0426	8.43284	0.00114849
VAEAMSDEGPQEQGA	7A	4	10.2008	6.01536	0.00260516	9.45536	6.01536	0.00378834	7.55767	6.01536	0.018058				10.5701	6.01536	0.00267438
VLDEGEDHSQYNIFR	7A	4	10.1073	8.05032	0.0242896	10.6092	8.05032	0.0102693	10.1259	8.05032	0.0109103	10.4089	8.05032	0.0263718
WGPATEEVVAEAMSD	7A	4	9.46465	6.578	0.0122458	10.7824	6.578	0.00448249	11.5623	6.578	0.00211689	9.5299	6.578	0.0171166
ADEQDDDNEAVQWGP	7A	3	9.24746	6.53872	0.0177242	9.90623	6.53872	0.00835493	9.05587	6.53872	0.0146986
DDDKKDKENEHKEDA	7A	3	9.49229	5.64519	0.043509							10.0496	5.64519	0.0480004	10.0416	5.64519	0.0453944
DSSNDSAEPTSAAAA	7A	3				8.4609	6.37445	0.0338025				12.1674	6.37445	0.00378028	11.4869	6.37445	0.00546943
IFRKQYDKMVLNKTE	7A	3	4.61237	0	0.00950526	5.32056	0	0.00835493				4.48705	0	0.0305657
IKDDKLPQKISEEQI	7A	3	8.81741	7.11305	0.0277833	9.96811	7.11305	0.00713973				9.53335	7.11305	0.0263718
LAGENKKNVLDEGED	7A	3	8.97521	5.34485	0.0148573	10.0613	5.34485	0.00713973	8.35935	5.34485	0.0260716
NKKNVLDEGEDHSQY	7A	3	9.03089	5.74946	0.0249077	9.94528	5.74946	0.0114709	9.31772	5.74946	0.0179165
TLKGKLQKIRVQIKD	7A	3	7.93542	4.58323	0.010273				8.10386	4.58323	0.013585				9.44665	4.58323	0.0148816
DDDNEAVQWGPATEE	7A	2	9.40684	7.40624	0.028441	9.26557	7.40624	0.0325412
DELKTLKGKLQKIRV	7A	2	7.41248	5.75223	0.0415715				9.89776	5.75223	0.00509918
DSAEPTSAAAAAAPA	7A	2	10.3997	6.14054	0.0327191							11.2287	6.14054	0.039758
EDADKKNNDELKTLK	7A	2							8.58019	5.80469	0.0264932	12.907	5.80469	0.00378028
EYIGCMMNTLELGSG	7A	2	10.6609	8.52909	0.0341387				13.7027	8.52909	0.00211689
KISEEQISVLKKKLE	7A	2				11.1498	8.53759	0.0102693	10.7398	8.53759	0.0107853
KKALYDKQYSEKLRN	7A	2	6.92325	2.93831	0.0146893				6.46947	2.93831	0.040369
KRNNFIDGDKVKEGD	7A	2	10.6667	7.78893	0.024206	9.90202	7.78893	0.0433573
KTEYNISLKLLDTML	7A	2	6.79476	4.23563	0.0268607	8.93157	4.23563	0.0078008
NEHKEDADKKNNDEL	7A	2				10.0624	9.12079	0.0300534	9.79386	9.12079	0.0276058
NPTDDQAEEATPGPS	7A	2				10.758	9.78241	0.0396389							11.5771	9.78241	0.0411043
PSSPADEQDDDNEAV	7A	2	11.503	7.36776	0.00950526										10.8088	7.36776	0.0229489
PTAAAASPQVKHVDS	7A	2	10.4959	4.8014	0.0036325				9.53009	4.8014	0.00509918
AAAAAPAGPTAAAAS	7A	1	8.21448	4.24064	0.0139493
ADEKFQAEFDNFVHG	7A	1										11.385	8.74114	0.0263718
APAGPTAAAASPQVK	7A	1													12.7121	6.21941	0.0172125
ASEKGDTSAGGEGEL	7A	1													11.9297	9.64807	0.0205883
ASGSQGASDSSNDSA	7A	1										10.265	6.54329	0.0152254
CDELLAGENKKNVLD	7A	1							9.43643	6.90639	0.0373879
EFVGQNVKANGDAAG	7A	1							12.7893	9.89588	0.00543261
EQISVLKKKLEDFKN	7A	1							12.4517	5.70287	0.00584404
GELGLSDKEFVGQNV	7A	1										12.497	11.2552	0.0382372
GPQEQGAEGGPSNPT	7A	1							10.9818	10.3709	0.030035
IKTFKKALYDKQYSE	7A	1	8.37551	4.58999	0.00627038
IRVQIKDDKLPQKIS	7A	1	7.42546	3.9591	0.0401872
KLEDFKNLKSEHEAK	7A	1	9.77502	6.37258	0.015539
KLQKIRVQIKDDKLP	7A	1	7.61723	3.9289	0.0222623
LCAGPVLGDDDKKDK	7A	1				10.7088	6.94156	0.0102693
PTSAAAAAAPAGPTA	7A	1	11.4626	7.07608	0.0242896
PVLGDDDKKDKENEH	7A	1				11.8503	11.008	0.0300534
QYDKMVLNKTEYNIS	7A	1				6.83441	2.86703	0.0290626
YESIHGEDEPQVVPS	7B	5	10.6178	5.27441	0.00331335	7.85691	5.27441	0.0128348	9.39328	5.27441	0.00348161	11.7553	5.27441	0.00362631	8.21807	5.27441	0.0212408
KKALADEKFQAEFDN	7B	4	8.73377	6.33891	0.0182589				7.60577	6.33891	0.049501	11.9939	6.33891	0.00374469	10.5198	6.33891	0.00665442
PVEYEIVKNLFNVGF	7B	4	11.8203	8.42401	0.0148573	10.3469	8.42401	0.033353	10.9128	8.42401	0.0117833	10.7461	8.42401	0.0448502
YLDKLYDEVLTTSDN	7B	4	9.58566	8.06457	0.0401872	11.7666	8.06457	0.00448249	9.48494	8.06457	0.018058	11.2586	8.06457	0.00954379
ATPPKGTADSNDAKI	7B	3	6.58233	4.94422	0.0408984				6.85941	4.94422	0.0472746	12.178	4.94422	0.00312804
DSDSAQGSQPSSGTD	7B	3				9.52999	6.05756	0.00713973				9.55205	6.05756	0.0152254	10.5282	6.05756	0.00641344
DSGKKTIFGVDEDDL	7B	3				10.1435	8.24124	0.0128348	10.5351	8.24124	0.00739167				11.1249	8.24124	0.0113621
EGTTVTQESALAATP	7B	3				9.17463	6.5263	0.00884976	9.27154	6.5263	0.00739167	10.2009	6.5263	0.00838831
KTIFGVDEDDLDNYD	7B	3	10.4534	9.46617	0.0463978	10.6827	9.46617	0.0183667							10.8261	9.46617	0.047468
LLESEAADDSGKKTI	7B	3	11.9977	6.91328	0.00475771	10.2716	6.91328	0.00896095	8.88066	6.91328	0.0235927
LYDEVLTTSDNTNWI	7B	3	9.88372	8.33885	0.015539	11.0297	8.33885	0.00378834	11.887	8.33885	0.00153527
QKYEYSMNPVEYEIV	7B	3	12.2035	8.56296	0.00625578	10.7355	8.56296	0.0126106	9.72326	8.56296	0.0258749
SPASSEQLGIQKKKK	7B	3	10.349	7.00933	0.00689128							11.0106	7.00933	0.00734114	11.2426	7.00933	0.00546943
TLELGSGSGSGMRKK	7B	3	11.3233	6.02535	0.00393523	8.12396	6.02535	0.0300534							13.7989	6.02535	0.00114849
VPSLADRADAVPDGR	7B	3	8.9071	6.42727	0.0197375	8.08464	6.42727	0.0443616							13.2623	6.42727	0.00183633
YSMNPVEYEIVKNLF	7B	3	9.246	6.06804	0.010273	7.82139	6.06804	0.0371293	8.70818	6.06804	0.0150237
EAADDSGKKTIFGVD	7B	2							11.3746	6.8125	0.00601973	12.021	6.8125	0.00882544
LLDTLQAKGSGSGSG	7B	2				10.6689	8.52742	0.00926264				10.5098	8.52742	0.039758
LLSCSPASSEQLGIQ	7B	2	7.21936	5.29384	0.0374144							8.39372	5.29384	0.0374843
NKIRQKYEYSMNPVE	7B	2				10.1269	7.15031	0.00713973	8.64241	7.15031	0.049501
PANNEGTTVTQESAL	7B	2										10.9699	7.68449	0.00804042	10.2662	7.68449	0.0166844
PTSPPANNEGTTVTQ	7B	2	12.166	6.55374	0.00260516							9.82501	6.55374	0.017546
SALAATPPKGTADSN	7B	2							10.105	6.64833	0.0082007	12.6418	6.64833	0.00378028
SVATLENGYESIHGE	7B	2				10.1865	8.46598	0.0300534	11.2811	8.46598	0.00739167
VLTTSDNTNWIHVPD	7B	2	9.24919	6.11245	0.0110389							8.96881	6.11245	0.039758
VPDYHSKYNKIRQKY	7B	2	9.24919												12.4101	7.59082	0.0247788
AKIKYLDKLYDEVLT	7B	1				10.5096	6.2252	0.0130797
ASSDATPLVDVFKKA	7B	1							9.16125	5.20427	0.0230578
ATDNGEIFNKEIDAL	7B	1	11.2353	6.72094	0.0045565
ATPLVDVFKKALADE	7B	1							8.7054	6.29647	0.0382488
DRVPLPVERSDAPPQ	7B	1				9.24765	5.66467	0.0370837
DSNDAKIKYLDKLYD	7B	1													10.5944	8.05435	0.0401102
HQQPPTSPPANNEGT	7B	1				9.0645	6.89662	0.0477212
QGASDSSNDSAEPTS	7B	1										12.3902	7.49185	0.0265113
QSKGKIKGQADTTAV	7B	1							9.60561	8.04239	0.0421987
RKKIVFVCSIFVLLS	7B	1	1.39408	0	0.0458531
SALGESAEVPKGDSD	7B	1							11.4076	9.83393	0.030035
SIFVLLSCSPASSEQ	7B	1	6.87243	4.81921	0.0474559
TAVAKPPTGSGAGAH	7B	1													10.9978	7.74988	0.0212408
VFVCSIFVLLSCSPA	7B	1	5.9071	4.16704	0.0474559
VPKGDSDSAQGSQPS	7B	1													12.8908	9.29247	0.0099423
ESLYKLSATDNSEIF	7C	3	11.087	7.10628	0.03912	10.3997	7.10628	0.0473525	12.066	7.10628	0.0116316
EQDAMHALMKKLESL	7C	1				8.98583	4.68904	0.0447567
MHALMKKLESLYKLS	7C	1				9.98606	0	0.0444001
DNSEIFNKEIESLKK	7E	1	9.01824	6.38604	0.0320958
ESTEGPAVTPRPSST	7E	1							10.8756	6.81756	0.0328372
HNYLSEARMKDADRY	7E	1							10.0347	6.14761	0.0439866
SEARMKDADRYTNLL	7E	1							10.2996	6.1608	0.019504
SMDPVEYEIVKNLFN	7E	1							10.7739	5.94992	0.0146536
VEYEIVKNLFNVGFK	7E	1	7.1318	4.93619	0.047941
WIHVPDYHSKYNTIR	7E	1							8.07635	4.20105	0.0393165
EPGVESAEEQPLSVE	7F	4	11.0729	7.36856	0.0182589	11.3728	7.36856	0.0102693	10.1394	7.36856	0.018232				11.9346	7.36856	0.0130518
ERKAEGAIAEFEEAD	7F	2				10.9143	7.08848	0.0250599	10.3822	7.08848	0.0289608
EENLEQSEQVEEAEV	7F	1				12.5907	8.34058	0.0300534
ELVKKQIQELQKYEK	7F	1							12.3616	5.12042	0.0373879
NQISPPSVDEKGKED	7F	1							9.99776	4.53812	0.0260716
YVGNLHSDVGPTEGS	7F	1	10.6563	8.89855	0.0474559
TVEDPREGDEGNEND	7G	3				10.9709	7.76139	0.0456027	10.349	7.76139	0.0491833				11.8935	7.76139	0.0472373
ERAPDRAPESPADRV	7G	2										10.9814	5.83355	0.0169795	11.0685	5.83355	0.0154275
EVIGSGSGSGMNRKV	7G	1							13.7583	8.90311	0.0373879
EYSMNPVEYEIVKNL	7G	1							11.0165	6.94862	0.0254649
KERMGDTTRYSDLLK	7G	1	5.68279	2.79593	0.0218514
PPQEQHAQREEVRNE	7G	1							10.9509	7.4861	0.0469774
RYSDLLKNAISLMNT	7G	1	5.29795	3.87053	0.024206
EEESLGHLLESEDAD	7H	5	10.2009	6.93215	0.00762679	11.8911	6.93215	0.00307049	10.6124	6.93215	0.00264445	9.10204	6.93215	0.0263718	9.66881	6.93215	0.0148816
TSGQPESGRVPNVKY	7H	2							10.4328	6.23243	0.0339687				11.1524	6.23243	0.043502
DADDSGKKTIFGVDE	7H	1							10.8371	7.48127	0.030035
EEDLQEGFKSEEEAN	7H	1				10.7169	6.50106	0.039309
KEMEALKKQIDHLQQ	7H	1	7.83415	4.83865	0.0492692
KTTDAKDEIHVPPFH	7H	1	9.10497	5.0286	0.0397704
VKKLFDAFFKKDGNP	7H	1	8.06374	4.58077	0.00905694
VKYLDKLYDEVLKTT	7H	1							9.10335	4.67865	0.0491909
DEIHVPPFHSKYNDF	7I	5	10.396	7.15057	0.0100254	8.87571	7.15057	0.0283463	9.93231	7.15057	0.00702096	10.2341	7.15057	0.0152254	9.8952	7.15057	0.020892
NVGQSSTSSINPPPA	7I	4	8.1647	5.14841	0.0111821	8.21342	5.14841	0.0102693	9.22274	5.14841	0.00513259				10.8173	5.14841	0.00420353
PQPASPVVSAPEGEP	7I	4	10.8399	6.30295	0.00260516	9.93477	6.30295	0.00378834	10.1676	6.30295	0.00211689	9.67923	6.30295	0.00727298
ATDSPTSQEPSQTHT	7I	3	10.7449	6.47711	0.00950526				9.72085	6.47711	0.0137148	9.95924	6.47711	0.0276917
EEAVEGDEAEAEAEA	7I	3	12.2643	10.7942	0.0458531	12.8115	10.7942	0.00943896	12.3	10.7942	0.00739167
PNVKYLDKLYDEVLK	7I	3	8.92882	5.63737	0.0068664	9.8752	5.63737	0.00378834				9.79346	5.63737	0.0076301
SINPPPAAAAALPQP	7I	3	7.52749	4.70363	0.0122458	7.901	4.70363	0.0102693	7.98148	4.70363	0.0117348
SPVVSAPEGEPEKGR	7I	3	10.2289	7.55971	0.0227873				9.99045	7.55971	0.0160775	10.5085	7.55971	0.0266604
SSTSSINPPPAAAAA	7I	3				8.87278	7.41751	0.0433573	9.77879	7.41751	0.013373				10.9779	7.41751	0.0113621
YLDKLYDEVLKTTDA	7I	3				11.6624	9.8883	0.0102693	11.0712	9.8883	0.013373	11.1743	9.8883	0.0480996
AEAEAEAVRGDTSHQ	7I	2	9.33686	7.0106	0.0374144				11.7535	7.0106	0.00547515
AFFKKDGNPSPADAV	7I	2										11.1798	7.31378	0.00804042	10.8445	7.31378	0.0108233
DAHKSLFVNTLSLLD	7I	2										8.48263	4.66622	0.0419076	10.705	4.66622	0.0108039
EPSQTHTTGSSRNVG	7I	2				11.3197	10.1705	0.0430898							13.0109	10.1705	0.0147516
GSSRNVGQSSTSSIN	7I	2							10.6304	10.5361	0.040369				12.1541	10.5361	0.0397729
PPAAAAALPQPASPV	7I	2	7.0531	4.81312	0.0474559										9.04172	4.81312	0.0472373
PTSQEPSQTHTTGSS	7I	2	12.6628	7.17276	0.00627038				9.80999	7.17276	0.0279193
RGETATDSPTSQEPS	7I	2							10.927	7.68908	0.00252464	10.0159	7.68908	0.0155509
SAPEGEPEKGRVPNV	7I	2							11.0896	10.2874	0.0237861				13.0776	10.2874	0.0113621
VPPFHSKYNDFRKKY	7I	2	8.51401	5.25536	0.0045565										12.7916	5.25536	0.00114849
AAALPQPASPVVSAP	7I	1	7.10996	3.76446	0.0481046
DDEDEEAVEGDEAEA	7I	1	12.4747	10.3097	0.0268607
GEPEKGRVPNVKYLD	7I	1							12.4556	12.0397	0.0258749
HSKYNDFRKKYEFTM	7I	1	7.14716	5.88446	0.0389957
PATARGETATDSPTS	7I	1	10.4567	7.09885	0.028441
TDAKDEIHVPPFHSK	7I	1													13.5215	10.5674	0.0153192
THTTGSSRNVGQSST	7I	1													13.7686	9.15959	0.00641344
VLKTTDAKDEIHVPP	7I	1	9.95364	6.2756	0.00625578										11.0769	6.2756	0.00546943
FVKLYNYLMGERVEN	7J	4	8.29486	5.84454	0.0268607	8.63353	5.84454	0.0191268	8.49617	5.84454	0.030035	12.1776	11.1266	0.0448502
NECCPSEFFKKVLND	7J	3	6.5599	2.90741	0.010273	6.38584	2.90741	0.0137379	7.01872	2.90741	0.0121511
DAFFEGNSNECCPSE	7J	2	9.22996	6.34168	0.043428	11.0276	6.34168	0.0102693
MGERVENENLHDELL	7J	2	10.3379	6.54419	0.0197375				10.1971	6.54419	0.0175073
EFYSFVKLYNYLMGE	7J	1							9.98549	7.46924	0.030035
ELLKNVSILLNRIEI	7J	1							10.78	7.30071	0.0339687
FQAEFDNFVHGLYGF	7J	1										11.7687	8.81444	0.0166647
LLNRIEIKLASWTAI	7J	1													10.1266	5.26805	0.0390167
MLNDPNVQKEFDNIV	7J	1				10.0769	8.14899	0.0224529
ANMSESPADMSEEPF	7K	4	10.6961	7.54849	0.012135	9.61686	7.54849	0.0250599				11.672	7.54849	0.00804042	10.4553	7.54849	0.0212408
EEGTENNNKYNEFKK	7K	4	8.63119	6.42186	0.0458531	12.2194	6.42186	0.00378834	8.42799	6.42186	0.0393165	9.21509	6.42186	0.0465254
KYNEFKKEYDMFISL	7K	4	9.20751	4.49822	0.00977035	7.20854	4.49822	0.0447567	8.22149	4.49822	0.0202544	8.76267	4.49822	0.0263718
SQVSEEVPTSDEEDG	7K	4	11.5738	8.18128	0.00625578	9.55505	8.18128	0.0234851	10.6755	8.18128	0.00513259				11.5155	8.18128	0.00753881
TGEQSDNQSDQQSGA	7K	4	8.55668	6.77847	0.0177242	9.06737	6.77847	0.00788031				8.46608	6.77847	0.0427231	12.5034	6.77847	0.00114849
DDAQGGEEGGEESGE	7K	3	10.9969	9.0242	0.0229008							10.7552	9.0242	0.0479363	11.433	9.0242	0.0214011
DKTSSEGPANMSESP	7K	3	9.73327	7.06156	0.0358226				9.21281	7.06156	0.0439866				10.4122	7.06156	0.0362098
ESPADMSEEPFRGQN	7K	3				11.0396	9.63778	0.0128728	9.72565	9.63778	0.0454008				11.6116	9.63778	0.0216789
LKYSDELYEDILTSL	7K	3	9.87216	6.79935	0.010273	10.4613	6.79935	0.00713973	9.54482	6.79935	0.0107853
SGSNLKYSDELYEDI	7K	3	10.1217	8.3632	0.0458531	10.7752	8.3632	0.0163832							11.3949	8.3632	0.0195991
EEVPTSDEEDGDEGE	7K	2				12.92	11.5386	0.0330367	13.885	11.5386	0.00513259
ENNNKYNEFKKEYDM	7K	2	10.6053	8.76081	0.0227873							11.4216	8.76081	0.0169795
KEEYEIIEKLVDAFS	7K	2	9.98565	8.35905	0.0301583				9.49193	8.35905	0.043601
VGKNDKTSSEGPANM	7K	2				9.96123	7.58724	0.033353	10.0332	7.58724	0.0260716
DMSEEPFRGQNITKY	7K	1				10.1449	8.33853	0.0474783
EAKTYLTLFENVINL	7K	1							11.3336	6.6788	0.00254296
EGENAPGEDDAQGGE	7K	1										10.8154	9.45072	0.0469588
EIIEKLVDAFSMYND	7K	1							13.6879	10.5868	0.00195453
HAGPHEGEAEATLPV	7K	1				9.18568	6.06091	0.0143469
HEGEAEATLPVQGEN	7K	1													12.9628	6.30621	0.00267438
IDEDADSVYEAIKKS	7K	1													13.3337	10.8094	0.0205883
KLVDAFSMYNDSIDE	7K	1	11.3962	6.4235	0.00260516				9.53382	6.4235	0.00544669
KVDATLGEEPGVESA	7K	1				11.3945	6.9238	0.0490676
SEGPANMSESPADMS	7K	1	10.5433	8.11353	0.0303066
TDPKFRKEFKDFMNC	7K	1													12.7984	6.17923	0.0212408
TQTEEAKTYLTLFEN	7K	1													14.7004	10.0457	0.0108233
YIRGTQTEEAKTYLT	7K	1													14.2438	8.6744	0.0195991
EAVDEEAEKEDTAVI	7L	5	12.0117	7.62608	0.00260516	11.6885	7.62608	0.00165799	14.1308	7.62608	0.000116192	12.5937	7.62608	0.00312804	11.3509	7.62608	0.00420353
EDTTPKEQQEDQNVS	7L	5	7.27957	5.51041	0.0397704	8.84362	5.51041	0.00713973	10.4994	5.51041	0.00211689	10.6432	5.51041	0.00378028	9.76138	5.51041	0.00641344
QEENTQVKNVIFTEK	7L	5	9.40255	4.96251	0.0100291	7.75053	4.96251	0.0242997	11.3629	4.96251	0.00211689	10.1536	4.96251	0.00804042	11.6227	4.96251	0.00420353
SSAESAPNEPDVNTT	7L	5	9.75306	8.47618	0.0479245	10.0287	8.47618	0.0197826	10.9429	8.47618	0.00543261	10.1833	8.47618	0.039758	11.2727	8.47618	0.0146028
AVISEKANLPNEESQ	7L	4	8.23096	5.41121	0.043428	10.9375	5.41121	0.00713973	11.5401	5.41121	0.00367473				9.10714	5.41121	0.043502
ESQGNDETQTQESIE	7L	4	10.4669	6.92463	0.010273				11.975	6.92463	0.00216949	10.9022	6.92463	0.00987443	11.1585	6.92463	0.00880151
FMYDLYEFLKKNDVL	7L	4	6.346	4.30037	0.047941	8.05419	4.30037	0.0128728	7.23233	4.30037	0.0330409	7.82517	4.30037	0.0396968
LKKNDVLSDDEKKNE	7L	4	8.40273	4.01403	0.00446996	7.38723	4.01403	0.00788031	7.6909	4.01403	0.00629434	6.93505	4.01403	0.0265464
NVIFTEKEEAVDEEA	7L	4	10.9847	8.74621	0.010273	10.9478	8.74621	0.00713973	11.3006	8.74621	0.00264445				12.2364	8.74621	0.00502085
PAYNPFVSQARDYEV	7L	4	9.97047	8.08345	0.0161921	9.30957	8.08345	0.0234851	9.67014	8.08345	0.0107853				9.76433	8.08345	0.0397729
QEDQNVSQNGLEEQA	7L	4	11.2175	6.37555	0.00517507	10.1618	6.37555	0.00713973	9.62786	6.37555	0.00739167	11.1678	6.37555	0.00727298
TAVDTHMPADANIGV	7L	4				11.8874	8.45133	0.00352387	10.9129	8.45133	0.00264445	10.419	8.45133	0.0156148	13.8703	8.45133	0.00114849
THMPADANIGVDTNM	7L	4				10.3646	7.88034	0.00926264	11.2534	7.88034	0.00339672	11.3035	7.88034	0.00804042	11.207	7.88034	0.0099423
ADANIGVDTNMPFDT	7L	3							9.41385	7.63091	0.0116316	11.3406	7.63091	0.00634121	10.9993	7.63091	0.00753881
EKANLPNEESQGNDE	7L	3							10.3014	7.84989	0.0116316	11.3151	7.84989	0.0151263	10.8239	7.84989	0.0212408
EPDVNTTHTAVDTHM	7L	3	10.1266	8.36016	0.0294064	10.9792	8.36016	0.00835493							12.7432	8.36016	0.00420353
LPNEESQGNDETQTQ	7L	3	8.98555	6.52155	0.0211904							11.7423	6.52155	0.00378028	11.6872	6.52155	0.00420353
TEKEEAVDEEAEKED	7L	3	11.6997	9.41956	0.014229				11.5504	9.41956	0.00547515				12.4362	9.41956	0.0103453
TNMPFDTPPHPSGEN	7L	3	10.3858	7.81822	0.0175774				9.68863	7.81822	0.0264932				12.3857	7.81822	0.00546943
EEAEKEDTAVISEKA	7L	2				13.6311	8.21706	0.00139339	11.8737	8.21706	0.00188689	10.2094	8.21706	0.017546
EELQGKAEKDKSKTD	7L	2				12.4831	8.88086	0.00448907	12.6562	8.88086	0.00252464
EEQVVSPDFKKNVEL	7L	2				12.8016	7.88271	0.0197826	13.0881	7.88271	0.0121046
EGEAQEENTQVKNVI	7L	2				10.613	5.50405	0.00459689	9.7022	5.50405	0.00584404				10.5816	5.50405	0.00664469
EQAPSDSNEGEAQEE	7L	2	10.892	6.73504	0.0182589	9.69071	6.73504	0.0409058
FDTPPHPSGENPGAP	7L	2	10.3751	8.48784	0.0458531							12.213	8.48784	0.0152254
IIDIFKKVLDDERFR	7L	2				9.63299	8.23051	0.031982							11.0852	8.23051	0.0169071
KDKSKTDGEDTTPKE	7L	2							8.88264	5.61485	0.019504	12.2648	5.61485	0.00378028
NVPCIIDIFKKVLDD	7L	2	8.03293	5.41593	0.0492692	10.0852	5.41593	0.010858
NVSQNGLEEQAPSDS	7L	2				10.7585	5.79797	0.00448249	8.48106	5.79797	0.024757
PFVSQARDYEVIKKL	7L	2				9.93788	6.76991	0.00793047							10.9208	6.76991	0.0099423
PHPSGENPGAPQETH	7L	2	11.6973	10.1495	0.0285021							11.6833	10.1495	0.0421938
TQVKNVIFTEKEEAV	7L	2				8.58996	6.19141	0.0330367	9.22923	6.19141	0.019504
AVASHGRTFITGTNY	7L	1				9.96602	8.30284	0.040598
ELKTFMYDLYEFLKK	7L	1							10.2898	6.49514	0.0107853
ESPADRVPLPVERSD	7L	1				9.97065	5.69208	0.0417539
ETHLPSIDENANRRA	7L	1							12.0802	7.06913	0.0105984
GYYNYDPYYNYAPAY	7L	1							10.7326	10.3688	0.0317005
KNELMRFFFDNAFQL	7L	1							9.34196	3.70092	0.0446168
LENGYESIHGEDEPQ	7L	1										11.9517	9.35608	0.025889
LNANALHFLRGKLEL	7L	1				8.12009	6.17632	0.0227415
LYEFLKKNDVLSDDE	7L	1	8.91819	6.57662	0.0404329
NMIGSGSGSGMKTKV	7L	1	11.2857	9.35708	0.0180991
NTTHTAVDTHMPADA	7L	1													13.9001	8.0021	0.00420353
QARDYEVIKKLLDAC	7L	1				9.35864	6.77783	0.0128348
SAPNEPDVNTTHTAV	7L	1													11.1212	6.69197	0.0205883
SDSNEGEAQEENTQV	7L	1													11.2282	9.43664	0.0229489
SNNKKEIFFHPYYGP	7L	1							11.225	8.07999	0.0114579
TEGNSSAESAPNEPD	7L	1													13.4572	10.3921	0.0116695
VSPDFKKNVELLKKK	7L	1	9.12945	7.3013	0.0474559
